# Supplementary material for: Golgi Reassembly and Stacking Protein (GRASP) Participates in Vesicle-Mediated RNA Export in Cryptococcus neoformans
Source: Genes (Basel). 2018 Aug 8;9(8):400. doi: 10.3390/genes9080400 (PMC6115741; doi:10.3390/genes9080400)
Supplement: Supplementary file 1 [file genes-09-00400-s001.zip]

Archive with 7 entries (6 files):
- genes-329952-SI/
- genes-329952-SI/Figure S1.tif
- genes-329952-SI/Table S1 Perses da Silva mRNA GRASP.xlsx
- genes-329952-SI/Table S2 Perses da Silva mRNA ATG7.xlsx
- genes-329952-SI/TABLE S3 Peres da Silva CellxEVs H99.xlsx
- genes-329952-SI/Table S4 Perses da Silva ncRNA GRASP.xlsx
- genes-329952-SI/Table S5 Perses da Silva ncRNA ATG7.xlsx
