# Supplementary material for: Golgi Reassembly and Stacking Protein (GRASP) Participates in Vesicle-Mediated RNA Export in Cryptococcus neoformans
Source: Genes (Basel). 2018 Aug 8;9(8):400. doi: 10.3390/genes9080400 (PMC6115741; doi:10.3390/genes9080400)
Supplement: Supplementary file 1 [file genes-09-00400-s001.zip › genes-329952-SI/Table S1 Perses da Silva mRNA GRASP.xlsx]

## Sheet: Sheet1
Feature ID	Product	Baggerley's test: GRASP vs H99 all normalized values - Weighted proportions difference	Baggerley's test: GRASP vs H99 all normalized values - Weighted proportions fold change	Baggerley's test: GRASP vs H99 all normalized values - Test statistic	Baggerley's test: GRASP vs H99 all normalized values - P-value	Baggerley's test: GRASP vs H99 all normalized values - Bonferroni	Baggerley's test: GRASP vs H99 all normalized values - FDR p-value correction	H99 all - C_neoformans_H99_3 - Expression values	H99 all - C_neoformans_H99_3 - Normalized expression values	H99 all - C_neoformans_H99_3 - Transcripts annotated	H99 all - C_neoformans_H99_3 - Detected transcripts	H99 all - C_neoformans_H99_3 - Exon length	H99 all - C_neoformans_H99_3 - Unique gene reads	H99 all - C_neoformans_H99_3 - Total gene reads	H99 all - C_neoformans_H99_3 - Unique exon reads	H99 all - C_neoformans_H99_3 - Total exon reads	H99 all - C_neoformans_H99_3 - Ratio of unique to total (exon reads)	H99 all - C_neoformans_H99_3 - Unique exon-exon reads	H99 all - C_neoformans_H99_3 - Total exon-exon reads	H99 all - C_neoformans_H99_3 - Unique intron reads	H99 all - C_neoformans_H99_3 - Total intron reads	H99 all - C_neoformans_H99_3 - Ratio of intron to total gene reads	H99 all - C_neoformans_H99_3 - Exons	H99 all - C_neoformans_H99_3 - RPKM	H99 all - C_neoformans_H99_3 - Chromosome	H99 all - C_neoformans_H99_3 - Chromosome region start	H99 all - C_neoformans_H99_3 - Chromosome region end	H99 all - C_neoformans_H99_1 - Expression values	H99 all - C_neoformans_H99_1 - Normalized expression values	H99 all - C_neoformans_H99_1 - Transcripts annotated	H99 all - C_neoformans_H99_1 - Detected transcripts	H99 all - C_neoformans_H99_1 - Exon length	H99 all - C_neoformans_H99_1 - Unique gene reads	H99 all - C_neoformans_H99_1 - Total gene reads	H99 all - C_neoformans_H99_1 - Unique exon reads	H99 all - C_neoformans_H99_1 - Total exon reads	H99 all - C_neoformans_H99_1 - Ratio of unique to total (exon reads)	H99 all - C_neoformans_H99_1 - Unique exon-exon reads	H99 all - C_neoformans_H99_1 - Total exon-exon reads	H99 all - C_neoformans_H99_1 - Unique intron reads	H99 all - C_neoformans_H99_1 - Total intron reads	H99 all - C_neoformans_H99_1 - Ratio of intron to total gene reads	H99 all - C_neoformans_H99_1 - Exons	H99 all - C_neoformans_H99_1 - RPKM	H99 all - C_neoformans_H99_1 - Chromosome	H99 all - C_neoformans_H99_1 - Chromosome region start	H99 all - C_neoformans_H99_1 - Chromosome region end	H99 all C_neoformans_H99_2 - Expression values	H99 all C_neoformans_H99_2 - Normalized expression values
CNAG_00418	S-adenosylmethionine synthase	0.000232032	#DIV/0!	21.5446	0	0	0	0	0	1	0	1797	0	0	0	0	#NUM!	0	0	0	0	#NUM!	5	0	CP003820	1096620	1098764	0	0	1	0	1797	0	0	0	0	#NUM!	0	0	0	0	#NUM!	5	0	CP003820	1096620	1098764	0	0
CNAG_03306	vesicle transport through interaction with t- SNAREs 1	0.000183849	#DIV/0!	4.60206	4.18368e-06	0.0348835	0.000161652	0	0	1	0	976	0	0	0	0	#NUM!	0	0	0	0	#NUM!	7	0	CP003827	612172	613485	0	0	1	0	976	0	0	0	0	#NUM!	0	0	0	0	#NUM!	7	0	CP003827	612172	613485	0	0
CNAG_03814	small nuclear ribonucleoprotein Sm D2, small nuclear ribonucleoprotein Sm D2, variant	0.000172687	#DIV/0!	13.7082	0	0	0	0	0	2	0	758	0	0	0	0	#NUM!	0	0	0	0	#NUM!	7	0	CP003821	912264	913271	0	0	2	0	758	0	0	0	0	#NUM!	0	0	0	0	#NUM!	7	0	CP003821	912264	913271	0	0
CNAG_04757	mitochondrial protein	0.000153017	#DIV/0!	6.29336	3.10729e-10	2.59086e-06	2.31327e-08	0	0	1	0	1320	0	0	0	0	#NUM!	0	0	0	0	#NUM!	5	0	CP003829	479893	481448	0	0	1	0	1320	0	0	0	0	#NUM!	0	0	0	0	#NUM!	5	0	CP003829	479893	481448	0	0
CNAG_04094	hypothetical protein	0.000146045	#DIV/0!	7.75602	8.65974e-15	7.22049e-11	1.1282e-12	0	0	1	0	736	0	0	0	0	#NUM!	0	0	0	0	#NUM!	1	0	CP003821	1604803	1605539	0	0	1	0	736	0	0	0	0	#NUM!	0	0	0	0	#NUM!	1	0	CP003821	1604803	1605539	0	0
CNAG_00369	hypothetical protein	0.000141133	#DIV/0!	4.06092	4.88814e-05	0.407573	0.00156158	0	0	1	0	1597	0	0	0	0	#NUM!	0	0	0	0	#NUM!	6	0	CP003820	939570	941446	0	0	1	0	1597	0	0	0	0	#NUM!	0	0	0	0	#NUM!	6	0	CP003820	939570	941446	0	0
CNAG_00519	lathosterol oxidase	0.000137014	#DIV/0!	9.19032	0	0	0	0	0	1	0	1917	0	0	0	0	#NUM!	0	0	0	0	#NUM!	4	0	CP003820	1320981	1323106	0	0	1	0	1917	0	0	0	0	#NUM!	0	0	0	0	#NUM!	4	0	CP003820	1320981	1323106	0	0
CNAG_07719	26S protease regulatory subunit 7	0.000136708	#DIV/0!	16.5364	0	0	0	0	0	1	0	1655	0	0	0	0	#NUM!	0	0	0	0	#NUM!	9	0	CP003827	374438	376509	0	0	1	0	1655	0	0	0	0	#NUM!	0	0	0	0	#NUM!	9	0	CP003827	374438	376509	0	0
CNAG_00165	methylthioadenosine phosphorylase	0.000134111	#DIV/0!	10.5406	0	0	0	0	0	1	0	1157	0	0	0	0	#NUM!	0	0	0	0	#NUM!	6	0	CP003820	450085	451512	0	0	1	0	1157	0	0	0	0	#NUM!	0	0	0	0	#NUM!	6	0	CP003820	450085	451512	0	0
CNAG_00761	coiled-coil domain-containing protein 12	0.000129245	#DIV/0!	3.15293	0.0016164	1	0.032398	0	0	1	0	825	0	0	0	0	#NUM!	0	0	0	0	#NUM!	4	0	CP003820	2000155	2001207	0	0	1	0	825	0	0	0	0	#NUM!	0	0	0	0	#NUM!	4	0	CP003820	2000155	2001207	0	0
CNAG_05510	hypothetical protein, hypothetical protein, variant	0.000109249	#DIV/0!	3.15293	0.0016164	1	0.032398	0	0	2	0	976	0	0	0	0	#NUM!	0	0	0	0	#NUM!	6	0	CP003833	507520	508667	0	0	2	0	976	0	0	0	0	#NUM!	0	0	0	0	#NUM!	6	0	CP003833	507520	508667	0	0
CNAG_00592	dolichol-phosphate mannosyltransferase	0.000104948	#DIV/0!	3.15293	0.0016164	1	0.032398	0	0	1	0	1016	0	0	0	0	#NUM!	0	0	0	0	#NUM!	4	0	CP003820	1522795	1523967	0	0	1	0	1016	0	0	0	0	#NUM!	0	0	0	0	#NUM!	4	0	CP003820	1522795	1523967	0	0
CNAG_05258	glucose-methanol-choline oxidoreductase	0.000104518	#DIV/0!	3.22013	0.00128133	1	0.0298429	0	0	1	0	1949	0	0	0	0	#NUM!	0	0	0	0	#NUM!	3	0	CP003823	862907	864968	0	0	1	0	1949	0	0	0	0	#NUM!	0	0	0	0	#NUM!	3	0	CP003823	862907	864968	0	0
CNAG_05720	GTPase inhibitor	0.000102079	#DIV/0!	7.75602	8.65974e-15	7.22049e-11	1.1282e-12	0	0	1	0	1053	0	0	0	0	#NUM!	0	0	0	0	#NUM!	4	0	CP003826	691662	692873	0	0	1	0	1053	0	0	0	0	#NUM!	0	0	0	0	#NUM!	4	0	CP003826	691662	692873	0	0
CNAG_01701	Integral membrane protein	9.95514e-05	#DIV/0!	4.68208	2.84001e-06	0.02368	0.000130008	0	0	1	0	1550	2	2	0	0	#NUM!	0	0	2	2	1	8	0	CP003830	653655	655614	0	0	1	0	1550	0	0	0	0	#NUM!	0	0	0	0	#NUM!	8	0	CP003830	653655	655614	0	0
CNAG_02412	rRNA-processing protein CGR1	9.36686e-05	#DIV/0!	13.6878	0	0	0	0	0	1	0	509	0	0	0	0	#NUM!	0	0	0	0	#NUM!	3	0	CP003825	385880	386491	0	0	1	0	509	0	0	0	0	#NUM!	0	0	0	0	#NUM!	3	0	CP003825	385880	386491	0	0
CNAG_00854	C-8 sterol isomerase	9.2876e-05	#DIV/0!	4.60206	4.18368e-06	0.0348835	0.000161652	0	0	1	0	1288	0	0	0	0	#NUM!	0	0	0	0	#NUM!	4	0	CP003820	2258546	2260085	0	0	1	0	1288	0	0	0	0	#NUM!	0	0	0	0	#NUM!	4	0	CP003820	2258546	2260085	0	0
CNAG_02925	D-arabinitol 2-dehydrogenase	8.74446e-05	#DIV/0!	4.60206	4.18368e-06	0.0348835	0.000161652	0	0	1	0	1368	0	0	0	0	#NUM!	0	0	0	0	#NUM!	7	0	CP003822	435131	437062	0	0	1	0	1368	0	0	0	0	#NUM!	0	0	0	0	#NUM!	7	0	CP003822	435131	437062	0	0
CNAG_06866	hypothetical protein	8.55966e-05	#DIV/0!	13.0846	0	0	0	0	0	1	0	557	0	0	0	0	#NUM!	0	0	0	0	#NUM!	2	0	CP003824	35503	36174	0	0	1	0	557	11	11	0	0	#NUM!	0	0	11	11	1	2	0	CP003824	35503	36174	0	0
CNAG_03104	hypothetical protein	8.50918e-05	#DIV/0!	7.99359	1.33227e-15	1.11084e-11	1.91525e-13	0	0	1	0	978	0	0	0	0	#NUM!	0	0	0	0	#NUM!	3	0	CP003827	61834	63070	0	0	1	0	978	0	0	0	0	#NUM!	0	0	0	0	#NUM!	3	0	CP003827	61834	63070	0	0
CNAG_03103	Cullin 3	7.48359e-05	#DIV/0!	6.29336	3.10729e-10	2.59086e-06	2.31327e-08	0	0	1	0	2699	0	0	0	0	#NUM!	0	0	0	0	#NUM!	7	0	CP003827	58955	61951	0	0	1	0	2699	0	0	0	0	#NUM!	0	0	0	0	#NUM!	7	0	CP003827	58955	61951	0	0
CNAG_07590	V-type H -transporting ATPase subunit C	7.28742e-05	#DIV/0!	7.75602	8.65974e-15	7.22049e-11	1.1282e-12	0	0	1	0	1475	0	0	0	0	#NUM!	0	0	0	0	#NUM!	9	0	CP003830	162409	164565	0	0	1	0	1475	0	0	0	0	#NUM!	0	0	0	0	#NUM!	9	0	CP003830	162409	164565	0	0
CNAG_04574	dolichyl-phosphate mannosyltransferase polypeptide 2, regulatory subunit	7.26788e-05	#DIV/0!	12.0569	0	0	0	0	0	1	0	656	0	0	0	0	#NUM!	0	0	0	0	#NUM!	3	0	CP003829	995983	996799	0	0	1	0	656	0	0	0	0	#NUM!	0	0	0	0	#NUM!	3	0	CP003829	995983	996799	0	0
CNAG_07429	asparagine-tRNA ligase	7.04266e-05	#DIV/0!	4.68208	2.84001e-06	0.02368	0.000130008	0	0	1	0	2191	0	0	0	0	#NUM!	0	0	0	0	#NUM!	6	0	CP003824	740539	743192	0	0	1	0	2191	0	0	0	0	#NUM!	0	0	0	0	#NUM!	6	0	CP003824	740539	743192	0	0
CNAG_02799	dihydroxyacetone kinase	6.8089e-05	#DIV/0!	3.15293	0.0016164	1	0.032398	0	0	1	0	2088	0	0	0	0	#NUM!	0	0	0	0	#NUM!	10	0	CP003822	742462	745038	0	0	1	0	2088	0	0	0	0	#NUM!	0	0	0	0	#NUM!	10	0	CP003822	742462	745038	0	0
CNAG_06901	UDP-N-acetylglucosamine-dolichyl-phosphate N- acetylglucosaminephosphotransferase	6.72424e-05	#DIV/0!	4.60206	4.18368e-06	0.0348835	0.000161652	0	0	1	0	1779	0	0	0	0	#NUM!	0	0	0	0	#NUM!	5	0	CP003822	1463343	1465414	0	0	1	0	1779	0	0	0	0	#NUM!	0	0	0	0	#NUM!	5	0	CP003822	1463343	1465414	0	0
CNAG_03982	hypothetical protein	6.45919e-05	#DIV/0!	4.60206	4.18368e-06	0.0348835	0.000161652	0	0	1	0	926	0	0	0	0	#NUM!	0	0	0	0	#NUM!	5	0	CP003821	1328199	1329435	0	0	1	0	926	0	0	0	0	#NUM!	0	0	0	0	#NUM!	5	0	CP003821	1328199	1329435	0	0
CNAG_06325	GTPase activator	6.29941e-05	#DIV/0!	10.7275	0	0	0	0	0	1	0	3399	0	0	0	0	#NUM!	0	0	0	0	#NUM!	3	0	CP003832	193558	197069	0	0	1	0	3399	0	0	0	0	#NUM!	0	0	0	0	#NUM!	3	0	CP003832	193558	197069	0	0
CNAG_03343	hypothetical protein	6.24344e-05	#DIV/0!	4.60206	4.18368e-06	0.0348835	0.000161652	0	0	1	0	958	0	0	0	0	#NUM!	0	0	0	0	#NUM!	7	0	CP003827	694723	696026	0	0	1	0	958	0	0	0	0	#NUM!	0	0	0	0	#NUM!	7	0	CP003827	694723	696026	0	0
CNAG_07000	hypothetical protein	5.94853e-05	#DIV/0!	3.15293	0.0016164	1	0.032398	0	0	1	0	1195	0	0	0	0	#NUM!	0	0	0	0	#NUM!	5	0	CP003828	1155992	1157453	0	0	1	0	1195	0	0	0	0	#NUM!	0	0	0	0	#NUM!	5	0	CP003828	1155992	1157453	0	0
CNAG_06542	hypothetical protein	5.83248e-05	#DIV/0!	4.29234	1.76807e-05	0.147422	0.000600957	0	0	1	0	3255	0	0	0	0	#NUM!	0	0	0	0	#NUM!	3	0	CP003826	63067	66419	0	0	1	0	3255	0	0	0	0	#NUM!	0	0	0	0	#NUM!	3	0	CP003826	63067	66419	0	0
CNAG_05025	Amine oxidase	5.7744e-05	#DIV/0!	10.7468	0	0	0	0	0	1	0	2477	0	0	0	0	#NUM!	0	0	0	0	#NUM!	6	0	CP003823	250512	253255	0	0	1	0	2477	0	0	0	0	#NUM!	0	0	0	0	#NUM!	6	0	CP003823	250512	253255	0	0
CNAG_03337	hypothetical protein	5.73044e-05	#DIV/0!	10.7059	0	0	0	0	0	1	0	832	0	0	0	0	#NUM!	0	0	0	0	#NUM!	4	0	CP003827	682136	683226	0	0	1	0	832	0	0	0	0	#NUM!	0	0	0	0	#NUM!	4	0	CP003827	682136	683226	0	0
CNAG_02702	putative voltage-gated chloride channel	5.71096e-05	#DIV/0!	10.5406	0	0	0	0	0	1	0	2717	0	0	0	0	#NUM!	0	0	0	0	#NUM!	18	0	CP003822	964482	968105	0	0	1	0	2717	2	2	0	0	#NUM!	0	0	2	2	1	18	0	CP003822	964482	968105	0	0
CNAG_06444	signal peptidase	5.55359e-05	#DIV/0!	4.60206	4.18368e-06	0.0348835	0.000161652	0	0	1	0	1077	0	0	0	0	#NUM!	0	0	0	0	#NUM!	4	0	CP003832	502032	503267	0	0	1	0	1077	0	0	0	0	#NUM!	0	0	0	0	#NUM!	4	0	CP003832	502032	503267	0	0
CNAG_00794	hypothetical protein	5.54918e-05	#DIV/0!	3.15293	0.0016164	1	0.032398	0	0	1	0	1281	0	0	0	0	#NUM!	0	0	0	0	#NUM!	3	0	CP003820	2096182	2097616	0	0	1	0	1281	0	0	0	0	#NUM!	0	0	0	0	#NUM!	3	0	CP003820	2096182	2097616	0	0
CNAG_05808	syntaxin 18	5.42219e-05	#DIV/0!	3.15293	0.0016164	1	0.032398	0	0	1	0	1311	0	0	0	0	#NUM!	0	0	0	0	#NUM!	3	0	CP003826	929338	930749	0	0	1	0	1311	0	0	0	0	#NUM!	0	0	0	0	#NUM!	3	0	CP003826	929338	930749	0	0
CNAG_05483	prefoldin beta subunit	5.10668e-05	#DIV/0!	3.15293	0.0016164	1	0.032398	0	0	1	0	696	0	0	0	0	#NUM!	0	0	0	0	#NUM!	5	0	CP003833	432150	433089	0	0	1	0	696	0	0	0	0	#NUM!	0	0	0	0	#NUM!	5	0	CP003833	432150	433089	0	0
CNAG_03908	wd-repeat protein	5.02834e-05	#DIV/0!	4.60206	4.18368e-06	0.0348835	0.000161652	0	0	1	0	2379	0	0	0	0	#NUM!	0	0	0	0	#NUM!	10	0	CP003821	1153293	1156179	0	0	1	0	2379	0	0	0	0	#NUM!	0	0	0	0	#NUM!	10	0	CP003821	1153293	1156179	0	0
CNAG_00979	Copper uptake transporter	0.000271369	131.486	22.8524	0	0	0	6.23905	6.23905	4	0	2311	1	1	1	1	1	0	0	0	0	0	9	0.249071	CP003824	1517505	1520015	0	0	4	0	2311	0	0	0	0	#NUM!	0	0	0	0	#NUM!	9	0	CP003824	1517505	1520015	0	0
CNAG_01164	glutamine-fructose-6-phosphate transaminase (isomerizing)	0.000278228	85.4036	11.718	0	0	0	9.88919	9.88919	1	1	2916	2	2	2	2	1	1	1	0	0	0	10	0.394789	CP003824	1029582	1033747	0	0	1	0	2916	1	1	0	0	#NUM!	0	0	1	1	1	10	0	CP003824	1029582	1033747	0	0
CNAG_02545	Inorganic pyrophosphatase	0.000206901	66.7363	5.85153	4.87159e-09	4.06194e-05	3.15062e-07	9.44233	9.44233	1	1	1527	1	1	1	1	1	1	1	0	0	0	8	0.37695	CP003825	37044	39215	0	0	1	0	1527	0	0	0	0	#NUM!	0	0	0	0	#NUM!	8	0	CP003825	37044	39215	0	0
CNAG_07766	DNA polymerase lambda subunit	6.19236e-05	54.65	8.89722	0	0	0	3.46264	3.46264	1	1	4164	5	5	1	1	1	0	0	4	4	0.8	17	0.138233	CP003828	736391	741441	0	0	1	0	4164	1	1	0	0	#NUM!	0	0	1	1	1	17	0	CP003828	736391	741441	0	0
CNAG_05256	catalase 2	0.000156638	52.907	16.611	0	0	0	9.05302	9.05302	1	1	4778	3	3	3	3	1	0	0	0	0	0	11	0.361408	CP003823	859606	864914	0	0	1	0	4778	0	0	0	0	#NUM!	0	0	0	0	#NUM!	11	0	CP003823	859606	864914	0	0
CNAG_05762	large subunit acidic ribosomal protein P2	0.000356191	51.7665	3.08631	0.00202661	1	0.0392062	21.0488	21.0488	1	1	685	3	3	1	1	1	0	0	2	2	0.666667	4	0.840295	CP003826	803217	804249	0	0	1	0	685	0	0	0	0	#NUM!	0	0	0	0	#NUM!	4	0	CP003826	803217	804249	0	0
CNAG_06554	FAD dependent oxidoreductase	0.000101791	42.3845	3.13512	0.00171784	1	0.0341847	7.37894	7.37894	1	1	1954	1	1	1	1	1	0	0	0	0	0	8	0.294576	CP003826	101198	103583	0	0	1	0	1954	0	0	0	0	#NUM!	0	0	0	0	#NUM!	8	0	CP003826	101198	103583	0	0
CNAG_01923	ATPase GET3	0.000136643	42.0258	6.07586	1.23344e-09	1.02844e-05	8.49954e-08	9.99199	9.99199	1	1	1443	1	1	1	1	1	0	0	0	0	0	9	0.398893	CP003830	1274208	1276194	0	0	1	0	1443	0	0	0	0	#NUM!	0	0	0	0	#NUM!	9	0	CP003830	1274208	1276194	0	0
CNAG_00718	chromatin assembly factor 1 subunit B	6.27322e-05	37.1554	10.5672	0	0	0	5.20521	5.20521	1	1	2770	1	1	1	1	1	0	0	0	0	0	7	0.207799	CP003820	1870758	1873929	0	0	1	0	2770	0	0	0	0	#NUM!	0	0	0	0	#NUM!	7	0	CP003820	1870758	1873929	0	0
CNAG_06093	copII vesicle coat protein	4.87288e-05	34.6306	7.56387	3.90799e-14	3.25848e-10	4.93709e-12	4.34683	4.34683	1	1	3317	1	1	1	1	1	0	0	0	0	0	8	0.173531	CP003831	285589	289295	0	0	1	0	3317	0	0	0	0	#NUM!	0	0	0	0	#NUM!	8	0	CP003831	285589	289295	0	0
CNAG_07564	hypothetical protein	6.52041e-05	32.2851	9.70974	0	0	0	6.25258	6.25258	1	1	2306	1	1	1	1	1	0	0	0	0	0	5	0.249611	CP003822	1219127	1221664	0	0	1	0	2306	0	0	0	0	#NUM!	0	0	0	0	#NUM!	5	0	CP003822	1219127	1221664	0	0
CNAG_02327	xaa-Pro dipeptidase	0.000148096	30.8433	3.64791	0.000264389	1	0.00713422	14.8874	14.8874	1	1	1937	2	2	2	2	1	0	0	0	0	0	6	0.594323	CP003825	600913	603137	0	0	1	0	1937	0	0	0	0	#NUM!	0	0	0	0	#NUM!	6	0	CP003825	600913	603137	0	0
CNAG_01239	Chitin deacetylase	0.00022039	28.0961	3.39192	0.000694069	1	0.0172751	6.94865	6.94865	1	1	2075	6	6	1	1	1	0	0	5	5	0.833333	8	0.277399	CP003824	838808	841369	17.4523	17.4523	1	1	2075	1	1	1	1	1	0	0	0	0	0	8	0.711377	CP003824	838808	841369	0	0
CNAG_03438	hexose transporter	0.00022489	28.0459	3.1366	0.00170919	1	0.0340938	24.9454	24.9454	1	1	2312	4	4	4	4	1	0	0	0	0	0	6	0.995852	CP003827	949210	951945	0	0	1	0	2312	0	0	0	0	#NUM!	0	0	0	0	#NUM!	6	0	CP003827	949210	951945	0	0
CNAG_04285	hypothetical protein	0.000139662	27.4147	3.30347	0.000954986	1	0.0229472	15.8619	15.8619	1	1	909	1	1	1	1	1	0	0	0	0	0	4	0.633226	CP003828	484767	485838	0	0	1	0	909	0	0	0	0	#NUM!	0	0	0	0	#NUM!	4	0	CP003828	484767	485838	0	0
CNAG_06329	high-affinity nicotinic acid transporter	7.07978e-05	27.2353	10.6698	0	0	0	8.0957	8.0957	1	1	1781	1	1	1	1	1	0	0	0	0	0	12	0.32319	CP003832	205782	208158	0	0	1	0	1781	0	0	0	0	#NUM!	0	0	0	0	#NUM!	12	0	CP003832	205782	208158	0	0
CNAG_05775	phosphatidylinositol glycan, class S	5.88111e-05	27.2353	9.86374	0	0	0	6.72502	6.72502	1	1	2144	1	1	1	1	1	0	0	0	0	0	9	0.268471	CP003826	841741	844340	0	0	1	0	2144	1	1	0	0	#NUM!	0	0	1	1	1	9	0	CP003826	841741	844340	0	0
CNAG_06919	rRNA 2'-O-methyltransferase fibrillarin	9.43088e-05	27.2353	11.7951	0	0	0	10.7842	10.7842	1	1	1337	1	1	1	1	1	0	0	0	0	0	5	0.430518	CP003822	1512569	1514158	0	0	1	0	1337	0	0	0	0	#NUM!	0	0	0	0	#NUM!	5	0	CP003822	1512569	1514158	0	0
CNAG_04943	CBS domain-containing protein, CBS domain-containing protein, variant	6.29378e-05	25.7087	9.37336	0	0	0	0	0	2	0	4739	0	0	0	0	#NUM!	0	0	0	0	#NUM!	9	0	CP003823	38863	44004	7.64159	7.64159	2	0	4739	1	1	1	1	1	0	0	0	0	0	9	0.311481	CP003823	38863	44004	0	0
CNAG_00474	hypothetical protein	9.07653e-05	24.8898	4.34354	1.40214e-05	0.11691	0.000489164	11.398	11.398	1	1	1265	1	1	1	1	1	0	0	0	0	0	4	0.455021	CP003820	1219813	1221250	0	0	1	0	1265	0	0	0	0	#NUM!	0	0	0	0	#NUM!	4	0	CP003820	1219813	1221250	0	0
CNAG_04800	phenylalanine-tRNA ligase, alpha subunit	6.22996e-05	24.8898	4.34354	1.40214e-05	0.11691	0.000489164	7.82335	7.82335	1	1	1843	1	1	1	1	1	1	1	0	0	0	12	0.312318	CP003829	367201	369644	0	0	1	0	1843	0	0	0	0	#NUM!	0	0	0	0	#NUM!	12	0	CP003829	367201	369644	0	0
CNAG_04497	hypothetical protein	7.72666e-05	24.8898	4.34354	1.40214e-05	0.11691	0.000489164	9.70285	9.70285	1	1	1486	1	1	1	1	1	0	0	0	0	0	2	0.38735	CP003828	1014416	1015958	0	0	1	0	1486	0	0	0	0	#NUM!	0	0	0	0	#NUM!	2	0	CP003828	1014416	1015958	0	0
CNAG_03144	peptide-methionine (S)-S-oxide reductase	8.98707e-05	24.7105	5.13087	2.88429e-07	0.00240492	1.45753e-05	11.371	11.371	1	1	1268	1	1	1	1	1	1	1	0	0	0	7	0.453945	CP003827	174691	176300	0	0	1	0	1268	0	0	0	0	#NUM!	0	0	0	0	#NUM!	7	0	CP003827	174691	176300	0	0
CNAG_02179	Hemolysin	0.000116711	23.7695	5.07015	3.97535e-07	0.00331465	1.99678e-05	0	0	1	0	2355	0	0	0	0	#NUM!	0	0	0	0	#NUM!	14	0	CP003825	978240	981303	15.3773	15.3773	1	1	2355	1	1	1	1	1	0	0	0	0	0	14	0.626797	CP003825	978240	981303	0	0
CNAG_07802	class III aminotransferase	0.000112657	23.5377	12.306	0	0	0	14.9958	14.9958	1	1	1923	2	2	2	2	1	0	0	0	0	0	5	0.59865	CP003823	181531	183681	0	0	1	0	1923	0	0	0	0	#NUM!	0	0	0	0	#NUM!	5	0	CP003823	181531	183681	0	0
CNAG_01163	DNA repair and recombination protein RAD54-like protein	7.61657e-05	23.4481	3.83071	0.000127779	1	0.00364869	10.1789	10.1789	1	1	2833	2	2	2	2	1	0	0	0	0	0	8	0.406355	CP003824	1033940	1037151	0	0	1	0	2833	0	0	0	0	#NUM!	0	0	0	0	#NUM!	8	0	CP003824	1033940	1037151	0	0
CNAG_02665	hypothetical protein, hypothetical protein, variant	0.000161837	22.1071	3.00996	0.00261289	1	0.0494019	10.1969	10.1969	2	0	2828	2	2	2	2	1	0	0	0	0	0	10	0.407074	CP003822	1078210	1081408	12.8053	12.8053	2	0	2828	1	1	1	1	1	0	0	0	0	0	10	0.521961	CP003822	1078210	1081408	0	0
CNAG_04715	oligosaccharyltransferase complex subunit alpha (ribophorin I)	0.000334672	20.7471	6.33866	2.31823e-10	1.93294e-06	1.78976e-08	27.6746	27.6746	1	1	1563	3	3	3	3	1	0	0	0	0	0	5	1.1048	CP003829	605630	607422	23.1692	23.1692	1	1	1563	1	1	1	1	1	0	0	0	0	0	5	0.944406	CP003829	605630	607422	0	0
CNAG_01035	20S proteasome subunit alpha 4	0.000169738	19.9298	3.49779	0.000469138	1	0.012148	26.9001	26.9001	1	1	1072	2	2	2	2	1	2	2	0	0	0	7	1.07388	CP003824	1382734	1384170	0	0	1	0	1072	0	0	0	0	#NUM!	0	0	0	0	#NUM!	7	0	CP003824	1382734	1384170	0	0
CNAG_07446	mitochondrial protein	0.000293065	19.7505	3.98206	6.83234e-05	0.56968	0.00214443	46.8892	46.8892	1	1	615	2	2	2	2	1	0	0	0	0	0	3	1.87188	CP003824	1552037	1552807	0	0	1	0	615	0	0	0	0	#NUM!	0	0	0	0	#NUM!	3	0	CP003824	1552037	1552807	0	0
CNAG_04585	hypothetical protein	0.000130795	19.7505	3.98206	6.83234e-05	0.56968	0.00214443	20.9266	20.9266	1	1	1378	2	2	2	2	1	0	0	0	0	0	5	0.835417	CP003829	963305	964931	0	0	1	0	1378	0	0	0	0	#NUM!	0	0	0	0	#NUM!	5	0	CP003829	963305	964931	0	0
CNAG_03007	hypothetical protein	0.000724607	19.2212	3.37471	0.000738939	1	0.0182286	119.302	119.302	1	1	846	7	7	7	7	1	4	4	0	0	0	6	4.76267	CP003822	224772	225984	0	0	1	0	846	0	0	0	0	#NUM!	0	0	0	0	#NUM!	6	0	CP003822	224772	225984	0	0
CNAG_00632	hypothetical protein	0.000251219	18.6674	4.22891	2.34833e-05	0.195804	0.000786362	42.6581	42.6581	1	1	676	2	2	2	2	1	0	0	0	0	0	5	1.70297	CP003820	1632640	1633656	0	0	1	0	676	0	0	0	0	#NUM!	0	0	0	0	#NUM!	5	0	CP003820	1632640	1633656	0	0
CNAG_01949	chlorophyll synthesis pathway protein BchC	5.83001e-05	17.3153	6.8384	8.00959e-12	6.6784e-08	7.50382e-10	10.72	10.72	1	1	1345	1	1	1	1	1	0	0	0	0	0	7	0.427957	CP003830	1344856	1346539	0	0	1	0	1345	0	0	0	0	#NUM!	0	0	0	0	#NUM!	7	0	CP003830	1344856	1346539	0	0
CNAG_07884	hypothetical protein	8.03418e-05	17.3153	6.8384	8.00959e-12	6.6784e-08	7.50382e-10	14.773	14.773	1	1	976	106	106	1	1	1	1	1	105	105	0.990566	3	0.589756	CP003833	501124	502525	0	0	1	0	976	27	27	0	0	#NUM!	0	0	27	27	1	3	0	CP003833	501124	502525	0	0
CNAG_04157	kinetochore protein Mis12/MTW1	6.10223e-05	17.3153	6.8384	8.00959e-12	6.6784e-08	7.50382e-10	11.2206	11.2206	1	1	1285	1	1	1	1	1	0	0	0	0	0	6	0.447939	CP003828	153955	155538	0	0	1	0	1285	0	0	0	0	#NUM!	0	0	0	0	#NUM!	6	0	CP003828	153955	155538	0	0
CNAG_06318	ribosome biogenesis protein YTM1	4.94723e-05	17.3153	6.8384	8.00959e-12	6.6784e-08	7.50382e-10	9.09681	9.09681	1	1	1585	1	1	1	1	1	0	0	0	0	0	3	0.363156	CP003832	177469	179155	0	0	1	0	1585	0	0	0	0	#NUM!	0	0	0	0	#NUM!	3	0	CP003832	177469	179155	0	0
CNAG_02489	alcohol dehydrogenase, propanol-preferring	5.12507e-05	17.3153	6.8384	8.00959e-12	6.6784e-08	7.50382e-10	9.42382	9.42382	1	1	1530	1	1	1	1	1	1	1	0	0	0	4	0.376211	CP003825	178001	179698	0	0	1	0	1530	0	0	0	0	#NUM!	0	0	0	0	#NUM!	4	0	CP003825	178001	179698	0	0
CNAG_03965	ribosome recycling factor	7.81791e-05	17.3153	6.8384	8.00959e-12	6.6784e-08	7.50382e-10	14.3753	14.3753	1	1	1003	1	1	1	1	1	1	1	0	0	0	4	0.573881	CP003821	1289755	1290921	0	0	1	0	1003	0	0	0	0	#NUM!	0	0	0	0	#NUM!	4	0	CP003821	1289755	1290921	0	0
CNAG_05558	CAMK/CAMKL/KIN4 protein kinase	6.23807e-05	16.8186	3.33081	0.000865942	1	0.0211737	11.8305	11.8305	1	1	4875	4	4	4	4	1	3	3	0	0	0	9	0.472289	CP003833	637854	643321	0	0	1	0	4875	0	0	0	0	#NUM!	0	0	0	0	#NUM!	9	0	CP003833	637854	643321	0	0
CNAG_01435	serine-tRNA ligase	8.76834e-05	16.1425	8.27897	2.22045e-16	1.85141e-12	3.77838e-14	17.3716	17.3716	1	1	1660	2	2	2	2	1	0	0	0	0	0	7	0.693497	CP003824	315039	317054	0	0	1	0	1660	1	1	0	0	#NUM!	0	0	1	1	1	7	0	CP003824	315039	317054	0	0
CNAG_06839	Methylene-fatty-acyl-phospholipid synthase	0.000107819	16.0529	4.21479	2.50015e-05	0.208462	0.000827379	21.488	21.488	1	1	1342	2	2	2	2	1	0	0	0	0	0	4	0.857827	CP003824	108072	109645	0	0	1	0	1342	0	0	0	0	#NUM!	0	0	0	0	#NUM!	4	0	CP003824	108072	109645	0	0
CNAG_01542	taurine catabolism dioxygenase TauD	0.000134462	15.632	3.67902	0.000234134	1	0.006359	27.5687	27.5687	1	1	1569	3	3	3	3	1	0	0	0	0	0	6	1.10058	CP003830	241632	243472	0	0	1	0	1569	0	0	0	0	#NUM!	0	0	0	0	#NUM!	6	0	CP003830	241632	243472	0	0
CNAG_00583	hypothetical protein	5.47392e-05	15.5627	8.06985	6.66134e-16	5.55422e-12	1.08906e-13	3.21123	3.21123	1	1	4490	2	2	1	1	1	0	0	1	1	0.5	5	0.128196	CP003820	1499997	1504695	8.06536	8.06536	1	1	4490	1	1	1	1	1	0	0	0	0	0	5	0.328754	CP003820	1499997	1504695	0	0
CNAG_04583	hypothetical protein	6.8286e-05	15.5562	4.12931	3.63859e-05	0.303386	0.00118049	14.0736	14.0736	1	1	4098	4	4	4	4	1	0	0	0	0	0	8	0.561837	CP003829	967113	971562	0	0	1	0	4098	0	0	0	0	#NUM!	0	0	0	0	#NUM!	8	0	CP003829	967113	971562	0	0
CNAG_04883	small subunit ribosomal protein S18	0.00070938	15.1678	3.4525	0.000555432	1	0.0142498	114.319	114.319	1	1	1009	10	10	8	8	1	4	4	2	2	0.2	4	4.56374	CP003829	114953	116233	35.8905	35.8905	1	1	1009	3	3	1	1	1	0	0	2	2	0.666667	4	1.46294	CP003829	114953	116233	0	0
CNAG_00640	small subunit ribosomal protein S4-A	0.000328149	14.9399	3.75443	0.000173743	1	0.00487768	70.6209	70.6209	1	1	1225	6	6	6	6	1	1	1	0	0	0	5	2.81928	CP003820	1656486	1658029	0	0	1	0	1225	0	0	0	0	#NUM!	0	0	0	0	#NUM!	5	0	CP003820	1656486	1658029	0	0
CNAG_01455	large subunit ribosomal protein L39	0.000271227	14.9249	4.76021	1.93406e-06	0.0161262	9.11083e-05	58.4334	58.4334	1	1	987	4	4	4	4	1	1	1	0	0	0	5	2.33273	CP003824	270517	271941	0	0	1	0	987	0	0	0	0	#NUM!	0	0	0	0	#NUM!	5	0	CP003824	270517	271941	0	0
CNAG_06274	hypothetical protein	0.000560587	14.8801	12.7555	0	0	0	121.163	121.163	1	1	476	4	4	4	4	1	0	0	0	0	0	5	4.83699	CP003832	55550	56290	0	0	1	0	476	0	0	0	0	#NUM!	0	0	0	0	#NUM!	5	0	CP003832	55550	56290	0	0
CNAG_04488	3-ketoacyl-CoA reductase	9.43562e-05	14.8801	9.5911	0	0	0	20.3938	20.3938	1	1	1414	2	2	2	2	1	0	0	0	0	0	6	0.814147	CP003828	993756	995549	0	0	1	0	1414	1	1	0	0	#NUM!	0	0	1	1	1	6	0	CP003828	993756	995549	0	0
CNAG_04601	glycine hydroxymethyltransferase	0.000274992	14.6494	4.67349	2.96144e-06	0.0246925	0.000133473	60.4406	60.4406	1	1	2147	9	9	9	9	1	0	0	0	0	0	6	2.41286	CP003829	915573	918258	0	0	1	0	2147	0	0	0	0	#NUM!	0	0	0	0	#NUM!	6	0	CP003829	915573	918258	0	0
CNAG_03645	NET1-associated nuclear protein 1 (U3 small nucleolar RNA-associated protein 17), NET1-associated nuclear protein 1 (U3 small nucleolar RNA-associated protein 17), variant	5.47908e-05	14.0684	7.98628	1.33227e-15	1.11084e-11	1.91525e-13	12.5779	12.5779	2	0	3439	130	130	3	3	1	1	1	127	127	0.976923	8	0.502125	CP003821	426117	430153	0	0	2	0	3439	20	20	0	0	#NUM!	0	0	20	20	1	8	0	CP003821	426117	430153	0	0
CNAG_05817	GDP-mannose transporter 1	0.000120246	14.0684	8.87541	0	0	0	27.6039	27.6039	1	1	1567	3	3	3	3	1	0	0	0	0	0	9	1.10198	CP003826	949682	951830	0	0	1	0	1567	1	1	0	0	#NUM!	0	0	1	1	1	9	0	CP003826	949682	951830	0	0
CNAG_02404	nuclear segregation protein Bfr1	6.22245e-05	13.7074	3.10636	0.00189406	1	0.0369295	14.6902	14.6902	1	1	1963	2	2	2	2	1	0	0	0	0	0	7	0.586452	CP003825	409175	411548	0	0	1	0	1963	0	0	0	0	#NUM!	0	0	0	0	#NUM!	7	0	CP003825	409175	411548	0	0
CNAG_02691	hypothetical protein	0.000134745	13.7074	3.10636	0.00189406	1	0.0369295	31.8112	31.8112	1	1	1813	20	20	4	4	1	0	0	16	16	0.8	2	1.26994	CP003822	1005929	1007798	0	0	1	0	1813	16	16	0	0	#NUM!	0	0	16	16	1	2	0	CP003822	1005929	1007798	0	0
CNAG_02686	Cystathionine beta-lyase	7.0307e-05	13.4057	9.89577	0	0	0	4.84165	4.84165	1	1	2978	1	1	1	1	1	0	0	0	0	0	6	0.193285	CP003822	1015613	1018863	12.1603	12.1603	1	1	2978	1	1	1	1	1	0	0	0	0	0	6	0.49567	CP003822	1015613	1018863	0	0
CNAG_06336	glucan 1,3-beta-glucosidase	9.54988e-05	13.2268	8.9975	0	0	0	23.4319	23.4319	1	1	1846	3	3	3	3	1	1	1	0	0	0	12	0.935431	CP003832	226360	229048	0	0	1	0	1846	3	3	0	0	#NUM!	0	0	3	3	1	12	0	CP003832	226360	229048	0	0
CNAG_05696	ubiquitin-conjugating enzyme E2-16 kDa	0.000360022	13.2268	11.0492	0	0	0	88.3363	88.3363	1	1	1469	15	15	9	9	1	6	6	6	6	0.4	10	3.52649	CP003826	638352	640458	0	0	1	0	1469	2	2	0	0	#NUM!	0	0	2	2	1	10	0	CP003826	638352	640458	0	0
CNAG_02797	putative secreted protein	8.36816e-05	12.8543	7.51662	5.61773e-14	4.68406e-10	6.99114e-12	0	0	1	0	1710	0	0	0	0	#NUM!	0	0	0	0	#NUM!	2	0	CP003822	746484	748261	21.1775	21.1775	1	1	1710	1	1	1	1	1	0	0	0	0	0	2	0.86322	CP003822	746484	748261	0	0
CNAG_01028	hypothetical protein	4.98243e-05	12.4449	3.96954	7.20126e-05	0.600441	0.00214443	13.0602	13.0602	1	1	1104	1	1	1	1	1	0	0	0	0	0	6	0.521379	CP003824	1398097	1399486	0	0	1	0	1104	0	0	0	0	#NUM!	0	0	0	0	#NUM!	6	0	CP003824	1398097	1399486	0	0
CNAG_04668	ubiquitin-conjugating enzyme E2 M	4.96444e-05	12.4449	3.96954	7.20126e-05	0.600441	0.00214443	13.013	13.013	1	1	1108	1	1	1	1	1	1	1	0	0	0	7	0.519497	CP003829	732482	733999	0	0	1	0	1108	0	0	0	0	#NUM!	0	0	0	0	#NUM!	7	0	CP003829	732482	733999	0	0
CNAG_04155	small nuclear ribonucleoprotein E	7.69314e-05	12.4449	3.96954	7.20126e-05	0.600441	0.00214443	20.1657	20.1657	1	1	715	1	1	1	1	1	0	0	0	0	0	6	0.805038	CP003828	151105	152133	0	0	1	0	715	0	0	0	0	#NUM!	0	0	0	0	#NUM!	6	0	CP003828	151105	152133	0	0
CNAG_01853	splicing factor 3B subunit 5	6.54833e-05	12.4449	3.96954	7.20126e-05	0.600441	0.00214443	17.1648	17.1648	1	1	840	8	8	1	1	1	0	0	7	7	0.875	5	0.685241	CP003830	1095191	1096246	0	0	1	0	840	0	0	0	0	#NUM!	0	0	0	0	#NUM!	5	0	CP003830	1095191	1096246	0	0
CNAG_07838	cytoplasmic protein	6.44853e-05	12.4449	3.96954	7.20126e-05	0.600441	0.00214443	16.9032	16.9032	1	1	1706	3	3	2	2	1	0	0	1	1	0.333333	5	0.674797	CP003829	29154	31425	0	0	1	0	1706	0	0	0	0	#NUM!	0	0	0	0	#NUM!	5	0	CP003829	29154	31425	0	0
CNAG_01265	charged multivesicular body protein 6	5.61286e-05	12.4449	3.96954	7.20126e-05	0.600441	0.00214443	14.7127	14.7127	1	1	980	1	1	1	1	1	0	0	0	0	0	8	0.587349	CP003824	751295	752684	0	0	1	0	980	0	0	0	0	#NUM!	0	0	0	0	#NUM!	8	0	CP003824	751295	752684	0	0
CNAG_01213	hypothetical protein	9.79451e-05	12.4449	3.96954	7.20126e-05	0.600441	0.00214443	25.6739	25.6739	1	1	2808	5	5	5	5	1	1	1	0	0	0	12	1.02493	CP003824	903450	906883	0	0	1	0	2808	0	0	0	0	#NUM!	0	0	0	0	#NUM!	12	0	CP003824	903450	906883	0	0
CNAG_05886	ubiquitin-conjugating enzyme E2	6.73268e-05	12.4449	3.96954	7.20126e-05	0.600441	0.00214443	17.648	17.648	1	1	817	1	1	1	1	1	0	0	0	0	0	5	0.704531	CP003826	1118804	1120009	0	0	1	0	817	2	2	0	0	#NUM!	0	0	2	2	1	5	0	CP003826	1118804	1120009	0	0
CNAG_03015	large subunit ribosomal protein L37-A	8.28403e-05	12.4449	3.96954	7.20126e-05	0.600441	0.00214443	21.7145	21.7145	1	1	664	1	1	1	1	1	0	0	0	0	0	6	0.866871	CP003822	203287	204347	0	0	1	0	664	0	0	0	0	#NUM!	0	0	0	0	#NUM!	6	0	CP003822	203287	204347	0	0
CNAG_05544	hypothetical protein	0.000126771	12.3552	4.60185	4.18767e-06	0.0349168	0.000161652	33.4923	33.4923	1	1	861	2	2	2	2	1	0	0	0	0	0	2	1.33706	CP003833	607656	608577	0	0	1	0	861	0	0	0	0	#NUM!	0	0	0	0	#NUM!	2	0	CP003833	607656	608577	0	0
CNAG_02084	farnesyl diphosphate synthase	7.48115e-05	12.3552	4.60185	4.18767e-06	0.0349168	0.000161652	19.7648	19.7648	1	1	1459	2	2	2	2	1	0	0	0	0	0	8	0.789037	CP003825	1239940	1241826	0	0	1	0	1459	0	0	0	0	#NUM!	0	0	0	0	#NUM!	8	0	CP003825	1239940	1241826	0	0
CNAG_01594	glycine dehydrogenase	0.000194765	11.8063	7.12374	1.05049e-12	8.75901e-09	1.18365e-10	12.4333	12.4333	1	1	3479	3	3	3	3	1	0	0	0	0	0	6	0.496351	CP003830	375386	379120	41.6366	41.6366	1	1	3479	4	4	4	4	1	0	0	0	0	0	6	1.69716	CP003830	375386	379120	0	0
CNAG_07638	hypothetical protein	0.000118369	11.7689	8.69113	0	0	0	32.9753	32.9753	1	1	1749	4	4	4	4	1	0	0	0	0	0	7	1.31641	CP003825	719474	721550	0	0	1	0	1749	0	0	0	0	#NUM!	0	0	0	0	#NUM!	7	0	CP003825	719474	721550	0	0
CNAG_00982	hypothetical protein	0.000107435	11.5435	6.00245	1.9438e-09	1.62074e-05	1.29659e-07	30.5691	30.5691	1	1	1415	3	3	3	3	1	0	0	0	0	0	4	1.22036	CP003824	1511157	1512724	0	0	1	0	1415	0	0	0	0	#NUM!	0	0	0	0	#NUM!	4	0	CP003824	1511157	1512724	0	0
CNAG_06614	glycerophosphodiesterase	7.81198e-05	11.5435	6.00245	1.9438e-09	1.62074e-05	1.29659e-07	22.2278	22.2278	1	1	1946	7	7	3	3	1	0	0	4	4	0.571429	9	0.887362	CP003826	282721	285366	0	0	1	0	1946	0	0	0	0	#NUM!	0	0	0	0	#NUM!	9	0	CP003826	282721	285366	0	0
CNAG_01726	FACT complex subunit spt16	4.6179e-05	11.5435	6.00245	1.9438e-09	1.62074e-05	1.29659e-07	13.1395	13.1395	1	1	3292	3	3	3	3	1	0	0	0	0	0	17	0.524546	CP003830	724694	728839	0	0	1	0	3292	0	0	0	0	#NUM!	0	0	0	0	#NUM!	17	0	CP003830	724694	728839	0	0
CNAG_04599	3-methyl-2-oxobutanoate hydroxymethyltransferase	8.32442e-05	11.2572	10.5271	0	0	0	13.2522	13.2522	1	1	3264	3	3	3	3	1	0	0	0	0	0	5	0.529046	CP003829	923476	926950	11.0948	11.0948	1	1	3264	1	1	1	1	1	0	0	0	0	0	5	0.452238	CP003829	923476	926950	0	0
CNAG_01669	metallo-beta-lactamase	6.15967e-05	11.1825	5.80321	6.50637e-09	5.42501e-05	4.04852e-07	18.1478	18.1478	1	1	1589	2	2	2	2	1	2	2	0	0	0	4	0.724484	CP003830	562955	564703	0	0	1	0	1589	0	0	0	0	#NUM!	0	0	0	0	#NUM!	4	0	CP003830	562955	564703	0	0
CNAG_03678	hypothetical protein	5.96085e-05	11.1825	5.80321	6.50637e-09	5.42501e-05	4.04852e-07	17.562	17.562	1	1	1642	2	2	2	2	1	0	0	0	0	0	8	0.701099	CP003821	514356	516405	0	0	1	0	1642	0	0	0	0	#NUM!	0	0	0	0	#NUM!	8	0	CP003821	514356	516405	0	0
CNAG_04068	large subunit ribosomal protein L28e	0.000474616	11.0021	6.21357	5.17987e-10	4.31898e-06	3.72326e-08	142.354	142.354	1	1	709	20	20	7	7	1	0	0	13	13	0.65	4	5.68296	CP003821	1539182	1540634	0	0	1	0	709	7	7	0	0	#NUM!	0	0	7	7	1	4	0	CP003821	1539182	1540634	0	0
CNAG_05725	ketol-acid reductoisomerase, mitochondrial	0.000473645	10.7093	4.65702	3.20844e-06	0.0267519	0.000143018	70.4812	70.4812	1	1	1432	7	7	7	7	1	2	2	0	0	0	7	2.8137	CP003826	706928	708726	75.8662	75.8662	1	1	1432	3	3	3	3	1	0	0	0	0	0	7	3.0924	CP003826	706928	708726	0	0
CNAG_00115	chlorophyll synthesis pathway protein BchC	9.97051e-05	10.7019	3.8887	0.000100784	0.840339	0.00295894	30.8306	30.8306	1	1	1403	3	3	3	3	1	0	0	0	0	0	5	1.2308	CP003820	312207	313854	0	0	1	0	1403	0	0	0	0	#NUM!	0	0	0	0	#NUM!	5	0	CP003820	312207	313854	0	0
CNAG_05765	ubiquitin-conjugating enzyme E2 J2	0.00014511	10.7019	3.8887	0.000100784	0.840339	0.00295894	44.8707	44.8707	1	1	964	3	3	3	3	1	1	1	0	0	0	12	1.79129	CP003826	807712	809330	0	0	1	0	964	1	1	0	0	#NUM!	0	0	1	1	1	12	0	CP003826	807712	809330	0	0
CNAG_02285	nucleoside diphosphate kinase	0.000229417	10.4609	3.32012	0.000899795	1	0.0218096	72.7469	72.7469	1	1	991	5	5	5	5	1	0	0	0	0	0	9	2.90415	CP003825	700009	701589	0	0	1	0	991	0	0	0	0	#NUM!	0	0	0	0	#NUM!	9	0	CP003825	700009	701589	0	0
CNAG_05640	metal iron transporter	6.78073e-05	9.92007	6.93912	3.94595e-12	3.29014e-08	4.16473e-10	22.805	22.805	1	1	2529	4	4	4	4	1	0	0	0	0	0	11	0.910403	CP003833	850376	853461	0	0	1	0	2529	0	0	0	0	#NUM!	0	0	0	0	#NUM!	11	0	CP003833	850376	853461	0	0
CNAG_01378	STE24 endopeptidase	5.24739e-05	9.92007	6.57041	5.01819e-11	4.18416e-07	4.40438e-09	17.648	17.648	1	1	1634	2	2	2	2	1	0	0	0	0	0	9	0.704531	CP003824	448336	450401	0	0	1	0	1634	0	0	0	0	#NUM!	0	0	0	0	#NUM!	9	0	CP003824	448336	450401	0	0
CNAG_02482	translation machinery-associated protein 22	5.22819e-05	9.92007	6.5649	5.20735e-11	4.34188e-07	4.5228e-09	17.5835	17.5835	1	1	820	1	1	1	1	1	1	1	0	0	0	4	0.701954	CP003825	198676	199680	0	0	1	0	820	0	0	0	0	#NUM!	0	0	0	0	#NUM!	4	0	CP003825	198676	199680	0	0
CNAG_07992	hypothetical protein	8.48934e-05	9.92007	7.23247	4.74287e-13	3.95461e-09	5.49251e-11	28.5514	28.5514	1	1	505	2	2	1	1	1	0	0	1	1	0.5	3	1.13981	CP003826	1316684	1317321	0	0	1	0	505	0	0	0	0	#NUM!	0	0	0	0	#NUM!	3	0	CP003826	1316684	1317321	0	0
CNAG_03710	hypothetical protein	5.63051e-05	9.91442	6.47802	9.29528e-11	7.7504e-07	7.59843e-09	8.39991	8.39991	1	1	3433	2	2	2	2	1	0	0	0	0	0	8	0.335335	CP003821	591050	595339	10.5486	10.5486	1	1	3433	1	1	1	1	1	0	0	0	0	0	8	0.429976	CP003821	591050	595339	0	0
CNAG_04867	vacuolar protein	9.37872e-05	9.91442	6.47802	9.29528e-11	7.7504e-07	7.59843e-09	13.9917	13.9917	1	1	2061	2	2	2	2	1	0	0	0	0	0	6	0.558566	CP003829	160946	163266	17.5708	17.5708	1	1	2061	1	1	1	1	1	0	0	0	0	0	6	0.716209	CP003829	160946	163266	0	0
CNAG_07865	ferro-O2-oxidoreductase	5.56407e-05	9.86174	6.41044	1.45117e-10	1.20999e-06	1.15237e-08	5.364	5.364	1	1	2688	1	1	1	1	1	1	1	0	0	0	7	0.214138	CP003829	1012039	1015076	13.4723	13.4723	1	1	2688	1	1	1	1	1	0	0	0	0	0	7	0.549147	CP003829	1012039	1015076	0	0
CNAG_05511	ATPase	8.59528e-05	9.58055	9.5312	0	0	0	20.0034	20.0034	1	1	3604	5	5	5	5	1	0	0	0	0	0	6	0.79856	CP003833	508774	512728	10.0481	10.0481	1	1	3604	1	1	1	1	1	0	0	0	0	0	6	0.409574	CP003833	508774	512728	0	0
CNAG_02981	paired amphipathic helix protein Sin3a	0.000104349	9.49477	6.81083	9.70535e-12	8.09232e-08	8.99147e-10	28.8113	28.8113	1	1	4504	9	9	9	9	1	0	0	0	0	0	8	1.15018	CP003822	284346	289609	8.04029	8.04029	1	1	4504	1	1	1	1	1	0	0	0	0	0	8	0.327732	CP003822	284346	289609	0	0
CNAG_03677	hypothetical protein	0.000243454	9.48092	12.8533	0	0	0	50.1386	50.1386	1	1	2013	11	11	7	7	1	1	1	4	4	0.363636	12	2.0016	CP003821	511478	514540	35.9796	35.9796	1	1	2013	2	2	2	2	1	0	0	0	0	0	12	1.46657	CP003821	511478	514540	0	0
CNAG_03275	glutaryl-CoA dehydrogenase, glutaryl-CoA dehydrogenase, variant	0.000104832	9.4151	7.16902	7.55396e-13	6.29849e-09	8.62807e-11	37.3728	37.3728	2	0	1929	5	5	5	5	1	0	0	0	0	0	16	1.49197	CP003827	545791	548615	0	0	2	0	1929	0	0	0	0	#NUM!	0	0	0	0	#NUM!	16	0	CP003827	545791	548615	0	0
CNAG_03561	hypothetical protein	7.0951e-05	9.37923	3.32929	0.000870694	1	0.0212276	25.4025	25.4025	1	1	2838	5	5	5	5	1	0	0	0	0	0	9	1.0141	CP003827	1278510	1281729	0	0	1	0	2838	0	0	0	0	#NUM!	0	0	0	0	#NUM!	9	0	CP003827	1278510	1281729	0	0
CNAG_02885	capsular associated protein	8.86127e-05	9.33369	3.68537	0.000228371	1	0.00624313	31.8992	31.8992	1	1	1808	4	4	4	4	1	0	0	0	0	0	9	1.27346	CP003822	530545	532814	0	0	1	0	1808	0	0	0	0	#NUM!	0	0	0	0	#NUM!	9	0	CP003822	530545	532814	0	0
CNAG_02800	hypothetical protein	9.53163e-05	9.04856	3.19095	0.00141809	1	0.032398	35.528	35.528	1	1	2435	6	6	6	6	1	0	0	0	0	0	2	1.41832	CP003822	739870	742370	0	0	1	0	2435	0	0	0	0	#NUM!	0	0	0	0	#NUM!	2	0	CP003822	739870	742370	0	0
CNAG_03681	peptidylprolyl isomerase domain and WD-repeat protein 1	9.71616e-05	8.96671	4.64934	3.33016e-06	0.0277669	0.000145376	19.915	19.915	1	1	2172	3	3	3	3	1	3	3	0	0	0	13	0.795031	CP003821	522373	525164	16.6729	16.6729	1	1	2172	2	2	1	1	1	0	0	1	1	0.5	13	0.679607	CP003821	522373	525164	0	0
CNAG_02144	large subunit ribosomal protein L1-A	0.000254866	8.70248	4.48345	7.34466e-06	0.0612398	0.000272177	99.2664	99.2664	1	1	1162	8	8	8	8	1	0	0	0	0	0	4	3.96284	CP003825	1083932	1085252	0	0	1	0	1162	0	0	0	0	#NUM!	0	0	0	0	#NUM!	4	0	CP003825	1083932	1085252	0	0
CNAG_03864	hypothetical protein	7.84722e-05	8.70248	4.48345	7.34466e-06	0.0612398	0.000272177	30.5637	30.5637	1	1	1887	4	4	4	4	1	0	0	0	0	0	6	1.22014	CP003821	1038446	1040605	0	0	1	0	1887	1	1	0	0	#NUM!	0	0	1	1	1	6	0	CP003821	1038446	1040605	0	0
CNAG_01941	glucan synthesis regulatory protein	4.61155e-05	8.70248	4.48345	7.34466e-06	0.0612398	0.000272177	17.9613	17.9613	1	1	3211	4	4	4	4	1	0	0	0	0	0	5	0.717038	CP003830	1326713	1330153	0	0	1	0	3211	0	0	0	0	#NUM!	0	0	0	0	#NUM!	5	0	CP003830	1326713	1330153	0	0
CNAG_03588	L-aminoadipate-semialdehyde dehydrogenase	0.000115798	8.66733	6.32621	2.5128e-10	2.09518e-06	1.9047e-08	12.9024	12.9024	1	1	4470	4	4	4	4	1	0	0	0	0	0	5	0.51508	CP003827	1345847	1350552	32.4058	32.4058	1	1	4470	4	4	4	4	1	0	0	0	0	0	5	1.3209	CP003827	1345847	1350552	0	0
CNAG_07770	ferric-chelate reductase	9.34506e-05	8.55723	5.39446	6.87343e-08	0.000573106	3.95246e-06	37.0972	37.0972	1	1	3498	12	12	9	9	1	0	0	3	3	0.25	5	1.48097	CP003828	864307	868015	0	0	1	0	3498	0	0	0	0	#NUM!	0	0	0	0	#NUM!	5	0	CP003828	864307	868015	0	0
CNAG_06751	hypothetical protein	7.87584e-05	8.50291	6.32988	2.45381e-10	2.04599e-06	1.87705e-08	31.4911	31.4911	1	1	3205	7	7	7	7	1	0	0	0	0	0	3	1.25717	CP003821	143895	147210	0	0	1	0	3205	0	0	0	0	#NUM!	0	0	0	0	#NUM!	3	0	CP003821	143895	147210	0	0
CNAG_07029	vesicle-associated membrane protein 7	0.000126907	8.29662	3.53933	0.000401147	1	0.0105181	52.1777	52.1777	1	1	829	3	3	3	3	1	0	0	0	0	0	7	2.083	CP003820	590464	591633	0	0	1	0	829	0	0	0	0	#NUM!	0	0	0	0	#NUM!	7	0	CP003820	590464	591633	0	0
CNAG_01758	Polygalacturonase	5.72393e-05	8.29662	3.53933	0.000401147	1	0.0105181	23.5339	23.5339	1	1	1838	3	3	3	3	1	0	0	0	0	0	9	0.939503	CP003830	806862	809200	0	0	1	0	1838	1	1	0	0	#NUM!	0	0	1	1	1	9	0	CP003830	806862	809200	0	0
CNAG_04716	KH domain-containing protein	7.52545e-05	8.29662	3.53933	0.000401147	1	0.0105181	30.9409	30.9409	1	1	1398	3	3	3	3	1	0	0	0	0	0	6	1.2352	CP003829	603397	605087	0	0	1	0	1398	0	0	0	0	#NUM!	0	0	0	0	#NUM!	6	0	CP003829	603397	605087	0	0
CNAG_05615	syntaxin 1B/2/3	0.000124955	8.26672	6.52481	6.80933e-11	5.67762e-07	5.85322e-09	51.5865	51.5865	1	1	1677	6	6	6	6	1	1	1	0	0	0	7	2.0594	CP003833	784038	786048	0	0	1	0	1677	0	0	0	0	#NUM!	0	0	0	0	#NUM!	7	0	CP003833	784038	786048	0	0
CNAG_00087	hypothetical protein	5.70928e-05	8.23551	8.18493	2.22045e-16	1.85141e-12	3.77838e-14	10.4938	10.4938	1	1	2748	2	2	2	2	1	2	2	0	0	0	4	0.418924	CP003820	243384	246325	13.1781	13.1781	1	1	2748	1	1	1	1	1	0	0	0	0	0	4	0.537157	CP003820	243384	246325	0	0
CNAG_06747	Histone H2A, histone H2A, variant	0.000394486	8.21786	6.90671	4.96114e-12	4.1366e-08	5.10691e-10	163.962	163.962	2	0	1407	16	16	16	16	1	0	0	0	0	0	8	6.54558	CP003821	156149	157721	0	0	2	0	1407	0	0	0	0	#NUM!	0	0	0	0	#NUM!	8	0	CP003821	156149	157721	0	0
CNAG_01586	F-type H -transporting ATPase subunit B	0.000465497	8.19004	12.8264	0	0	0	93.5395	93.5395	1	1	1079	7	7	7	7	1	0	0	0	0	0	6	3.73421	CP003830	359561	361102	100.686	100.686	1	1	1079	3	3	3	3	1	3	3	0	0	0	6	4.1041	CP003830	359561	361102	0	0
CNAG_06113	hypothetical protein	0.00024419	8.04726	4.14545	3.39158e-05	0.28279	0.00110661	79.1135	79.1135	1	1	1458	8	8	8	8	1	0	0	0	0	0	5	3.15831	CP003831	345315	347069	24.8378	24.8378	1	1	1458	1	1	1	1	1	0	0	0	0	0	5	1.01242	CP003831	345315	347069	0	0
CNAG_02177	serine/threonine-protein phosphatase PP2A catalytic subunit	0.000137249	7.97742	6.15487	7.5148e-10	6.26584e-06	5.31003e-08	36.25	36.25	1	1	1591	4	4	4	4	1	0	0	0	0	0	7	1.44715	CP003825	984930	987175	22.7615	22.7615	1	1	1591	1	1	1	1	1	0	0	0	0	0	7	0.927785	CP003825	984930	987175	0	0
CNAG_05032	hypothetical protein	4.5993e-05	7.93605	5.48622	4.10645e-08	0.000342396	2.39438e-06	19.893	19.893	1	1	3624	5	5	5	5	1	0	0	0	0	0	3	0.794153	CP003823	264456	268362	0	0	1	0	3624	0	0	0	0	#NUM!	0	0	0	0	#NUM!	3	0	CP003823	264456	268362	0	0
CNAG_00046	26S proteasome regulatory subunit N8	0.00012589	7.93605	6.28324	3.31629e-10	2.76512e-06	2.42554e-08	54.4503	54.4503	1	1	1324	5	5	5	5	1	0	0	0	0	0	6	2.17372	CP003820	138050	139691	0	0	1	0	1324	0	0	0	0	#NUM!	0	0	0	0	#NUM!	6	0	CP003820	138050	139691	0	0
CNAG_02413	hypothetical protein, hypothetical protein, variant	5.45449e-05	7.90018	3.2942	0.000987045	1	0.0236494	23.7145	23.7145	2	0	3040	5	5	5	5	1	0	0	0	0	0	6	0.946714	CP003825	382532	385729	0	0	2	0	3040	0	0	0	0	#NUM!	0	0	0	0	#NUM!	6	0	CP003825	382532	385729	0	0
CNAG_06689	cytoplasmic protein	6.42124e-05	7.89937	5.78098	7.42698e-09	6.19261e-05	4.55339e-07	0	0	1	0	1297	0	0	0	0	#NUM!	0	0	0	0	#NUM!	15	0	CP003826	496969	499033	27.921	27.921	1	1	1297	1	1	1	1	1	0	0	0	0	0	15	1.13809	CP003826	496969	499033	0	0
CNAG_04794	spermine transporter	4.38538e-05	7.7558	6.80241	1.02898e-11	8.57961e-08	9.42814e-10	5.54555	5.54555	1	1	2600	1	1	1	1	1	0	0	0	0	0	10	0.221385	CP003829	381297	384429	13.9283	13.9283	1	1	2600	1	1	1	1	1	0	0	0	0	0	10	0.567733	CP003829	381297	384429	0	0
CNAG_01230	chitin deacetylase 2	0.000739514	7.64811	3.0611	0.00220525	1	0.0423672	84.0948	84.0948	1	1	1886	11	11	11	11	1	0	0	0	0	0	5	3.35717	CP003824	873435	875539	249.616	249.616	1	1	1886	13	13	13	13	1	0	0	0	0	0	5	10.1746	CP003824	873435	875539	0	0
CNAG_03475	hypothetical protein	7.1484e-05	7.47208	3.00696	0.00263874	1	0.0494423	33.135	33.135	1	1	3046	7	7	7	7	1	0	0	0	0	0	3	1.32279	CP003827	1052165	1055400	0	0	1	0	3046	0	0	0	0	#NUM!	0	0	0	0	#NUM!	3	0	CP003827	1052165	1055400	0	0
CNAG_04884	large subunit ribosomal protein L44	0.000221691	7.46695	3.39306	0.000691172	1	0.0172545	102.842	102.842	1	1	701	5	5	5	5	1	2	2	0	0	0	7	4.10558	CP003829	113509	114706	0	0	1	0	701	6	6	0	0	#NUM!	0	0	6	6	1	7	0	CP003829	113509	114706	0	0
CNAG_07856	hypothetical protein	5.93378e-05	7.46695	3.39306	0.000691172	1	0.0172545	27.5266	27.5266	1	1	2619	5	5	5	5	1	0	0	0	0	0	7	1.0989	CP003829	698585	701511	0	0	1	0	2619	0	0	0	0	#NUM!	0	0	0	0	#NUM!	7	0	CP003829	698585	701511	0	0
CNAG_00138	ubiquinone biosynthesis methyltransferase	7.76238e-05	7.455	4.65379	3.25898e-06	0.0271733	0.000143018	36.0762	36.0762	1	1	1199	3	3	3	3	1	0	0	0	0	0	5	1.44021	CP003820	374490	375914	0	0	1	0	1199	0	0	0	0	#NUM!	0	0	0	0	#NUM!	5	0	CP003820	374490	375914	0	0
CNAG_02547	nuclear pore complex protein Nup205	6.0328e-05	7.455	4.65379	3.25898e-06	0.0271733	0.000143018	28.0378	28.0378	1	1	6171	12	12	12	12	1	0	0	0	0	0	12	1.1193	CP003825	28277	35078	0	0	1	0	6171	0	0	0	0	#NUM!	0	0	0	0	#NUM!	12	0	CP003825	28277	35078	0	0
CNAG_03721	26S proteasome regulatory subunit N12	0.000136769	7.455	4.65379	3.25898e-06	0.0271733	0.000143018	63.564	63.564	1	1	1361	6	6	6	6	1	0	0	0	0	0	3	2.53756	CP003821	621384	622848	0	0	1	0	1361	0	0	0	0	#NUM!	0	0	0	0	#NUM!	3	0	CP003821	621384	622848	0	0
CNAG_04628	translation initiation factor 6	0.000110051	7.44005	5.83614	5.34285e-09	4.45487e-05	3.42682e-07	51.2656	51.2656	1	1	1125	4	4	4	4	1	0	0	0	0	0	4	2.04659	CP003829	839994	841277	0	0	1	0	1125	0	0	0	0	#NUM!	0	0	0	0	#NUM!	4	0	CP003829	839994	841277	0	0
CNAG_03038	hypothetical protein	4.94438e-05	7.44005	5.28565	1.25264e-07	0.00104445	6.73841e-06	23.0327	23.0327	1	1	2504	1804	1804	4	4	1	0	0	1800	1800	0.997783	11	0.919492	CP003822	141424	144845	0	0	1	0	2504	262	262	0	0	#NUM!	0	0	262	262	1	11	0	CP003822	141424	144845	0	0
CNAG_07368	calcium activated cation channel protein	5.79622e-05	7.44005	5.41717	6.05515e-08	0.000504879	3.5061e-06	27.0008	27.0008	1	1	2136	5	5	4	4	1	0	0	1	1	0.2	19	1.07791	CP003820	1426306	1429481	0	0	1	0	2136	8	8	0	0	#NUM!	0	0	8	8	1	19	0	CP003820	1426306	1429481	0	0
CNAG_03322	UDP-glucuronate decarboxylase	0.000148682	7.253	4.90852	9.17683e-07	0.00765164	4.50096e-05	0	0	1	0	1523	0	0	0	0	#NUM!	0	0	0	0	#NUM!	8	0	CP003827	646311	648228	71.3332	71.3332	1	1	1523	3	3	3	3	1	0	0	0	0	0	8	2.90763	CP003827	646311	648228	0	0
CNAG_06811	large subunit ribosomal protein L22e	0.000227221	7.22947	9.99746	0	0	0	67.2188	67.2188	1	1	858	6	6	4	4	1	2	2	2	2	0.333333	4	2.68346	CP003824	200908	202001	42.2068	42.2068	1	1	858	1	1	1	1	1	0	0	0	0	0	4	1.7204	CP003824	200908	202001	0	0
CNAG_02418	asparagine-tRNA ligase	5.50447e-05	7.156	7.25216	4.10338e-13	3.4214e-09	4.81888e-11	11.8915	11.8915	1	1	2425	2	2	2	2	1	0	0	0	0	0	7	0.474723	CP003825	373360	376086	14.9334	14.9334	1	1	2425	1	1	1	1	1	0	0	0	0	0	7	0.608704	CP003825	373360	376086	0	0
CNAG_06287	Glutathione peroxidase	0.00010407	7.0368	4.22699	2.3685e-05	0.197486	0.000789943	14.7277	14.7277	1	1	979	1	1	1	1	1	0	0	0	0	0	7	0.587949	CP003832	97424	98807	36.9903	36.9903	1	1	979	1	1	1	1	1	1	1	0	0	0	7	1.50777	CP003832	97424	98807	0	0
CNAG_03198	small subunit ribosomal protein S8e	0.000136435	6.96269	3.55851	0.000372977	1	0.00993572	54.8647	54.8647	1	1	2628	11	11	10	10	1	0	0	1	1	0.0909091	6	2.19027	CP003827	318076	321133	13.7799	13.7799	1	1	2628	1	1	1	1	1	0	0	0	0	0	6	0.561684	CP003827	318076	321133	0	0
CNAG_06182	minichromosome maintenance protein 4 (cell division control protein 54)	4.45424e-05	6.92981	3.96431	7.36097e-05	0.613758	0.00218419	0	0	1	0	3214	0	0	0	0	#NUM!	0	0	0	0	#NUM!	9	0	CP003831	540773	544393	22.5348	22.5348	1	1	3214	2	2	2	2	1	0	0	0	0	0	9	0.918548	CP003831	540773	544393	0	0
CNAG_00779	large subunit ribosomal protein L27e	0.000291888	6.89606	3.72522	0.000195149	1	0.00538798	65.8376	65.8376	1	1	876	4	4	4	4	1	0	0	0	0	0	5	2.62832	CP003820	2051800	2053220	82.6792	82.6792	1	1	876	3	3	2	2	1	2	2	1	1	0.333333	5	3.37011	CP003820	2051800	2053220	0	0
CNAG_02231	cytosolic Fe-S cluster assembly factor NBP35	4.37299e-05	6.8941	4.4634	8.0671e-06	0.0672634	0.000291184	0	0	1	0	1627	0	0	0	0	#NUM!	0	0	0	0	#NUM!	3	0	CP003825	846329	848058	22.2578	22.2578	1	1	1627	1	1	1	1	1	0	0	0	0	0	3	0.907256	CP003825	846329	848058	0	0
CNAG_00078	vacuolar protein	9.0065e-05	6.85394	4.93304	8.09624e-07	0.00675064	3.99446e-05	46.1561	46.1561	1	1	4061	13	13	13	13	1	0	0	0	0	0	14	1.84261	CP003820	216692	221442	0	0	1	0	4061	0	0	0	0	#NUM!	0	0	0	0	#NUM!	14	0	CP003820	216692	221442	0	0
CNAG_01577	glutamate dehydrogenase (NADP)	0.000702751	6.85224	4.28556	1.82284e-05	0.151988	0.000615337	226.433	226.433	1	1	2165	34	34	34	34	1	2	2	0	0	0	9	9.03948	CP003830	338383	341032	133.814	133.814	1	1	2165	8	8	8	8	1	0	0	0	0	0	9	5.45443	CP003830	338383	341032	0	0
CNAG_07339	hypothetical protein	0.00014465	6.83126	4.67999	2.86897e-06	0.0239215	0.000130008	74.4178	74.4178	1	1	1550	8	8	8	8	1	1	1	0	0	0	6	2.97085	CP003820	597333	599142	0	0	1	0	1550	0	0	0	0	#NUM!	0	0	0	0	#NUM!	6	0	CP003820	597333	599142	0	0
CNAG_05531	DNA excision repair protein ERCC-4	6.01736e-05	6.83126	4.67999	2.86897e-06	0.0239215	0.000130008	30.9575	30.9575	1	1	3726	10	10	8	8	1	0	0	2	2	0.2	16	1.23586	CP003833	570893	575428	0	0	1	0	3726	7	7	0	0	#NUM!	0	0	7	7	1	16	0	CP003833	570893	575428	0	0
CNAG_03787	tubulin alpha-1A chain	0.000218196	6.79616	5.0097	5.45169e-07	0.00454562	2.72193e-05	50.064	50.064	1	1	1728	6	6	6	6	1	0	0	0	0	0	10	1.99862	CP003821	816290	818592	62.8706	62.8706	1	1	1728	3	3	3	3	1	3	3	0	0	0	10	2.56268	CP003821	816290	818592	0	0
CNAG_02372	enoyl reductase	0.000177492	6.61338	5.3411	9.23916e-08	0.000770361	5.13574e-06	94.8582	94.8582	1	1	1368	147	147	9	9	1	2	2	138	138	0.938776	7	3.78686	CP003825	491186	493074	0	0	1	0	1368	54	54	0	0	#NUM!	0	0	54	54	1	7	0	CP003825	491186	493074	0	0
CNAG_00354	vacuolar protein 8	7.89677e-05	6.34334	6.21727	5.05904e-10	4.21822e-06	3.66802e-08	12.6256	12.6256	1	1	2284	2	2	2	2	1	0	0	0	0	0	10	0.50403	CP003820	901676	904428	31.7106	31.7106	1	1	2284	2	2	2	2	1	2	2	0	0	0	10	1.29256	CP003820	901676	904428	0	0
CNAG_05070	sulfite reductase (NADPH) hemoprotein, beta- component	8.37992e-05	6.32858	4.89164	1.00006e-06	0.00833848	4.8763e-05	22.7215	22.7215	1	1	4442	92	92	7	7	1	0	0	85	85	0.923913	7	0.907072	CP003823	350444	355343	24.4575	24.4575	1	1	4442	3	3	3	3	1	0	0	0	0	0	7	0.99692	CP003823	350444	355343	0	0
CNAG_03261	zinc finger protein	0.000140354	6.22246	3.10543	0.00190007	1	0.0369295	80.625	80.625	1	1	1073	6	6	6	6	1	3	3	0	0	0	8	3.21865	CP003827	511565	512954	0	0	1	0	1073	0	0	0	0	#NUM!	0	0	0	0	#NUM!	8	0	CP003827	511565	512954	0	0
CNAG_00824	ubiquitin-conjugating enzyme E2 2	8.65035e-05	6.19257	4.76836	1.85741e-06	0.0154871	8.79947e-05	49.9773	49.9773	1	1	1731	6	6	6	6	1	0	0	0	0	0	5	1.99515	CP003820	2185798	2187824	0	0	1	0	1731	0	0	0	0	#NUM!	0	0	0	0	#NUM!	5	0	CP003820	2185798	2187824	0	0
CNAG_06399	SH3 domain-containing protein	7.80688e-05	6.17762	3.43486	0.000592874	1	0.0150255	45.2343	45.2343	1	1	1275	4	4	4	4	1	4	4	0	0	0	9	1.80581	CP003832	384828	387195	0	0	1	0	1275	0	0	0	0	#NUM!	0	0	0	0	#NUM!	9	0	CP003832	384828	387195	0	0
CNAG_03221	large subunit ribosomal protein L29	0.000241596	6.17762	3.43486	0.000592874	1	0.0150255	139.985	139.985	1	1	412	5	5	4	4	1	3	3	1	1	0.2	4	5.58837	CP003827	379942	380788	0	0	1	0	412	0	0	0	0	#NUM!	0	0	0	0	#NUM!	4	0	CP003827	379942	380788	0	0
CNAG_01025	hypothetical protein	0.000121759	6.17762	3.43486	0.000592874	1	0.0150255	70.5489	70.5489	1	1	1635	8	8	8	8	1	0	0	0	0	0	6	2.8164	CP003824	1404599	1406569	0	0	1	0	1635	0	0	0	0	#NUM!	0	0	0	0	#NUM!	6	0	CP003824	1404599	1406569	0	0
CNAG_03072	enolase	0.000485637	6.06058	5.66437	1.47577e-08	0.000123049	8.9817e-07	191.633	191.633	1	1	1881	29	29	25	25	1	1	1	4	4	0.137931	9	7.65022	CP003822	57801	60315	96.2612	96.2612	1	1	1881	9	9	5	5	1	0	0	4	4	0.444444	9	3.92373	CP003822	57801	60315	0	0
CNAG_05652	cytoplasmic protein	8.68143e-05	6.0293	4.56355	5.02983e-06	0.0419387	0.000192379	51.7851	51.7851	1	1	1949	7	7	7	7	1	0	0	0	0	0	6	2.06732	CP003833	882045	884338	0	0	1	0	1949	0	0	0	0	#NUM!	0	0	0	0	#NUM!	6	0	CP003833	882045	884338	0	0
CNAG_02658	hypothetical protein	0.000128107	6.00993	4.10302	4.07796e-05	0.340021	0.00131282	29.8518	29.8518	1	1	3864	8	8	8	8	1	0	0	0	0	0	6	1.19172	CP003822	1098650	1102937	46.8601	46.8601	1	1	3864	5	5	5	5	1	0	0	0	0	0	6	1.91008	CP003822	1098650	1102937	0	0
CNAG_02910	hypothetical protein	7.62339e-05	5.95204	4.53325	5.80856e-06	0.0484318	0.00022115	46.1833	46.1833	1	1	1561	5	5	5	5	1	0	0	0	0	0	1	1.8437	CP003822	473809	475370	0	0	1	0	1561	0	0	0	0	#NUM!	0	0	0	0	#NUM!	1	0	CP003822	473809	475370	0	0
CNAG_02948	peptide chain release factor 1	0.00014259	5.90255	6.48325	8.97757e-11	7.4855e-07	7.4855e-09	66.4062	66.4062	1	1	1737	8	8	8	8	1	0	0	0	0	0	8	2.65102	CP003822	366049	368460	20.8483	20.8483	1	1	1737	1	1	1	1	1	0	0	0	0	0	8	0.849802	CP003822	366049	368460	0	0
CNAG_00072	protein disulfide-isomerase	0.000350322	5.90044	3.3243	0.000886419	1	0.021548	188.203	188.203	1	1	1379	18	18	18	18	1	1	1	0	0	0	11	7.5133	CP003820	199184	201197	26.2607	26.2607	1	1	1379	1	1	1	1	1	0	0	0	0	0	11	1.07042	CP003820	199184	201197	0	0
CNAG_04009	aminopeptidase 2	0.000271423	5.8963	5.79898	6.67226e-09	5.56333e-05	4.12098e-07	68.9259	68.9259	1	1	3347	16	16	16	16	1	1	1	0	0	0	8	2.75161	CP003821	1388303	1392150	97.3771	97.3771	1	1	3347	13	13	9	9	1	0	0	4	4	0.307692	8	3.96921	CP003821	1388303	1392150	0	0
CNAG_05918	ATP synthase subunit beta, mitochondrial	0.00139724	5.89604	4.8655	1.14173e-06	0.00951973	5.53472e-05	254.852	254.852	1	1	1867	33	33	33	33	1	2	2	0	0	0	6	10.174	CP003826	1211454	1213707	601.295	601.295	1	1	1867	31	31	31	31	1	0	0	0	0	0	6	24.5095	CP003826	1211454	1213707	0	0
CNAG_05731	glyoxal oxidase	6.64426e-05	5.77176	3.86868	0.000109425	0.912389	0.00315706	41.7724	41.7724	1	1	2071	6	6	6	6	1	0	0	0	0	0	9	1.66761	CP003826	718818	721339	0	0	1	0	2071	4	4	0	0	#NUM!	0	0	4	4	1	9	0	CP003826	718818	721339	0	0
CNAG_03708	signal recognition particle subunit SRP72	6.06179e-05	5.77176	3.86868	0.000109425	0.912389	0.00315706	38.1104	38.1104	1	1	1135	3	3	3	3	1	0	0	0	0	0	5	1.52142	CP003821	585406	586814	0	0	1	0	1135	0	0	0	0	#NUM!	0	0	0	0	#NUM!	5	0	CP003821	585406	586814	0	0
CNAG_02927	protein disulfide-isomerase	5.08886e-05	5.77176	3.86868	0.000109425	0.912389	0.00315706	31.9936	31.9936	1	1	1352	3	3	3	3	1	0	0	0	0	0	5	1.27722	CP003822	431322	432863	0	0	1	0	1352	0	0	0	0	#NUM!	0	0	0	0	#NUM!	5	0	CP003822	431322	432863	0	0
CNAG_02916	F-type H -transporting ATPase subunit F	0.000243003	5.72475	4.14504	3.39761e-05	0.283293	0.00110661	119.103	119.103	1	1	2058	17	17	17	17	1	4	4	0	0	0	4	4.75473	CP003822	453586	455861	35.1929	35.1929	1	1	2058	2	2	2	2	1	2	2	0	0	0	4	1.43451	CP003822	453586	455861	0	0
CNAG_05348	cell division control protein 42	0.000151864	5.61539	4.43028	9.41152e-06	0.0784732	0.000336795	98.7114	98.7114	1	1	2191	15	15	15	15	1	0	0	0	0	0	4	3.94068	CP003833	51998	54508	0	0	1	0	2191	0	0	0	0	#NUM!	0	0	0	0	#NUM!	4	0	CP003833	51998	54508	0	0
CNAG_02814	glycerol-3-phosphate dehydrogenase	0.000122337	5.56006	5.38648	7.18542e-08	0.00059912	4.10356e-06	68.2414	68.2414	1	1	2958	14	14	14	14	1	1	1	0	0	0	9	2.72428	CP003822	709867	713287	12.2426	12.2426	1	1	2958	1	1	1	1	1	0	0	0	0	0	9	0.499022	CP003822	709867	713287	0	0
CNAG_06095	large subunit ribosomal protein L13e	0.000225978	5.55181	3.95431	7.67585e-05	0.640012	0.00226955	104.989	104.989	1	1	824	8	8	6	6	1	0	0	2	2	0.25	5	4.19128	CP003831	293510	294667	43.9484	43.9484	1	1	824	1	1	1	1	1	0	0	0	0	0	5	1.79139	CP003831	293510	294667	0	0
CNAG_04176	hypothetical protein	9.53952e-05	5.47742	4.21475	2.50059e-05	0.2085	0.000827379	63.9175	63.9175	1	1	4286	20	20	19	19	1	0	0	1	1	0.05	11	2.55167	CP003828	201976	207019	0	0	1	0	4286	28	28	0	0	#NUM!	0	0	28	28	1	11	0	CP003828	201976	207019	0	0
CNAG_04192	phosphoribosylformylglycinamidine synthase	4.64491e-05	5.465	3.83774	0.000124173	1	0.00357018	31.2087	31.2087	1	1	4620	10	10	10	10	1	0	0	0	0	0	5	1.24589	CP003828	251546	256379	0	0	1	0	4620	0	0	0	0	#NUM!	0	0	0	0	#NUM!	5	0	CP003828	251546	256379	0	0
CNAG_03554	coatomer protein complex, subunit alpha (xenin)	0.00016203	5.42848	4.82453	1.4034e-06	0.0117015	6.68658e-05	82.6787	82.6787	1	1	4011	23	23	23	23	1	0	0	0	0	0	9	3.30064	CP003827	1263612	1268065	27.0856	27.0856	1	1	4011	3	3	3	3	1	0	0	0	0	0	9	1.10404	CP003827	1263612	1268065	0	0
CNAG_00061	citrate synthase, mitochondrial	0.000330425	5.40339	4.48247	7.3788e-06	0.0615244	0.000272232	117.658	117.658	1	1	2696	22	22	22	22	1	0	0	0	0	0	6	4.69705	CP003820	169186	172162	107.458	107.458	1	1	2696	8	8	8	8	1	0	0	0	0	0	6	4.38014	CP003820	169186	172162	0	0
CNAG_05465	G protein beta subunit Gib2	0.000411931	5.28546	4.19951	2.67496e-05	0.223038	0.000881574	288.369	288.369	1	1	1150	99	99	23	23	1	0	0	76	76	0.767677	6	11.512	CP003833	378944	380528	0	0	1	0	1150	6	6	0	0	#NUM!	0	0	6	6	1	6	0	CP003833	378944	380528	0	0
CNAG_03479	hypothetical protein	4.06899e-05	5.25322	3.26518	0.00109395	1	0.0259868	28.7006	28.7006	1	1	4019	8	8	8	8	1	0	0	0	0	0	3	1.14576	CP003827	1066520	1070648	0	0	1	0	4019	0	0	0	0	#NUM!	0	0	0	0	#NUM!	3	0	CP003827	1066520	1070648	0	0
CNAG_04625	cerevisin	0.000560087	5.22026	5.99948	1.97973e-09	1.65069e-05	1.31008e-07	308.148	308.148	1	1	2012	43	43	43	43	1	0	0	0	0	0	5	12.3016	CP003829	848156	850490	89.9937	89.9937	1	1	2012	5	5	5	5	1	1	1	0	0	0	5	3.66826	CP003829	848156	850490	0	0
CNAG_05218	adenylyl cyclase-associated protein	0.000197342	5.12304	3.25938	0.00111655	1	0.0263734	121.748	121.748	1	1	1658	14	14	14	14	1	0	0	0	0	0	9	4.86033	CP003823	759343	761385	21.8417	21.8417	1	1	1658	1	1	1	1	1	0	0	0	0	0	9	0.890293	CP003823	759343	761385	0	0
CNAG_00710	Glutamine synthetase	6.74833e-05	4.97028	3.24309	0.00118243	1	0.0277424	33.9417	33.9417	1	1	2124	5	5	5	5	1	1	1	0	0	0	13	1.355	CP003820	1855421	1858206	17.0497	17.0497	1	1	2124	1	1	1	1	1	0	0	0	0	0	13	0.694965	CP003820	1855421	1858206	0	0
CNAG_03375	Succinyl-CoA synthetase alpha subunit	9.16493e-05	4.96003	3.76354	0.000167528	1	0.00473507	69.4307	69.4307	1	1	1246	9	9	6	6	1	0	0	3	3	0.333333	7	2.77176	CP003827	789800	791500	0	0	1	0	1246	0	0	0	0	#NUM!	0	0	0	0	#NUM!	7	0	CP003827	789800	791500	0	0
CNAG_07437	3-keto sterol reductase	5.31634e-05	4.96003	3.63824	0.000274512	1	0.0073835	40.275	40.275	1	1	1432	4	4	4	4	1	2	2	0	0	0	4	1.60783	CP003824	998152	999788	0	0	1	0	1432	0	0	0	0	#NUM!	0	0	0	0	#NUM!	4	0	CP003824	998152	999788	0	0
CNAG_03461	hypothetical protein, hypothetical protein, variant	7.52273e-05	4.96003	3.7244	0.000195783	1	0.00538798	56.9899	56.9899	2	0	1518	6	6	6	6	1	0	0	0	0	0	10	2.27511	CP003827	1006848	1009289	0	0	2	0	1518	0	0	0	0	#NUM!	0	0	0	0	#NUM!	10	0	CP003827	1006848	1009289	0	0
CNAG_00294	splicing factor 45	5.78892e-05	4.94176	4.30941	1.63696e-05	0.13649	0.000561687	33.5313	33.5313	1	1	3440	8	8	8	8	1	0	0	0	0	0	6	1.33861	CP003820	757217	760921	10.5272	10.5272	1	1	3440	1	1	1	1	1	1	1	0	0	0	6	0.429101	CP003820	757217	760921	0	0
CNAG_01423	hypothetical protein	4.16796e-05	4.94145	5.63339	1.76707e-08	0.000147338	1.05999e-06	17.2676	17.2676	1	1	2505	3	3	3	3	1	0	0	0	0	0	8	0.689344	CP003824	341661	344565	14.4565	14.4565	1	1	2505	1	1	1	1	1	0	0	0	0	0	8	0.589264	CP003824	341661	344565	0	0
CNAG_00450	3-isopropylmalate dehydrogenase	8.31932e-05	4.94145	6.34538	2.21891e-10	1.85013e-06	1.72909e-08	34.4664	34.4664	1	1	1255	3	3	3	3	1	0	0	0	0	0	7	1.37594	CP003820	1168107	1169668	28.8554	28.8554	1	1	1255	1	1	1	1	1	0	0	0	0	0	7	1.17618	CP003820	1168107	1169668	0	0
CNAG_01985	hypothetical protein	0.000272402	4.83713	4.52739	5.97196e-06	0.0497942	0.000225313	187.516	187.516	1	1	2845	37	37	37	37	1	0	0	0	0	0	3	7.48586	CP003830	1450933	1454003	25.4576	25.4576	1	1	2845	7	7	2	2	1	0	0	5	5	0.714286	3	1.03768	CP003830	1450933	1454003	0	0
CNAG_06276	Centromere DNA-binding protein complex CBF3 subunit B, putative	5.0681e-05	4.76458	3.07545	0.00210189	1	0.0405684	40.3878	40.3878	1	1	4284	12	12	12	12	1	0	0	0	0	0	7	1.61233	CP003832	56715	61342	0	0	1	0	4284	0	0	0	0	#NUM!	0	0	0	0	#NUM!	7	0	CP003832	56715	61342	0	0
CNAG_03349	pre-mRNA-processing factor 17	5.74267e-05	4.68946	3.4395	0.000582804	1	0.0149062	46.6952	46.6952	1	1	2779	9	9	9	9	1	0	0	0	0	0	8	1.86413	CP003827	718249	721408	0	0	1	0	2779	0	0	0	0	#NUM!	0	0	0	0	#NUM!	8	0	CP003827	718249	721408	0	0
CNAG_01305	methionine-tRNA ligase	4.8962e-05	4.61215	3.30923	0.000935551	1	0.0226105	40.6644	40.6644	1	1	2482	7	7	7	7	1	0	0	0	0	0	11	1.62337	CP003824	635218	638225	0	0	1	0	2482	0	0	0	0	#NUM!	0	0	0	0	#NUM!	11	0	CP003824	635218	638225	0	0
CNAG_00409	hypothetical protein	8.7789e-05	4.5969	4.72636	2.28583e-06	0.0190593	0.000105885	20.851	20.851	1	1	1383	2	2	2	2	1	0	0	0	0	0	4	0.832397	CP003820	1076530	1078070	52.3694	52.3694	1	1	1383	2	2	2	2	1	0	0	0	0	0	4	2.13464	CP003820	1076530	1078070	0	0
CNAG_01717	cell differentiation protein rcd1	5.01289e-05	4.5969	4.72636	2.28583e-06	0.0190593	0.000105885	11.9062	11.9062	1	1	2422	2	2	2	2	1	0	0	0	0	0	6	0.475311	CP003830	697019	699704	29.9038	29.9038	1	1	2422	2	2	2	2	1	0	0	0	0	0	6	1.21892	CP003830	697019	699704	0	0
CNAG_00268	acetolactate synthase, mitochondrial	4.95762e-05	4.5969	4.72636	2.28583e-06	0.0190593	0.000105885	11.775	11.775	1	1	2449	2	2	2	2	1	0	0	0	0	0	6	0.470071	CP003820	698356	701063	29.5741	29.5741	1	1	2449	2	2	2	2	1	0	0	0	0	0	6	1.20548	CP003820	698356	701063	0	0
CNAG_02095	cyclin	8.01724e-05	4.50912	3.34784	0.000814453	1	0.0200322	68.5406	68.5406	1	1	2314	11	11	11	11	1	0	0	0	0	0	6	2.73622	CP003825	1210368	1212989	0	0	1	0	2314	0	0	0	0	#NUM!	0	0	0	0	#NUM!	6	0	CP003825	1210368	1212989	0	0
CNAG_04307	Urate oxidase	0.000130302	4.473	3.00853	0.00262512	1	0.0494092	112.556	112.556	1	1	1281	10	10	10	10	1	0	0	0	0	0	9	4.49338	CP003828	526232	527966	0	0	1	0	1281	0	0	0	0	#NUM!	0	0	0	0	#NUM!	9	0	CP003828	526232	527966	0	0
CNAG_04101	hypothetical protein	5.02461e-05	4.473	3.00853	0.00262512	1	0.0494092	43.4029	43.4029	1	1	1661	5	5	5	5	1	0	0	0	0	0	6	1.7327	CP003828	5479	7420	0	0	1	0	1661	0	0	0	0	#NUM!	0	0	0	0	#NUM!	6	0	CP003828	5479	7420	0	0
CNAG_05552	transcription activator snf2l1	7.36646e-05	4.46999	5.81618	6.02103e-09	5.02034e-05	3.82596e-07	32.7971	32.7971	1	1	3517	9	9	8	8	1	0	0	1	1	0.111111	19	1.3093	CP003833	623784	628419	30.8901	30.8901	1	1	3517	3	3	3	3	1	0	0	0	0	0	19	1.25912	CP003833	623784	628419	0	0
CNAG_04640	ATP-citrate synthase subunit 1	0.000524516	4.45375	3.24259	0.00118449	1	0.0277424	201.97	201.97	1	1	3855	54	54	54	54	1	5	5	0	0	0	8	8.06291	CP003829	797557	801913	253.635	253.635	1	1	3855	27	27	27	27	1	4	4	0	0	0	8	10.3385	CP003829	797557	801913	0	0
CNAG_00332	hypothetical protein	4.39237e-05	4.44474	5.28845	1.23365e-07	0.00102862	6.70186e-06	19.0821	19.0821	1	1	3778	5	5	5	5	1	0	0	0	0	0	10	0.761782	CP003820	848447	853120	19.1707	19.1707	1	1	3778	2	2	2	2	1	0	0	0	0	0	10	0.781422	CP003820	848447	853120	0	0
CNAG_07956	WD repeat and SOF domain-containing protein 1	5.71183e-05	4.42642	4.29823	1.72169e-05	0.143555	0.000588339	10.49	10.49	1	1	2749	2	2	2	2	1	0	0	0	0	0	5	0.418772	CP003820	1569001	1571954	39.52	39.52	1	1	2749	3	3	3	3	1	0	0	0	0	0	5	1.61088	CP003820	1569001	1571954	0	0
CNAG_03935	endothelin-converting enzyme	0.000121907	4.3862	3.04778	0.00230537	1	0.0440876	108.003	108.003	1	1	2937	22	22	22	22	1	2	2	0	0	0	11	4.31163	CP003821	1220189	1223634	0	0	1	0	2937	0	0	0	0	#NUM!	0	0	0	0	#NUM!	11	0	CP003821	1220189	1223634	0	0
CNAG_00237	3-isopropylmalate dehydratase, large subunit	0.000113958	4.26212	3.59493	0.000324479	1	0.00867151	17.3996	17.3996	1	1	2486	3	3	3	3	1	0	0	0	0	0	6	0.694612	CP003820	620495	623276	87.4018	87.4018	1	1	2486	6	6	6	6	1	0	0	0	0	0	6	3.56261	CP003820	620495	623276	0	0
CNAG_06834	dolichyl-phosphate-mannose-protein mannosyltransferase	7.11368e-05	4.25721	3.38633	0.000708352	1	0.0175781	42.0499	42.0499	1	1	3086	9	9	9	9	1	0	0	0	0	0	9	1.67868	CP003824	122546	126063	23.4695	23.4695	1	1	3086	2	2	2	2	1	0	0	0	0	0	9	0.956647	CP003824	122546	126063	0	0
CNAG_02100	fatty acid synthase subunit alpha, fungi type	0.000138548	4.24605	4.50722	6.56856e-06	0.0547686	0.000246706	53.4566	53.4566	1	1	4855	18	18	18	18	1	0	0	0	0	0	10	2.13406	CP003825	1187551	1192918	74.5901	74.5901	1	1	4855	10	10	10	10	1	0	0	0	0	0	10	3.04038	CP003825	1187551	1192918	0	0
CNAG_05124	Dynamin-like GTPase	4.88114e-05	4.11776	4.9851	6.19313e-07	0.00516383	3.07371e-05	20.8209	20.8209	1	1	2770	5	5	4	4	1	0	0	1	1	0.2	12	0.831194	CP003823	490918	494283	26.1469	26.1469	1	1	2770	3	3	2	2	1	0	0	1	1	0.333333	12	1.06578	CP003823	490918	494283	0	0
CNAG_06817	uric acid xanthine permease	0.000115827	4.08006	4.38648	1.15201e-05	0.0960543	0.000410488	28.1061	28.1061	1	1	2565	5	5	5	5	1	1	1	0	0	0	7	1.12203	CP003824	178721	181616	84.7099	84.7099	1	1	2565	6	6	6	6	1	3	3	0	0	0	7	3.45288	CP003824	178721	181616	0	0
CNAG_01657	fumarate hydratase, mitochondrial	0.000193549	4.03695	4.32692	1.51211e-05	0.12608	0.000520991	124.297	124.297	1	1	1624	14	14	14	14	1	6	6	0	0	0	8	4.96209	CP003830	539649	541671	66.8968	66.8968	1	1	1624	4	4	3	3	1	0	0	1	1	0.25	8	2.7268	CP003830	539649	541671	0	0
CNAG_03052	PP2Cc protein phosphatase	0.0001158	4.02962	3.49369	0.000476402	1	0.01226	84.3889	84.3889	1	1	2392	14	14	14	14	1	3	3	0	0	0	6	3.36891	CP003822	110752	113862	30.2788	30.2788	1	1	2392	2	2	2	2	1	1	1	0	0	0	6	1.2342	CP003822	110752	113862	0	0
CNAG_06034	Allantoin permease	0.000117217	4.0151	4.06703	4.76173e-05	0.397033	0.00152705	88.763	88.763	1	1	2599	19	19	16	16	1	0	0	3	3	0.157895	12	3.54353	CP003831	129780	133855	27.8672	27.8672	1	1	2599	2	2	2	2	1	0	0	0	0	0	12	1.1359	CP003831	129780	133855	0	0
CNAG_04808	XPG N-terminal domain-containing protein	4.72874e-05	3.99803	3.23655	0.00120984	1	0.0282566	36.0123	36.0123	1	1	3203	8	8	8	8	1	0	0	0	0	0	9	1.43766	CP003829	339174	342747	11.3061	11.3061	1	1	3203	1	1	1	1	1	0	0	0	0	0	9	0.460851	CP003829	339174	342747	0	0
CNAG_02282	carboxypeptidase A4, carboxypeptidase A4, variant	5.06691e-05	3.96435	3.7211	0.000198362	1	0.0054406	40.9848	40.9848	2	0	3518	10	10	10	10	1	0	0	0	0	0	8	1.63616	CP003825	706014	709823	10.2938	10.2938	2	0	3518	1	1	1	1	1	0	0	0	0	0	8	0.419587	CP003825	706014	709823	0	0
CNAG_00447	T-complex protein 1 subunit beta	6.15602e-05	3.96189	4.52946	5.91373e-06	0.0493087	0.00022413	41.5039	41.5039	1	1	1737	5	5	5	5	1	0	0	0	0	0	6	1.65689	CP003820	1161094	1163090	20.8483	20.8483	1	1	1737	1	1	1	1	1	0	0	0	0	0	6	0.849802	CP003820	1161094	1163090	0	0
CNAG_00891	ATP-binding cassette, subfamily F, member 2	0.000134415	3.92394	3.30754	0.000941208	1	0.0226815	121.81	121.81	1	1	2249	19	19	19	19	1	0	0	0	0	0	7	4.8628	CP003824	1711252	1713801	16.102	16.102	1	1	2249	1	1	1	1	1	0	0	0	0	0	7	0.656339	CP003824	1711252	1713801	0	0
CNAG_04327	hypothetical protein	0.000109841	3.81253	3.43262	0.000597792	1	0.0151042	91.5995	91.5995	1	1	4250	27	27	27	27	1	2	2	0	0	0	9	3.65677	CP003828	575251	579919	25.5625	25.5625	1	1	4250	3	3	3	3	1	0	0	0	0	0	9	1.04196	CP003828	575251	579919	0	0
CNAG_04984	pleiotropic drug resistance protein	8.56742e-05	3.76658	4.12518	3.70447e-05	0.308878	0.0011972	26.4559	26.4559	1	1	1635	6	6	3	3	1	0	0	3	3	0.5	7	1.05615	CP003823	146895	148983	66.4467	66.4467	1	1	1635	3	3	3	3	1	0	0	0	0	0	7	2.70845	CP003823	146895	148983	0	0
CNAG_01314	vacuolar protein, vacuolar protein, variant	8.26874e-05	3.76254	3.62268	0.000291567	1	0.00781699	71.7692	71.7692	2	0	2009	13	13	10	10	1	0	0	3	3	0.230769	20	2.86512	CP003824	613609	616629	18.0256	18.0256	2	0	2009	1	1	1	1	1	0	0	0	0	0	20	0.734747	CP003824	613609	616629	0	0
CNAG_02542	fructosamine kinase	6.35445e-05	3.71313	3.00752	0.00263391	1	0.0494423	11.6654	11.6654	1	1	1236	1	1	1	1	1	0	0	0	0	0	4	0.465698	CP003825	41506	43077	58.5979	58.5979	1	1	1236	2	2	2	2	1	0	0	0	0	0	4	2.38852	CP003825	41506	43077	0	0
CNAG_08018	hypothetical protein	4.15748e-05	3.71092	3.79623	0.000146918	1	0.00418089	13.1017	13.1017	1	1	4402	4	4	4	4	1	0	0	0	0	0	19	0.523037	CP003831	421097	426777	32.9064	32.9064	1	1	4402	4	4	4	4	1	0	0	0	0	0	19	1.34131	CP003831	421097	426777	0	0
CNAG_06862	vacuolar protein, vacuolar protein, variant 1, vacuolar protein, variant 2	0.000252371	3.6763	3.14477	0.0016622	1	0.033236	31.3036	31.3036	3	0	2303	5	5	5	5	1	0	0	0	0	0	8	1.24968	CP003824	43168	45901	251.592	251.592	3	0	2303	16	16	16	16	1	0	0	0	0	0	8	10.2552	CP003824	43168	45901	0	0
CNAG_06092	cyclin	7.7026e-05	3.59409	3.68072	0.000232577	1	0.00633733	66.7314	66.7314	1	1	3241	16	16	15	15	1	2	2	1	1	0.0625	14	2.664	CP003831	277811	283753	22.3471	22.3471	1	1	3241	2	2	2	2	1	0	0	0	0	0	14	0.910896	CP003831	277811	283753	0	0
CNAG_02114	hypothetical protein	6.93427e-05	3.59197	3.24563	0.00117192	1	0.0276029	66.368	66.368	1	1	2607	12	12	12	12	1	0	0	0	0	0	4	2.64949	CP003825	1151552	1154335	13.8909	13.8909	1	1	2607	1	1	1	1	1	0	0	0	0	0	4	0.566209	CP003825	1151552	1154335	0	0
CNAG_04445	small subunit ribosomal protein S7e	0.000574993	3.58128	3.12953	0.00175089	1	0.0347593	540.903	540.903	1	1	853	32	32	32	32	1	0	0	0	0	0	5	21.5935	CP003828	886229	887412	127.363	127.363	1	1	853	3	3	3	3	1	0	0	0	0	0	5	5.19146	CP003828	886229	887412	0	0
CNAG_02402	hypothetical protein	8.20572e-05	3.50636	4.45792	8.27615e-06	0.0690065	0.000297442	50.5799	50.5799	1	1	4561	16	16	16	16	1	0	0	0	0	0	19	2.01921	CP003825	413490	418988	47.6389	47.6389	1	1	4561	6	6	6	6	1	0	0	0	0	0	19	1.94182	CP003825	413490	418988	0	0
CNAG_06501	1,3-beta-glucanosyltransferase	0.000143817	3.47418	3.07287	0.00212011	1	0.0408256	139.376	139.376	1	1	2069	24	24	20	20	1	3	3	4	4	0.166667	12	5.56406	CP003832	684784	687449	35.0058	35.0058	1	1	2069	4	4	2	2	1	0	0	2	2	0.5	12	1.42688	CP003832	684784	687449	0	0
CNAG_05750	ATP synthase subunit alpha, mitochondrial	0.000583186	3.44222	3.73091	0.00019079	1	0.00532042	521.055	521.055	1	1	1854	72	72	67	67	1	10	10	5	5	0.0694444	8	20.8012	CP003826	767241	769693	195.326	195.326	1	1	1854	10	10	10	10	1	0	0	0	0	0	8	7.96174	CP003826	767241	769693	0	0
CNAG_04074	coatomer beta' subunit	7.28851e-05	3.41222	3.02027	0.00252555	1	0.0478591	32.4427	32.4427	1	1	3111	7	7	7	7	1	2	2	0	0	0	8	1.29515	CP003821	1559550	1563127	58.2023	58.2023	1	1	3111	5	5	5	5	1	0	0	0	0	0	8	2.3724	CP003821	1559550	1563127	0	0
CNAG_02189	Alpha-amylase	0.00012804	3.39755	3.75452	0.000173678	1	0.00487768	112.938	112.938	1	1	2298	18	18	18	18	1	0	0	0	0	0	4	4.50863	CP003825	950723	953184	47.2761	47.2761	1	1	2298	3	3	3	3	1	0	0	0	0	0	4	1.92703	CP003825	950723	953184	0	0
CNAG_02457	importin beta-2 subunit	5.25229e-05	3.23722	3.29253	0.000992922	1	0.023722	26.3351	26.3351	1	1	3285	7	7	6	6	1	2	2	1	1	0.142857	7	1.05133	CP003825	274736	278324	44.0956	44.0956	1	1	3285	4	4	4	4	1	0	0	0	0	0	7	1.79739	CP003825	274736	278324	0	0
CNAG_00034	large subunit ribosomal protein L9e	0.000103176	3.22103	3.79021	0.00015052	1	0.00426884	69.52	69.52	1	1	1037	7	7	5	5	1	0	0	2	2	0.285714	6	2.77532	CP003820	101059	102696	69.8428	69.8428	1	1	1037	2	2	2	2	1	0	0	0	0	0	6	2.84688	CP003820	101059	102696	0	0
CNAG_02867	phosphatidylinositol phospholipase C, delta	3.4718e-05	3.19979	3.18395	0.00145283	1	0.032398	33.376	33.376	1	1	2592	1026	1026	6	6	1	0	0	1020	1020	0.994152	7	1.33241	CP003822	571811	575130	13.9712	13.9712	1	1	2592	64	64	1	1	1	0	0	63	63	0.984375	7	0.569485	CP003822	571811	575130	0	0
CNAG_00747	succinyl-CoA synthetase beta subunit	0.000110077	3.19543	3.83169	0.000127269	1	0.00364664	61.7681	61.7681	1	1	1634	7	7	7	7	1	0	0	0	0	0	9	2.46586	CP003820	1960130	1962410	88.6499	88.6499	1	1	1634	4	4	4	4	1	0	0	0	0	0	9	3.61348	CP003820	1960130	1962410	0	0
CNAG_03780	small subunit ribosomal protein S16	0.000145798	3.00966	3.33202	0.000862184	1	0.0211438	139.683	139.683	1	1	929	9	9	9	9	1	0	0	0	0	0	6	5.57634	CP003821	797463	798833	77.9623	77.9623	1	1	929	2	2	2	2	1	0	0	0	0	0	6	3.17784	CP003821	797463	798833	0	0
CNAG_06175	26S proteasome regulatory subunit N2	9.03512e-05	2.67606	3.05481	0.00225206	1	0.0431671	95.9775	95.9775	1	1	3305	23	23	22	22	1	0	0	1	1	0.0434783	8	3.83154	CP003831	520440	524131	65.7431	65.7431	1	1	3305	6	6	6	6	1	0	0	0	0	0	8	2.67977	CP003831	520440	524131	0	0
CNAG_07466	U3 small nucleolar RNA-associated protein 7, U3 small nucleolar RNA-associated protein 7, variant 1, U3 small nucleolar RNA-associated protein 7, variant 2	0.284684	2.63045	3.03491	0.00240608	1	0.0459082	320494	320494	3	2	2083	46301	46301	46301	46301	1	1	1	0	0	0	8	12794.5	CP003821	271342	273530	203320	203320	3	2	2083	11695	11695	11695	11695	1	5	5	0	0	0	8	8287.6	CP003821	271342	273530	0	0
[truncated: 66 more columns]
