# Supplementary material for: Golgi Reassembly and Stacking Protein (GRASP) Participates in Vesicle-Mediated RNA Export in Cryptococcus neoformans
Source: Genes (Basel). 2018 Aug 8;9(8):400. doi: 10.3390/genes9080400 (PMC6115741; doi:10.3390/genes9080400)
Supplement: Supplementary file 1 [file genes-09-00400-s001.zip › genes-329952-SI/Table S2 Perses da Silva mRNA ATG7.xlsx]

## Sheet: Sheet1
Feature ID	Product	Baggerley's test: ATG7 vs H99 all normalized values - Weighted proportions difference	Baggerley's test: ATG7 vs H99 all normalized values - Weighted proportions fold change	Baggerley's test: ATG7 vs H99 all normalized values - Test statistic	Baggerley's test: ATG7 vs H99 all normalized values - P-value	Baggerley's test: ATG7 vs H99 all normalized values - Bonferroni	Baggerley's test: ATG7 vs H99 all normalized values - FDR p-value correction	H99 all - C_neoformans_H99_3- Expression values	H99 all - C_neoformans_H99_3- Normalized expression values	H99 all - C_neoformans_H99_3- Transformed values	H99 all - C_neoformans_H99_3- Transcripts annotated	H99 all - C_neoformans_H99_3- Detected transcripts	H99 all - C_neoformans_H99_3- Exon length	H99 all - C_neoformans_H99_3- Unique gene reads	H99 all - C_neoformans_H99_3- Total gene reads	H99 all - C_neoformans_H99_3- Unique exon reads	H99 all - C_neoformans_H99_3- Total exon reads	H99 all - C_neoformans_H99_3- Ratio of unique to total (exon reads)	H99 all - C_neoformans_H99_3- Unique exon-exon reads	H99 all - C_neoformans_H99_3- Total exon-exon reads	H99 all - C_neoformans_H99_3- Unique intron reads	H99 all - C_neoformans_H99_3- Total intron reads	H99 all - C_neoformans_H99_3- Ratio of intron to total gene reads	H99 all - C_neoformans_H99_3- Exons	H99 all - C_neoformans_H99_3- RPKM	H99 all - C_neoformans_H99_3- Chromosome	H99 all - C_neoformans_H99_3- Chromosome region start	H99 all - C_neoformans_H99_3- Chromosome region end	H99 all - C_neoformans_H99_1- Expression values	H99 all - C_neoformans_H99_1- Normalized expression values	H99 all - C_neoformans_H99_1- Transformed values	H99 all - C_neoformans_H99_1- Transcripts annotated	H99 all - C_neoformans_H99_1- Detected transcripts	H99 all - C_neoformans_H99_1- Exon length	H99 all - C_neoformans_H99_1- Unique gene reads	H99 all - C_neoformans_H99_1- Total gene reads	H99 all - C_neoformans_H99_1- Unique exon reads	H99 all - C_neoformans_H99_1- Total exon reads	H99 all - C_neoformans_H99_1- Ratio of unique to total (exon reads)	H99 all - C_neoformans_H99_1- Unique exon-exon reads	H99 all - C_neoformans_H99_1- Total exon-exon reads	H99 all - C_neoformans_H99_1- Unique intron reads	H99 all - C_neoformans_H99_1- Total intron reads	H99 all - C_neoformans_H99_1- Ratio of intron to total gene reads	H99 all - C_neoformans_H99_1- Exons	H99 all - C_neoformans_H99_1- RPKM	H99 all - C_neoformans_H99_1- Chromosome	H99 all - C_neoformans_H99_1- Chromosome region start	H99 all - C_neoformans_H99_1- Chromosome region end
CNAG_03919	acetate non-utilizing protein 9, mitochondrial	0.000177824	#DIV/0!	13.7341	0	0	0	0	0	#DIV/0!	1	0	575	0	0	0	0	#NUM!	0	0	0	0	#NUM!	2	0	CP003821	1189031	1189662	0	0	#DIV/0!	1	0	575	0	0	0	0	#NUM!	0	0	0	0	#NUM!	2	0	CP003821	1189031	1189662
CNAG_07424	DNA-directed RNA polymerase I, II, and III subunit RPABC4	0.000150809	#DIV/0!	13.7341	0	0	0	0	0	#DIV/0!	1	0	452	0	0	0	0	#NUM!	0	0	0	0	#NUM!	4	0	CP003824	531758	532476	0	0	#DIV/0!	1	0	452	0	0	0	0	#NUM!	0	0	0	0	#NUM!	4	0	CP003824	531758	532476
CNAG_04379	hypothetical protein	0.000123265	#DIV/0!	13.7341	0	0	0	0	0	#DIV/0!	1	0	553	0	0	0	0	#NUM!	0	0	0	0	#NUM!	4	0	CP003828	718371	719242	0	0	#DIV/0!	1	0	553	0	0	0	0	#NUM!	0	0	0	0	#NUM!	4	0	CP003828	718371	719242
CNAG_06388	hypothetical protein	0.0001212	#DIV/0!	14.1279	0	0	0	0	0	#DIV/0!	1	0	974	0	0	0	0	#NUM!	0	0	0	0	#NUM!	3	0	CP003832	360089	361224	0	0	#DIV/0!	1	0	974	0	0	0	0	#NUM!	0	0	0	0	#NUM!	3	0	CP003832	360089	361224
CNAG_01289	hypothetical protein	0.000112405	#DIV/0!	7.74785	9.32587e-15	7.77591e-11	1.80835e-12	0	0	#DIV/0!	1	0	747	0	0	0	0	#NUM!	0	0	0	0	#NUM!	3	0	CP003824	680099	681059	0	0	#DIV/0!	1	0	747	0	0	0	0	#NUM!	0	0	0	0	#NUM!	3	0	CP003824	680099	681059
CNAG_04290	hypothetical protein	9.48355e-05	#DIV/0!	3.74529	0.000180192	1	0.00858536	0	0	#DIV/0!	1	0	526	1	1	0	0	#NUM!	0	0	1	1	1	4	0	CP003828	492654	493347	0	0	#DIV/0!	1	0	526	0	0	0	0	#NUM!	0	0	0	0	#NUM!	4	0	CP003828	492654	493347
CNAG_01958	HET-C2 protein	8.32304e-05	#DIV/0!	12.9025	0	0	0	0	0	#DIV/0!	1	0	819	0	0	0	0	#NUM!	0	0	0	0	#NUM!	5	0	CP003830	1363359	1364429	0	0	#DIV/0!	1	0	819	0	0	0	0	#NUM!	0	0	0	0	#NUM!	5	0	CP003830	1363359	1364429
CNAG_02291	DASH complex subunit DAM1	7.90546e-05	#DIV/0!	3.74529	0.000180192	1	0.00858536	0	0	#DIV/0!	1	0	631	0	0	0	0	#NUM!	0	0	0	0	#NUM!	3	0	CP003825	686095	686843	0	0	#DIV/0!	1	0	631	0	0	0	0	#NUM!	0	0	0	0	#NUM!	3	0	CP003825	686095	686843
CNAG_03390	AAA family ATPase	7.83514e-05	#DIV/0!	12.5186	0	0	0	0	0	#DIV/0!	1	0	2610	0	0	0	0	#NUM!	0	0	0	0	#NUM!	9	0	CP003827	827770	830797	0	0	#DIV/0!	1	0	2610	0	0	0	0	#NUM!	0	0	0	0	#NUM!	9	0	CP003827	827770	830797
CNAG_02706	hypothetical protein	7.3137e-05	#DIV/0!	3.71891	0.000200087	1	0.00926847	0	0	#DIV/0!	1	0	1182	0	0	0	0	#NUM!	0	0	0	0	#NUM!	4	0	CP003822	951955	953329	0	0	#DIV/0!	1	0	1182	0	0	0	0	#NUM!	0	0	0	0	#NUM!	4	0	CP003822	951955	953329
CNAG_00600	capsular associated protein	7.2317e-05	#DIV/0!	5.48106	4.22843e-08	0.000352567	3.59762e-06	0	0	#DIV/0!	1	0	2138	0	0	0	0	#NUM!	0	0	0	0	#NUM!	3	0	CP003820	1544105	1546340	0	0	#DIV/0!	1	0	2138	0	0	0	0	#NUM!	0	0	0	0	#NUM!	3	0	CP003820	1544105	1546340
CNAG_04063	selenoprotein W	7.04191e-05	#DIV/0!	11.8679	0	0	0	0	0	#DIV/0!	1	0	968	0	0	0	0	#NUM!	0	0	0	0	#NUM!	3	0	CP003821	1532676	1533877	0	0	#DIV/0!	1	0	968	0	0	0	0	#NUM!	0	0	0	0	#NUM!	3	0	CP003821	1532676	1533877
CNAG_01092	hypothetical protein	6.95569e-05	#DIV/0!	11.7951	0	0	0	0	0	#DIV/0!	1	0	980	0	0	0	0	#NUM!	0	0	0	0	#NUM!	3	0	CP003824	1229311	1230417	0	0	#DIV/0!	1	0	980	0	0	0	0	#NUM!	0	0	0	0	#NUM!	3	0	CP003824	1229311	1230417
CNAG_05109	CBS and PB1 domain-containing protein, CBS and PB1 domain-containing protein, variant	6.58916e-05	#DIV/0!	6.71589	1.8697e-11	1.55896e-07	2.3984e-09	0	0	#DIV/0!	2	0	3381	0	0	0	0	#NUM!	0	0	0	0	#NUM!	7	0	CP003823	449913	453487	0	0	#DIV/0!	2	0	3381	0	0	0	0	#NUM!	0	0	0	0	#NUM!	7	0	CP003823	449913	453487
CNAG_04757	mitochondrial protein	6.36109e-05	#DIV/0!	7.74785	9.32587e-15	7.77591e-11	1.80835e-12	0	0	#DIV/0!	1	0	1320	0	0	0	0	#NUM!	0	0	0	0	#NUM!	5	0	CP003829	479893	481448	0	0	#DIV/0!	1	0	1320	0	0	0	0	#NUM!	0	0	0	0	#NUM!	5	0	CP003829	479893	481448
CNAG_05980	large subunit ribosomal protein L7/L12	6.20588e-05	#DIV/0!	3.71891	0.000200087	1	0.00926847	0	0	#DIV/0!	1	0	1393	0	0	0	0	#NUM!	0	0	0	0	#NUM!	4	0	CP003826	1390742	1392873	0	0	#DIV/0!	1	0	1393	2	2	0	0	#NUM!	0	0	2	2	1	4	0	CP003826	1390742	1392873
CNAG_00699	transmembrane receptor	6.0872e-05	#DIV/0!	11.0341	0	0	0	0	0	#DIV/0!	1	0	5258	0	0	0	0	#NUM!	0	0	0	0	#NUM!	11	0	CP003820	1822480	1828276	0	0	#DIV/0!	1	0	5258	0	0	0	0	#NUM!	0	0	0	0	#NUM!	11	0	CP003820	1822480	1828276
CNAG_02763	phenylalanine-tRNA ligase, beta subunit	5.68274e-05	#DIV/0!	4.68497	2.80015e-06	0.0233477	0.000212252	0	0	#DIV/0!	1	0	2121	0	0	0	0	#NUM!	0	0	0	0	#NUM!	11	0	CP003822	822829	825471	0	0	#DIV/0!	1	0	2121	1	1	0	0	#NUM!	0	0	1	1	1	11	0	CP003822	822829	825471
CNAG_01608	nuclear GTP-binding protein, nuclear GTP-binding protein, variant	5.6312e-05	#DIV/0!	10.6127	0	0	0	0	0	#DIV/0!	2	0	2421	0	0	0	0	#NUM!	0	0	0	0	#NUM!	9	0	CP003830	402155	404928	0	0	#DIV/0!	2	0	2421	0	0	0	0	#NUM!	0	0	0	0	#NUM!	9	0	CP003830	402155	404928
CNAG_03846	vacuolar membrane protein	5.35613e-05	#DIV/0!	10.3503	0	0	0	0	0	#DIV/0!	1	0	2204	0	0	0	0	#NUM!	0	0	0	0	#NUM!	5	0	CP003821	997274	999744	0	0	#DIV/0!	1	0	2204	1	1	0	0	#NUM!	0	0	1	1	1	5	0	CP003821	997274	999744
CNAG_03513	ribosomal RNA-processing protein 7	5.13296e-05	#DIV/0!	10.1323	0	0	0	0	0	#DIV/0!	1	0	1328	0	0	0	0	#NUM!	0	0	0	0	#NUM!	2	0	CP003827	1153751	1155147	0	0	#DIV/0!	1	0	1328	0	0	0	0	#NUM!	0	0	0	0	#NUM!	2	0	CP003827	1153751	1155147
CNAG_06178	hypothetical protein	9.17034e-05	46.8694	3.26957	0.00107715	1	0.0421654	5.99769	5.99769	2.58441	1	1	4808	2	2	2	2	1	0	0	0	0	0	5	0.239435	CP003831	529789	535032	0	0	#DIV/0!	1	0	4808	7	7	0	0	#NUM!	0	0	7	7	1	5	0	CP003831	529789	535032
CNAG_02775	hypothetical protein	0.00030675	36.3268	3.62298	0.000291231	1	0.0131972	26.0496	26.0496	4.70319	1	1	1107	2	2	2	2	1	1	1	0	0	0	4	1.03993	CP003822	792790	794067	0	0	#DIV/0!	1	0	1107	0	0	0	0	#NUM!	0	0	0	0	#NUM!	4	0	CP003822	792790	794067
CNAG_02726	cytoplasmic protein	0.000122262	31.6536	13.7533	0	0	0	11.9655	11.9655	3.58081	1	1	1205	1	1	1	1	1	0	0	0	0	0	9	0.477678	CP003822	895637	897290	0	0	#DIV/0!	1	0	1205	4	4	0	0	#NUM!	0	0	4	4	1	9	0	CP003822	895637	897290
CNAG_02812	Ornithine carbamoyltransferase	9.06063e-05	31.6536	12.1607	0	0	0	8.86743	8.86743	3.14852	1	1	1626	1	1	1	1	1	0	0	0	0	0	3	0.353999	CP003822	714278	716015	0	0	#DIV/0!	1	0	1626	0	0	0	0	#NUM!	0	0	0	0	#NUM!	3	0	CP003822	714278	716015
CNAG_05245	hypothetical protein	5.0337e-05	25.0785	4.42167	9.79474e-06	0.0816686	0.000680572	6.27161	6.27161	2.64884	1	1	2299	1	1	1	1	1	0	0	0	0	0	3	0.250371	CP003823	828615	831016	0	0	#DIV/0!	1	0	2299	0	0	0	0	#NUM!	0	0	0	0	#NUM!	3	0	CP003823	828615	831016
CNAG_05198	DNA repair protein Rad7	5.49457e-05	24.5621	9.41271	0	0	0	6.99585	6.99585	2.8065	1	1	2061	1	1	1	1	1	0	0	0	0	0	8	0.279283	CP003823	694598	697025	0	0	#DIV/0!	1	0	2061	0	0	0	0	#NUM!	0	0	0	0	#NUM!	8	0	CP003823	694598	697025
CNAG_06917	thiol-specific antioxidant protein 3	0.00010323	24.5621	11.748	0	0	0	13.1435	13.1435	3.71628	1	1	1097	1	1	1	1	1	0	0	0	0	0	4	0.524706	CP003822	1508738	1510056	0	0	#DIV/0!	1	0	1097	0	0	0	0	#NUM!	0	0	0	0	#NUM!	4	0	CP003822	1508738	1510056
CNAG_00662	carboxymethylenebutenolidase	6.38967e-05	21.2745	9.69308	0	0	0	9.45472	9.45472	3.24103	1	1	1525	1	1	1	1	1	0	0	0	0	0	7	0.377444	CP003820	1718457	1720414	0	0	#DIV/0!	1	0	1525	0	0	0	0	#NUM!	0	0	0	0	#NUM!	7	0	CP003820	1718457	1720414
CNAG_03890	protein lysine methyltransferase SET5	6.70627e-05	20.7582	3.50822	0.000451126	1	0.0196853	10.1825	10.1825	3.34802	1	1	1416	1	1	1	1	1	0	0	0	0	0	3	0.406499	CP003821	1107605	1109212	0	0	#DIV/0!	1	0	1416	1	1	0	0	#NUM!	0	0	1	1	1	3	0	CP003821	1107605	1109212
CNAG_01464	Flavohemoglobin	0.000271633	18.4216	10.6021	0	0	0	46.7752	46.7752	5.54767	1	1	2466	8	8	8	8	1	0	0	0	0	0	7	1.86732	CP003830	20523	23387	0	0	#DIV/0!	1	0	2466	0	0	0	0	#NUM!	0	0	0	0	#NUM!	7	0	CP003830	20523	23387
CNAG_04233	hypothetical protein	5.91607e-05	17.987	3.43941	0.000582989	1	0.0244269	10.4481	10.4481	3.38517	1	1	2760	2	2	2	2	1	0	0	0	0	0	3	0.417103	CP003828	359348	362212	0	0	#DIV/0!	1	0	2760	0	0	0	0	#NUM!	0	0	0	0	#NUM!	3	0	CP003828	359348	362212
CNAG_04417	alpha-ketoglutarate-dependent 2,4- dichlorophenoxyacetate dioxygenase	6.36336e-05	17.4706	6.67721	2.43581e-11	2.03098e-07	2.90139e-09	11.5904	11.5904	3.53486	1	1	1244	1	1	1	1	1	0	0	0	0	0	9	0.462703	CP003828	800104	801829	0	0	#DIV/0!	1	0	1244	0	0	0	0	#NUM!	0	0	0	0	#NUM!	9	0	CP003828	800104	801829
CNAG_06670	HIV Tat-specific factor 1	5.83347e-05	17.4706	6.67721	2.43581e-11	2.03098e-07	2.90139e-09	10.6252	10.6252	3.40942	1	1	1357	1	1	1	1	1	1	1	0	0	0	6	0.424173	CP003826	430481	432090	0	0	#DIV/0!	1	0	1357	0	0	0	0	#NUM!	0	0	0	0	#NUM!	6	0	CP003826	430481	432090
CNAG_02078	hydrolase	4.90764e-05	17.4706	6.67721	2.43581e-11	2.03098e-07	2.90139e-09	8.9389	8.9389	3.1601	1	1	1613	1	1	1	1	1	0	0	0	0	0	3	0.356852	CP003825	1259157	1260945	0	0	#DIV/0!	1	0	1613	0	0	0	0	#NUM!	0	0	0	0	#NUM!	3	0	CP003825	1259157	1260945
CNAG_06346	Barwin-like protein 1	0.000111518	15.8268	10.3505	0	0	0	22.5641	22.5641	4.49596	1	1	1278	3	3	2	2	1	0	0	1	1	0.333333	3	0.900786	CP003832	254851	256235	0	0	#DIV/0!	1	0	1278	0	0	0	0	#NUM!	0	0	0	0	#NUM!	3	0	CP003832	254851	256235
CNAG_01653	cytokine inducing-glycoprotein	0.00064933	14.9446	14.2776	0	0	0	46.4213	46.4213	5.53671	1	1	1553	5	5	5	5	1	0	0	0	0	0	4	1.85319	CP003830	527815	529526	93.2736	93.2736	6.5434	1	1	1553	4	4	4	4	1	0	0	0	0	0	4	3.80195	CP003830	527815	529526
CNAG_06403	hypothetical protein	0.00087413	14.8474	7.16838	7.59171e-13	6.32996e-09	1.1509e-10	23.9509	23.9509	4.58201	1	1	2408	4	4	4	4	1	0	0	0	0	0	3	0.95615	CP003832	400149	402659	165.427	165.427	7.37005	1	1	2408	11	11	11	11	1	0	0	0	0	0	3	6.74301	CP003832	400149	402659
CNAG_03483	protein GET1	5.8612e-05	14.183	8.18376	2.22045e-16	1.85141e-12	6.17136e-14	13.3381	13.3381	3.73748	1	1	1081	1	1	1	1	1	0	0	0	0	0	5	0.532472	CP003827	1079606	1080928	0	0	#DIV/0!	1	0	1081	0	0	0	0	#NUM!	0	0	0	0	#NUM!	5	0	CP003827	1079606	1080928
CNAG_06072	Chorismate mutase	5.02057e-05	14.183	7.79257	6.66134e-15	5.55422e-11	1.54284e-12	11.4251	11.4251	3.51413	1	1	1262	1	1	1	1	1	0	0	0	0	0	6	0.456103	CP003831	228131	229676	0	0	#DIV/0!	1	0	1262	0	0	0	0	#NUM!	0	0	0	0	#NUM!	6	0	CP003831	228131	229676
CNAG_06112	carbamoyl-phosphate synthase arginine-specific large chain	0.000111745	13.17	8.78397	0	0	0	27.5461	27.5461	4.78378	1	1	3664	9	9	7	7	1	0	0	2	2	0.222222	5	1.09968	CP003831	340925	344975	0	0	#DIV/0!	1	0	3664	2	2	0	0	#NUM!	0	0	2	2	1	5	0	CP003831	340925	344975
CNAG_04655	rab family protein	5.49649e-05	12.9739	3.321	0.000896972	1	0.0354795	13.7712	13.7712	3.78358	1	1	4188	4	4	4	4	1	0	0	0	0	0	6	0.549763	CP003829	763758	768387	0	0	#DIV/0!	1	0	4188	0	0	0	0	#NUM!	0	0	0	0	#NUM!	6	0	CP003829	763758	768387
CNAG_06401	RIC8 guanine nucleotide exchange factor	4.81725e-05	12.8085	4.64565	3.39017e-06	0.0282673	0.00025466	0	0	#DIV/0!	3	0	2959	14	14	0	0	#NUM!	0	0	14	14	1	11	0	CP003832	395510	398837	12.2384	12.2384	3.61334	3	0	2959	33	33	1	1	1	0	0	32	32	0.969697	11	0.498853	CP003832	395510	398837
CNAG_03645	NET1-associated nuclear protein 1 (U3 small nucleolar RNA-associated protein 17), NET1-associated nuclear protein 1 (U3 small nucleolar RNA-associated protein 17), variant	4.92337e-05	12.7429	4.2167	2.47909e-05	0.206707	0.00162761	12.5779	12.5779	3.65282	2	0	3439	130	130	3	3	1	1	1	127	127	0.976923	8	0.502125	CP003821	426117	430153	0	0	#DIV/0!	2	0	3439	20	20	0	0	#NUM!	0	0	20	20	1	8	0	CP003821	426117	430153
CNAG_06297	hypothetical protein	0.00011877	12.2811	8.51397	0	0	0	31.5848	31.5848	4.98116	1	1	913	2	2	2	2	1	0	0	0	0	0	3	1.2609	CP003832	122506	123538	0	0	#DIV/0!	1	0	913	0	0	0	0	#NUM!	0	0	0	0	#NUM!	3	0	CP003832	122506	123538
CNAG_01239	Chitin deacetylase	9.16152e-05	12.2637	3.79512	0.000147576	1	0.00854507	6.94865	6.94865	2.79673	1	1	2075	6	6	1	1	1	0	0	5	5	0.833333	8	0.277399	CP003824	838808	841369	17.4523	17.4523	4.12534	1	1	2075	1	1	1	1	1	0	0	0	0	0	8	0.711377	CP003824	838808	841369
CNAG_00051	putative set3c deacetylase complex subunit	0.000249791	11.8647	5.49649	3.87466e-08	0.000323069	3.3653e-06	40.628	40.628	5.3444	2	0	6388	18	18	18	18	1	0	0	0	0	0	7	1.62192	CP003820	148335	155003	28.3449	28.3449	4.82502	2	0	6388	5	5	5	5	1	0	0	0	0	0	7	1.15537	CP003820	148335	155003
CNAG_02686	Cystathionine beta-lyase	6.13353e-05	11.8226	3.36348	0.00076968	1	0.0316138	4.84165	4.84165	2.2755	1	1	2978	1	1	1	1	1	0	0	0	0	0	6	0.193285	CP003822	1015613	1018863	12.1603	12.1603	3.60411	1	1	2978	1	1	1	1	1	0	0	0	0	0	6	0.49567	CP003822	1015613	1018863
CNAG_06794	hypothetical protein	0.000202067	11.8192	8.20063	2.22045e-16	1.85141e-12	6.17136e-14	56.0302	56.0302	5.80813	1	1	772	3	3	3	3	1	0	0	0	0	0	3	2.2368	CP003821	21491	22865	0	0	#DIV/0!	1	0	772	0	0	0	0	#NUM!	0	0	0	0	#NUM!	3	0	CP003821	21491	22865
CNAG_04215	sulfate adenylyltransferase	0.00011483	10.5856	7.98313	1.33227e-15	1.11084e-11	3.17384e-13	35.9383	35.9383	5.16745	1	1	2006	5	5	5	5	1	3	3	0	0	0	5	1.4347	CP003828	314690	316906	0	0	#DIV/0!	1	0	2006	8	8	0	0	#NUM!	0	0	8	8	1	5	0	CP003828	314690	316906
CNAG_06638	malate dehydrogenase (oxaloacetate- decarboxylating)	4.96636e-05	7.09151	5.08531	3.67043e-07	0.00306041	3.0004e-05	24.4588	24.4588	4.61228	1	1	2358	4	4	4	4	1	2	2	0	0	0	13	0.976424	CP003826	347754	351072	0	0	#DIV/0!	1	0	2358	0	0	0	0	#NUM!	0	0	0	0	#NUM!	13	0	CP003826	347754	351072
CNAG_07638	hypothetical protein	6.55376e-05	6.96243	3.71285	0.00020494	1	0.00944081	32.9753	32.9753	5.04331	1	1	1749	4	4	4	4	1	0	0	0	0	0	7	1.31641	CP003825	719474	721550	0	0	#DIV/0!	1	0	1749	0	0	0	0	#NUM!	0	0	0	0	#NUM!	7	0	CP003825	719474	721550
CNAG_04082	proline-tRNA ligase	0.00010517	6.71008	7.05158	1.76925e-12	1.4752e-08	2.63429e-10	40.6644	40.6644	5.3457	1	1	2482	7	7	7	7	1	0	0	0	0	0	7	1.62337	CP003821	1575313	1578175	14.5904	14.5904	3.86695	1	1	2482	2	2	1	1	1	0	0	1	1	0.5	7	0.594725	CP003821	1575313	1578175
CNAG_05696	ubiquitin-conjugating enzyme E2-16 kDa	0.000165232	6.61148	4.6095	4.03649e-06	0.0336562	0.000300502	88.3363	88.3363	6.46493	1	1	1469	15	15	9	9	1	6	6	6	6	0.4	10	3.52649	CP003826	638352	640458	0	0	#DIV/0!	1	0	1469	2	2	0	0	#NUM!	0	0	2	2	1	10	0	CP003826	638352	640458
CNAG_05070	sulfite reductase (NADPH) hemoprotein, beta- component	7.93464e-05	6.04544	7.57874	3.4861e-14	2.90671e-10	6.31894e-12	22.7215	22.7215	4.50599	1	1	4442	92	92	7	7	1	0	0	85	85	0.923913	7	0.907072	CP003823	350444	355343	24.4575	24.4575	4.61221	1	1	4442	3	3	3	3	1	0	0	0	0	0	7	0.99692	CP003823	350444	355343
CNAG_05123	hypothetical protein	0.00217269	5.89766	4.3203	1.55825e-05	0.129927	0.00104046	784.923	784.923	9.61641	1	1	1194	65	65	65	65	1	0	0	0	0	0	6	31.3351	CP003823	489297	490772	545.932	545.932	9.09258	1	1	1194	18	18	18	18	1	0	0	0	0	0	6	22.2529	CP003823	489297	490772
CNAG_06316	glycine cleavage system H protein	0.00017221	5.83677	4.10264	4.08465e-05	0.340578	0.00254163	58.1389	58.1389	5.86143	1	1	744	3	3	3	3	1	0	0	0	0	0	4	2.32098	CP003832	171930	172981	48.674	48.674	5.60508	1	1	744	1	1	1	1	1	1	1	0	0	0	4	1.98401	CP003832	171930	172981
CNAG_03176	endoplasmic oxidoreductin 1	6.50706e-05	5.83677	4.10264	4.08465e-05	0.340578	0.00254163	21.9682	21.9682	4.45734	1	1	1969	3	3	3	3	1	3	3	0	0	0	8	0.876997	CP003827	256828	259172	18.3918	18.3918	4.20099	1	1	1969	1	1	1	1	1	0	0	0	0	0	8	0.749673	CP003827	256828	259172
CNAG_07029	vesicle-associated membrane protein 7	8.38937e-05	5.82354	3.85581	0.00011535	0.96179	0.0068212	52.1777	52.1777	5.70536	1	1	829	3	3	3	3	1	0	0	0	0	0	7	2.083	CP003820	590464	591633	0	0	#DIV/0!	1	0	829	0	0	0	0	#NUM!	0	0	0	0	#NUM!	7	0	CP003820	590464	591633
CNAG_04375	hexaprenyl-diphosphate synthase	5.10289e-05	5.31864	3.90185	9.54632e-05	0.795973	0.0057584	35.4479	35.4479	5.14763	1	1	1627	4	4	4	4	1	0	0	0	0	0	2	1.41513	CP003828	708588	710265	0	0	#DIV/0!	1	0	1627	0	0	0	0	#NUM!	0	0	0	0	#NUM!	2	0	CP003828	708588	710265
CNAG_06242	Cryptococcus ferric transporter 1	0.000272964	5.27962	4.54559	5.47826e-06	0.0456777	0.000400682	15.5539	15.5539	3.9592	1	1	1854	2	2	2	2	1	0	0	0	0	0	8	0.62093	CP003831	713726	716053	175.794	175.794	7.45774	1	1	1854	9	9	9	9	1	0	0	0	0	0	8	7.16556	CP003831	713726	716053
CNAG_03787	tubulin alpha-1A chain	0.00016103	5.27761	4.11715	3.83591e-05	0.319838	0.00242302	50.064	50.064	5.6457	1	1	1728	6	6	6	6	1	0	0	0	0	0	10	1.99862	CP003821	816290	818592	62.8706	62.8706	5.97431	1	1	1728	3	3	3	3	1	3	3	0	0	0	10	2.56268	CP003821	816290	818592
CNAG_04745	hypothetical protein	8.17077e-05	5.07313	4.3301	1.49044e-05	0.124273	0.00101848	17.1376	17.1376	4.09909	1	1	2524	3	3	3	3	1	0	0	0	0	0	7	0.684155	CP003829	517357	520172	43.043	43.043	5.42771	1	1	2524	3	3	3	3	1	0	0	0	0	0	7	1.75448	CP003829	517357	520172
CNAG_00886	Adenosylhomocysteinase	0.000170325	4.94754	4.32833	1.50244e-05	0.125273	0.00101848	24.9598	24.9598	4.64153	1	1	1733	3	3	3	3	1	2	2	0	0	0	7	0.996426	CP003824	1724777	1726928	104.482	104.482	6.70711	1	1	1733	5	5	5	5	1	1	1	0	0	0	7	4.25882	CP003824	1724777	1726928
CNAG_04313	NADPH2 dehydrogenase	6.65382e-05	4.91243	3.65725	0.000254938	1	0.0116157	51.0207	51.0207	5.67301	1	1	1413	5	5	5	5	1	0	0	0	0	0	7	2.03681	CP003828	538261	540020	0	0	#DIV/0!	1	0	1413	0	0	0	0	#NUM!	0	0	0	0	#NUM!	7	0	CP003828	538261	540020
CNAG_02672	nonsense-mediated mRNA decay protein 3	0.000136472	4.81562	3.9005	9.59964e-05	0.800418	0.0057584	88.7289	88.7289	6.47133	1	1	1950	12	12	12	12	1	1	1	0	0	0	6	3.54217	CP003822	1061358	1063572	18.571	18.571	4.21498	1	1	1950	1	1	1	1	1	0	0	0	0	0	6	0.756978	CP003822	1061358	1063572
CNAG_04046	hypothetical protein	6.50693e-05	4.72768	3.49834	0.000468166	1	0.0202258	52.3672	52.3672	5.71059	1	1	826	3	3	3	3	1	3	3	0	0	0	5	2.09056	CP003821	1487882	1488941	0	0	#DIV/0!	1	0	826	0	0	0	0	#NUM!	0	0	0	0	#NUM!	5	0	CP003821	1487882	1488941
CNAG_05085	deoxyhypusine hydroxylase	6.00336e-05	4.71551	5.83436	5.40006e-09	4.50257e-05	5.05907e-07	21.488	21.488	4.42546	1	1	1342	2	2	2	2	1	2	2	0	0	0	3	0.857827	CP003823	403596	405042	26.9847	26.9847	4.75407	1	1	1342	1	1	1	1	1	0	0	0	0	0	3	1.09993	CP003823	403596	405042
CNAG_00690	hypothetical protein	5.16112e-05	4.71551	5.67026	1.42585e-08	0.000118887	1.30646e-06	18.4733	18.4733	4.20737	1	1	1561	2	2	2	2	1	0	0	0	0	0	5	0.737479	CP003820	1796102	1797872	23.1989	23.1989	4.53598	1	1	1561	1	1	1	1	1	0	0	0	0	0	5	0.945616	CP003820	1796102	1797872
CNAG_01185	Hsp70-like protein	0.000141399	4.64718	3.56933	0.000357898	1	0.0158732	94.6883	94.6883	6.56511	1	1	1675	11	11	11	11	1	0	0	0	0	0	3	3.78007	CP003824	978460	980239	21.62	21.62	4.43429	1	1	1675	1	1	1	1	1	0	0	0	0	0	3	0.881257	CP003824	978460	980239
CNAG_03544	hypothetical protein	0.000115599	4.52195	3.40659	0.000657811	1	0.0271526	98.4674	98.4674	6.62157	1	1	1025	7	7	7	7	1	0	0	0	0	0	4	3.93094	CP003827	1242186	1243648	0	0	#DIV/0!	1	0	1025	0	0	0	0	#NUM!	0	0	0	0	#NUM!	4	0	CP003827	1242186	1243648
CNAG_06088	aspartate aminotransferase, mitochondrial, aspartate aminotransferase, mitochondrial, variant	7.95762e-05	4.52195	3.35796	0.000785213	1	0.0320937	67.7831	67.7831	6.08285	2	0	1489	8	8	7	7	1	1	1	1	1	0.125	14	2.70599	CP003831	269361	271527	0	0	#DIV/0!	2	0	1489	1	1	0	0	#NUM!	0	0	1	1	1	14	0	CP003831	269361	271527
CNAG_02896	hydroxymethylglutaryl-CoA synthase	5.23198e-05	4.45644	5.44416	5.20522e-08	0.000434011	4.38395e-06	24.7173	24.7173	4.62745	1	1	1750	3	3	3	3	1	0	0	0	0	0	9	0.986747	CP003822	506762	508910	20.6934	20.6934	4.3711	1	1	1750	1	1	1	1	1	0	0	0	0	0	9	0.843489	CP003822	506762	508910
CNAG_07863	26S proteasome regulatory subunit N1	7.79795e-05	4.22638	4.33687	1.44527e-05	0.120507	0.000995923	39.4665	39.4665	5.30256	1	1	3288	9	9	9	9	1	0	0	0	0	0	12	1.57555	CP003829	1000567	1004511	33.0415	33.0415	5.04621	1	1	3288	7	7	3	3	1	0	0	4	4	0.571429	12	1.34681	CP003829	1000567	1004511
CNAG_04659	Pyruvate decarboxylase	0.000484713	4.00611	5.09607	3.46795e-07	0.00289158	2.86295e-05	297.148	297.148	8.21504	1	1	2135	44	44	44	44	1	4	4	0	0	0	9	11.8625	CP003829	754384	756982	186.58	186.58	7.54365	1	1	2135	11	11	11	11	1	0	0	0	0	0	9	7.60523	CP003829	754384	756982
[truncated: 69 more columns]
