# Supplementary material for: Golgi Reassembly and Stacking Protein (GRASP) Participates in Vesicle-Mediated RNA Export in Cryptococcus neoformans
Source: Genes (Basel). 2018 Aug 8;9(8):400. doi: 10.3390/genes9080400 (PMC6115741; doi:10.3390/genes9080400)
Supplement: Supplementary file 1 [file genes-09-00400-s001.zip › genes-329952-SI/TABLE S3 Peres da Silva CellxEVs H99.xlsx]

## Sheet: Expression Browser
				Statistical analysis						Cell 1				Cell 2				Cell 3				EV 1				EV 2
Name	Product	Chromosome	Region	EV vs. Cell 1 - Max group means	EV vs. Cell 1 - Fold change	EV vs. Cell 1 - Log fold change	EV vs. Cell 1 - P-value	EV vs. Cell 1 - FDR p-value	EV vs. Cell 1 - Bonferroni	SRR3199612 trimmed (GE) - Total counts	SRR3199612 trimmed (GE) - RPKM	SRR3199612 trimmed (GE) - TPM	SRR3199612 trimmed (GE) - CPM	SRR3199613 trimmed (GE) - Total counts	SRR3199613 trimmed (GE) - RPKM	SRR3199613 trimmed (GE) - TPM	SRR3199613 trimmed (GE) - CPM	SRR3199614 trimmed-1 (GE) - Total counts	SRR3199614 trimmed-1 (GE) - RPKM	SRR3199614 trimmed-1 (GE) - TPM	SRR3199614 trimmed-1 (GE) - CPM	C_neoformans_H99_miRNA_3 (GE) - Total counts	C_neoformans_H99_miRNA_3 (GE) - RPKM	C_neoformans_H99_miRNA_3 (GE) - TPM	C_neoformans_H99_miRNA_3 (GE) - CPM	C_neoformans_H99_miRNA_1 (GE) - Total counts	C_neoformans_H99_miRNA_1 (GE) - RPKM	C_neoformans_H99_miRNA_1 (GE) - TPM	C_neoformans_H99_miRNA_1 (GE) - CPM
CNAG_00534	hypothetical protein	CP003820	complement(1364071..1365106)	821.017	-9277.08	-13.1795	0.142872	0.246588	1	3542	826.658	1152.64	344.345	5125	928.403	1332.86	369.922	3408	707.989	1009.39	323.755	0	0	0	0	0	0	0	0
CNAG_07975	hypothetical protein	CP003823	825961..826605	363.246	-4547.98	-12.151	0.17656	0.294608	1	1942	411.342	573.547	188.797	1991	327.334	469.936	143.71	1862	351.061	500.514	176.887	0	0	0	0	0	0	0	0
CNAG_03885	cytoplasmic protein	CP003821	complement(1094876..1096445)	141.819	-3011.95	-11.5565	0.198293	0.32521	1	1212	150.638	210.04	117.828	1562	150.688	216.335	112.745	1122	124.13	176.973	106.588	0	0	0	0	0	0	0	0
CNAG_03511	hypothetical protein	CP003827	complement(1150917..1152215)	61.7637	-1608.04	-10.6511	0.235539	0.376448	1	650	65.9042	91.8923	63.1914	845	66.5001	95.4706	60.992	586	52.8868	75.4014	55.6691	0	0	0	0	0	0	0	0
CNAG_07999	hypothetical protein	CP003829	726411..726904	179.745	-1208.04	-10.2385	0.254147	0.401264	1	493	193.559	269.885	47.9283	624	190.159	273.001	45.0402	445	155.516	221.722	42.2743	0	0	0	0	0	0	0	0
CNAG_07576	hypothetical protein	CP003822	1414023..1414584	130.492	-974.132	-9.92797	0.268823	0.420624	1	409	144.386	201.322	39.762	474	129.881	186.464	34.2133	373	117.209	167.107	35.4344	0	0	0	0	0	0	0	0
CNAG_07831	hypothetical protein	CP003823	complement(1058232..1058869)	92.838	-907.846	-9.8263	0.273759	0.427294	1	366	98.7723	137.721	35.5816	459	96.1462	138.032	33.1306	348	83.5955	119.183	33.0594	0	0	0	0	0	0	0	0
CNAG_07093	hypothetical protein	CP003824	416624..418405	33.3	-707.16	-9.46589	0.291734	0.451882	1	272	33.907	47.2775	26.4432	377	36.4776	52.369	27.2118	266	29.5156	42.0808	25.2696	0	0	0	0	0	0	0	0
CNAG_06734	DNA-directed RNA polymerase I, II, and III subunit rpabc5	CP003821	192761..193349	106.828	-667.876	-9.38344	0.295974	0.457629	1	256	108.267	150.96	24.8877	338	110.952	159.289	24.3968	269	101.264	144.374	25.5546	0	0	0	0	0	0	0	0
CNAG_02744	hypothetical protein	CP003822	complement(860509..862718)	11.8591	-515.882	-9.0109	0.315606	0.483203	1	225	13.6199	18.9906	21.874	246	11.5582	16.5935	17.7562	193	10.3991	14.8262	18.3347	0	0	0	0	0	0	0	0
CNAG_06529	hypothetical protein	CP003826	complement(20795..22419)	17.9854	-504.471	-8.97863	0.317392	0.485314	1	167	15.9084	22.1816	16.2353	221	16.3406	23.4594	15.9518	256	21.707	30.9481	24.3196	0	0	0	0	0	0	0	0
CNAG_07327	hypothetical protein	CP003820	560447..563163	9.24944	-495.495	-8.95273	0.318725	0.486905	1	198	9.76664	13.6179	19.2491	277	10.6054	15.2255	19.9938	168	7.3763	10.5165	15.9597	0	0	0	0	0	0	0	0
CNAG_04826	Homocysteine S-methyltransferase	CP003829	300007..302246	11.933	-492.47	-8.94389	0.3193	0.487606	1	235	14.9203	20.8039	22.8461	270	13.3058	19.1024	19.4886	134	7.57294	10.7969	12.7298	0	0	0	0	0	0	0	0
CNAG_00133	hypothetical protein	CP003820	363878..365663	16.7416	-486.765	-8.92708	0.320194	0.488701	1	236	21.3058	29.7073	22.9433	251	17.5883	25.2506	18.1171	141	11.3306	16.1543	13.3948	0	0	0	0	0	0	0	0
CNAG_05711	hypothetical protein	CP003826	complement(671712..672710)	29.3744	-417.438	-8.70542	0.332272	0.504457	1	151	28.235	39.369	14.6799	228	33.0911	47.5072	16.457	161	26.797	38.2049	15.2947	0	0	0	0	0	0	0	0
CNAG_01895	hypothetical protein	CP003830	1196105..1197397	15.2037	-372.504	-8.54111	0.341478	0.515338	1	138	14.9032	20.78	13.416	184	15.4235	22.1427	13.2811	159	15.2843	21.7911	15.1047	0	0	0	0	0	0	0	0
CNAG_06749	hypothetical protein	CP003821	150656..152503	9.63414	-346.454	-8.43652	0.347471	0.522962	1	155	11.3244	15.7899	15.0687	193	10.9447	15.7128	13.9307	102	6.63333	9.45724	9.68984	0	0	0	0	0	0	0	0
CNAG_01921	hypothetical protein	CP003830	complement(1270544..1271350)	20.9724	-334.558	-8.38611	0.350304	0.526277	1	121	20.0916	28.0144	11.7633	166	21.3945	30.715	11.9819	145	21.4312	30.5548	13.7748	0	0	0	0	0	0	0	0
CNAG_01290	hypothetical protein	CP003824	complement(678923..680001)	15.8933	-334.543	-8.38605	0.3503	0.526277	1	127	15.9578	22.2505	12.3466	167	16.2874	23.383	12.054	138	15.4347	22.0055	13.1098	0	0	0	0	0	0	0	0
CNAG_06388	hypothetical protein	CP003832	complement(360090..361224)	4397.27	-333.82	-8.38292	0	0	0	30121	3897.46	5434.35	2928.29	38086	3825.1	5491.49	2749.04	47486	5469.24	7797.58	4511.09	4	0.616233	0.552292	9.47714	3	1.72205	1.27862	11.1056
CNAG_03945	hypothetical protein	CP003821	1249115..1250948	9.46996	-333.557	-8.38179	0.350673	0.526736	1	110	8.19339	11.4243	10.6939	235	13.5864	19.5053	16.9623	100	6.6301	9.45263	9.49984	0	0	0	0	0	0	0	0
CNAG_04394	hypothetical protein	CP003828	749792..752397	5.69601	-295.259	-8.20584	0.362948	0.542437	1	23	1.25429	1.7489	2.236	22	0.931235	1.33692	1.58796	307	14.9025	21.2467	29.1645	0	0	0	0	0	0	0	0
CNAG_00860	hypothetical protein	CP003824	1811339..1813426	6.56894	-269.842	-8.07597	0.368579	0.549376	1	132	8.46608	11.8045	12.8327	118	5.8743	8.43342	8.51722	94	5.36643	7.651	8.92985	0	0	0	0	0	0	0	0
CNAG_06815	putative fatty alcohol oxidase	CP003824	183564..185652	6.9273	-254.711	-7.99272	0.373472	0.555405	1	94	6.78508	9.46064	9.13845	134	7.50753	10.7782	9.6721	101	6.4893	9.25189	9.59484	0	0	0	0	0	0	0	0
CNAG_06780	hypothetical protein	CP003821	complement(56918..59050)	6.06414	-254.618	-7.99219	0.373572	0.555405	1	126	7.90034	11.0157	12.2494	114	5.54811	7.96513	8.2285	85	4.74399	6.76357	8.07487	0	0	0	0	0	0	0	0
CNAG_05863	hypothetical protein	CP003826	1066909..1068408	9.79216	-242.519	-7.92196	0.377744	0.56067	1	88	9.44682	13.172	8.55515	144	11.9986	17.2258	10.3939	83	7.93105	11.3074	7.88487	0	0	0	0	0	0	0	0
CNAG_06297	hypothetical protein	CP003832	complement(122507..123538)	3988.77	-219.537	-7.77832	2.22045e-16	8.30228e-15	1.85141e-12	28962	3997.87	5574.36	2815.62	37516	4019.59	5770.72	2707.9	32138	3948.83	5629.91	3053.06	8	1.31481	1.17838	18.9543	1	0.612369	0.454682	3.70188
CNAG_02775	hypothetical protein	CP003822	complement(792791..794067)	3621.51	-214.647	-7.74582	0	0	0	30653	3489.77	4865.89	2980.01	49361	4361.87	6262.11	3562.87	29731	3012.88	4295.51	2824.4	4	0.542196	0.485937	9.47714	6	3.03031	2.25	22.2113
CNAG_07406	pheromone alpha	CP003824	complement(222288..222701)	24.7515	-185.965	-7.53889	0.401199	0.58967	1	76	26.7548	37.3051	7.38854	97	26.5048	38.0516	7.00145	67	20.9948	29.9326	6.36489	0	0	0	0	0	0	0	0
CNAG_05727	hypothetical protein	CP003826	711920..712982	10.369	-181.933	-7.50726	0.403207	0.591996	1	77	11.5664	16.1275	7.48575	77	8.9777	12.8888	5.55785	79	10.563	15.0598	7.50488	0	0	0	0	0	0	0	0
CNAG_02414	hypothetical protein	CP003825	382540..383487	9.42773	-173.475	-7.43858	0.407544	0.597312	1	82	11.717	16.3374	7.97184	84	9.31638	13.375	6.06311	57	7.24981	10.3362	5.41491	0	0	0	0	0	0	0	0
CNAG_04891	hypothetical protein	CP003829	98020..99863	1542.85	-166.776	-7.38177	3.66374e-15	1.18404e-13	3.05482e-11	20936	1634.79	2279.44	2035.35	28870	1749.76	2512.04	2083.83	17898	1244	1773.59	1700.28	3	0.278908	0.249968	7.10786	5	1.73201	1.28601	18.5094
CNAG_00979	Copper uptake transporter	CP003824	1517506..1520015	2937.76	-159.321	-7.3158	0	0	0	55333	3017.56	4207.47	5379.34	77191	3267.41	4690.84	5571.64	52085	2528.33	3604.67	4947.99	14	0.909016	0.814696	33.17	9	2.17734	1.61667	33.3169
CNAG_07336	hypothetical protein	CP003820	complement(583815..585260)	5.50334	-134.156	-7.06777	0.431268	0.626321	1	55	5.98068	8.33905	5.34697	72	6.07695	8.72435	5.19695	46	4.45241	6.34786	4.36993	0	0	0	0	0	0	0	0
CNAG_06298	hypothetical protein	CP003832	123800..124834	5818.3	-129.348	-7.01512	6.66134e-16	2.3736e-14	5.55422e-12	35795	5319.83	7417.6	3479.9	47676	5499.72	7895.65	3441.25	50158	6635.36	9460.14	4764.93	15	2.65423	2.37883	35.5393	6	3.95585	2.9372	22.2113
CNAG_03044	hypothetical protein, hypothetical protein, variant	CP003822	complement(131632..132753)	7.52606	-128.689	-7.00775	0.435216	0.631321	1	51	7.94498	11.0779	4.9581	74	8.94787	12.846	5.34131	41	5.68533	8.10566	3.89494	0	0	0	0	0	0	0	0
CNAG_07203	hypothetical protein	CP003821	723874..725579	3.99342	-127.461	-6.99391	0.436295	0.631489	1	66	5.48676	7.65036	6.41636	41	2.64558	3.79812	2.95937	52	3.84791	5.48602	4.93992	0	0	0	0	0	0	0	0
CNAG_06207	hypothetical protein	CP003831	628402..629079	14719.1	-121.79	-6.92825	9.99201e-16	3.45699e-14	8.33134e-12	72059	16304.4	22733.7	7005.4	79928	14037.2	20152.4	5769.19	68597	13815.6	19697.1	6516.61	31	8.35122	7.48469	73.4479	6	6.02255	4.47172	22.2113
CNAG_04357	hypothetical protein	CP003828	658345..659582	5.62163	-115.259	-6.84873	0.445739	0.642602	1	42	5.47953	7.64028	4.08314	70	7.08855	10.1767	5.05259	37	4.2968	6.12601	3.51494	0	0	0	0	0	0	0	0
CNAG_05268	hypothetical protein	CP003823	complement(889210..890470)	6.20077	-107.906	-6.75364	0.45209	0.649726	1	47	7.13659	9.95077	4.56923	56	6.60004	9.47532	4.04207	36	4.86569	6.93709	3.41994	0	0	0	0	0	0	0	0
CNAG_00924	hypothetical protein	CP003824	1616328..1616687	14.2751	-107.891	-6.75343	0.452185	0.649726	1	46	16.1037	22.4539	4.47201	41	11.1408	15.9943	2.95937	50	15.5807	22.2137	4.74992	0	0	0	0	0	0	0	0
CNAG_04526	hypothetical protein	CP003828	1091712..1093759	3.04285	-101.466	-6.66485	0.458255	0.65663	1	41	3.28911	4.58611	3.98592	33	2.05482	2.95	2.38194	53	3.7846	5.39576	5.03492	0	0	0	0	0	0	0	0
CNAG_00863	Flavin-containing monooxygenase	CP003824	1800597..1802827	2.38389	-98.0591	-6.61558	0.461491	0.660699	1	48	3.0692	4.27949	4.66644	49	2.4319	3.49135	3.53681	29	1.65056	2.35323	2.75495	0	0	0	0	0	0	0	0
CNAG_03007	hypothetical protein	CP003822	complement(224773..225984)	5179.62	-95.5564	-6.57828	5.07372e-14	1.39619e-12	4.23047e-10	39345	5861.25	8172.52	3825.03	46324	5356.39	7689.88	3343.66	32588	4321.23	6160.85	3095.81	21	3.72471	3.33823	49.755	4	2.64347	1.96276	14.8075
CNAG_03085	hypothetical protein	CP003827	15280..15940	7.73439	-87.0572	-6.44389	0.473158	0.674277	1	31	7.3163	10.2013	3.01374	42	7.69386	11.0457	3.03155	39	8.19302	11.6809	3.70494	0	0	0	0	0	0	0	0
CNAG_07900	hypothetical protein	CP003831	193433..194321	4.95076	-80.0758	-6.32329	0.481573	0.68393	1	35	5.7286	7.98756	3.40262	42	5.33574	7.66024	3.03155	26	3.78794	5.40052	2.46996	0	0	0	0	0	0	0	0
CNAG_07892	hypothetical protein	CP003833	934410..935206	5.44396	-77.7781	-6.28129	0.48451	0.686936	1	36	6.63311	9.24876	3.49983	38	5.43455	7.8021	2.74283	26	4.2642	6.07954	2.46996	0	0	0	0	0	0	0	0
CNAG_06943	hypothetical protein	CP003827	1390445..1392626	1.80159	-77.7632	-6.28102	0.484533	0.686936	1	35	2.14231	2.98709	3.40262	40	1.90038	2.72827	2.88719	25	1.36208	1.94194	2.37496	0	0	0	0	0	0	0	0
CNAG_00162	alternative oxidase, mitochondrial	CP003820	complement(439694..441378)	2840.55	-71.1533	-6.15286	7.1676e-13	1.68348e-11	5.97634e-09	26653	2275.78	3173.2	2591.14	33816	2241.16	3217.51	2440.83	52691	4004.71	5709.57	5005.56	26	2.6432	2.36894	61.6014	8	3.03031	2.25	29.615
CNAG_01151	ubiquitin-conjugating enzyme E2 D/E	CP003824	complement(1067288..1068577)	155.794	-67.8577	-6.08444	2.73721e-05	0.000139916	0.228228	1100	167.633	233.735	106.939	1455	172.105	247.082	105.022	941	127.645	181.986	89.3935	1	0.181442	0.162616	2.36929	0	0	0	0
CNAG_04757	mitochondrial protein	CP003829	complement(479894..481448)	659.475	-67.419	-6.07508	1.83153e-12	4.07236e-11	1.52713e-08	6350	606.277	845.351	617.332	9417	697.871	1001.9	679.718	7934	674.278	961.328	753.717	5	0.568381	0.509405	11.8464	2	0.847111	0.628976	7.40375
CNAG_07827	hypothetical protein	CP003823	949583..950213	4.42509	-60.4238	-5.91704	0.510655	0.716156	1	16	3.19567	4.45582	1.55548	18	2.79048	4.00615	1.29924	41	7.28912	10.3922	3.89494	0	0	0	0	0	0	0	0
CNAG_00412	hypothetical protein	CP003820	complement(1083594..1084152)	5.42461	-59.1775	-5.88698	0.512457	0.718129	1	21	5.18944	7.23579	2.04157	36	6.90508	9.91326	2.59848	19	4.1793	5.9585	1.80497	0	0	0	0	0	0	0	0
CNAG_05542	hypothetical protein	CP003833	602741..603826	2.55331	-55.3654	-5.79091	0.51968	0.725689	1	19	2.36382	3.29595	1.84713	17	1.64163	2.3568	1.22706	33	3.65447	5.21024	3.13495	0	0	0	0	0	0	0	0
CNAG_00789	hypothetical protein	CP003820	complement(2076448..2077687)	3.2333	-54.2774	-5.76228	0.521643	0.727943	1	19	3.02343	4.21566	1.84713	38	4.69348	6.73818	2.74283	14	1.983	2.8272	1.32998	0	0	0	0	0	0	0	0
CNAG_04342	hypothetical protein	CP003828	complement(619017..621655)	1.08391	-53.038	-5.72895	0.523951	0.729942	1	25	1.34532	1.87582	2.43044	25	1.04421	1.49912	1.8045	18	0.862196	1.22925	1.70997	0	0	0	0	0	0	0	0
CNAG_03867	hypothetical protein	CP003821	1045147..1046231	2.51264	-51.4754	-5.68581	0.527353	0.733701	1	29	3.77567	5.26453	2.81931	12	1.21267	1.74096	0.866158	22	2.54957	3.63497	2.08997	0	0	0	0	0	0	0	0
CNAG_07326	hypothetical protein	CP003820	558621..559552	689.35	-45.7987	-5.51724	2.54933e-10	4.34689e-09	2.12563e-06	2954	752.101	1048.68	287.181	3792	749.376	1075.84	273.706	2500	566.572	807.771	237.496	3	0.90941	0.815049	7.10786	1	1.12948	0.838635	3.70188
CNAG_05596	nuclear transport factor 2	CP003833	735854..737097	381.147	-43.8556	-5.45469	5.52595e-10	8.77626e-09	4.60754e-06	2511	369.695	515.478	244.113	3937	449.913	645.915	284.172	2471	323.832	461.692	234.741	4	0.701181	0.628425	9.47714	0	0	0	0
CNAG_04290	hypothetical protein	CP003828	492655..493347	751.111	-42.5442	-5.41089	1.17555e-10	2.09887e-09	9.80172e-07	3368	806.97	1125.18	327.429	4244	789.271	1133.11	306.331	3081	657.092	936.826	292.69	4	1.14108	1.02268	9.47714	1	1.06291	0.78921	3.70188
CNAG_04794	spermine transporter	CP003829	complement(381298..384429)	612.93	-41.6024	-5.3786	3.10573e-11	6.02222e-10	2.58955e-07	11028	534.558	745.35	1072.12	14735	554.387	795.904	1063.57	17379	749.846	1069.07	1650.98	13	0.750263	0.672415	30.8007	8	1.72029	1.27731	29.615
CNAG_00453	mitochondrial protein	CP003820	1174973..1176070	3116.56	-41.4116	-5.37196	2.80323e-10	4.75068e-09	2.33734e-06	18488	2715.65	3786.52	1797.36	23216	2646.89	3800	1675.73	30495	3987.14	5684.53	2896.98	32	5.59637	5.01568	75.8171	6	3.90974	2.90297	22.2113
CNAG_02986	ADP-ribose pyrophosphatase	CP003822	complement(272655..274027)	3451.59	-38.7853	-5.27744	9.8454e-10	1.49801e-08	8.2091e-06	22764	2933.46	4090.22	2213.06	23451	2345.63	3367.49	1692.69	44250	5075.69	7236.48	4203.68	45	6.90426	6.18787	106.618	8	4.57336	3.3957	29.615
CNAG_00808	myosin regulatory light chain cdc4	CP003820	complement(2138019..2139351)	132.307	-38.1193	-5.25245	1.02108e-06	7.84681e-06	0.00851379	1212	141.302	197.022	117.828	1600	144.787	207.864	115.488	1068	110.832	158.015	101.458	0	0	0	0	2	1.0344	0.768038	7.40375
CNAG_02126	hypothetical protein	CP003825	1127131..1127905	227.924	-37.6012	-5.23271	1.20839e-06	9.1248e-06	0.0100755	1220	248.795	346.903	118.605	1537	243.289	349.277	110.94	1056	191.688	273.293	100.318	2	0.485607	0.43522	4.73857	0	0	0	0
CNAG_00588	hypothetical protein	CP003820	complement(1511795..1513507)	2736.74	-35.3843	-5.14504	2.20309e-08	2.52327e-07	0.000183694	33535	2817.59	3928.66	3260.19	42625	2779.77	3990.77	3076.67	34937	2612.85	3725.18	3318.96	71	7.10249	6.36553	168.219	3	1.11819	0.830249	11.1056
CNAG_02526	hypothetical protein	CP003825	complement(84920..86031)	459.581	-35.2436	-5.13929	8.8385e-11	1.60907e-09	7.36954e-07	3262	481.954	672.004	317.124	4133	473.972	680.457	298.319	3215	422.817	602.817	305.42	4	0.703647	0.630636	9.47714	2	1.31089	0.973328	7.40375
CNAG_08025	hypothetical protein	CP003833	380692..381798	132.711	-34.699	-5.11682	1.29439e-06	9.69685e-06	0.0107926	1062	136.435	190.236	103.245	1590	158.549	227.621	114.766	902	103.147	147.059	85.6886	2	0.305918	0.274175	4.73857	0	0	0	0
CNAG_00526	hypothetical protein	CP003820	complement(1343967..1345444)	51.4138	-33.7364	-5.07623	0.000414765	0.00152483	1	578	58.6041	81.7135	56.1918	604	47.5338	68.2417	43.5966	533	48.1035	68.5819	50.6342	0	0	0	0	1	0.449793	0.33397	3.70188
CNAG_03012	quorum sensing-like molecule	CP003822	complement(214551..215548)	19777.4	-33.4362	-5.06334	1.81734e-09	2.63989e-08	1.5153e-05	130031	20332.1	28349.7	12641.3	155272	18844.9	27054.7	11207.5	144811	20155.2	28735.6	13756.8	260	48.4041	43.3816	616.014	35	24.2782	18.0265	129.566
CNAG_04379	hypothetical protein	CP003828	718372..719242	221.925	-32.8533	-5.03796	1.61613e-06	1.18204e-05	0.0134753	1037	236.333	329.527	100.815	1227	217.048	311.604	88.5647	1047	212.394	302.813	99.4633	2	0.542686	0.486376	4.73857	0	0	0	0
CNAG_00716	Cytochrome c	CP003820	1866641..1867809	3255.53	-32.3355	-5.01505	6.21304e-09	7.90906e-08	5.18043e-05	17747	3404.32	4746.75	1725.32	25092	3736	5363.57	1811.14	15381	2626.27	3744.32	1461.17	37	8.45045	7.57363	87.6636	3	2.55294	1.89555	11.1056
CNAG_07804	protein mgr2	CP003823	298394..299306	179.828	-32.1583	-5.00712	1.81247e-06	1.30504e-05	0.0151124	951	179.422	250.173	92.4539	1320	193.301	277.512	95.2774	993	166.761	237.753	94.3334	2	0.449259	0.402644	4.73857	0	0	0	0
CNAG_01771	hypothetical protein	CP003830	847004..848000	171.537	-31.7639	-4.98932	1.96645e-06	1.40379e-05	0.0163963	941	171.378	238.957	91.4817	1287	181.932	261.19	92.8955	995	161.301	229.969	94.5234	0	0	0	0	2	1.61588	1.19978	7.40375
CNAG_03623	malonic semialdehyde reductase	CP003821	371211..372737	217.138	-31.0058	-4.95447	1.10567e-08	1.34389e-07	9.21907e-05	1800	214.012	298.403	174.992	2539	234.311	336.388	183.265	1919	203.09	289.549	182.302	3	0.424677	0.380612	7.10786	1	0.527446	0.391627	3.70188
CNAG_01110	co-chaperone	CP003824	1184559..1185429	75.3974	-30.5664	-4.93388	0.000610546	0.00214527	1	464	76.2419	106.306	45.109	631	80.4768	115.536	45.5455	475	69.4734	99.0493	45.1242	1	0.195636	0.175336	2.36929	0	0	0	0
CNAG_01464	Flavohemoglobin	CP003830	complement(20524..23387)	1704.97	-29.7281	-4.89376	3.33002e-09	4.49284e-08	2.77657e-05	27173	1388.72	1936.34	2641.69	34976	1387.44	1991.87	2524.56	51411	2338.75	3334.39	4883.96	37	2.2514	2.01779	87.6636	38	8.61538	6.39689	140.671
CNAG_08005	hypothetical protein	CP003830	664521..665190	83.4553	-29.5767	-4.88639	0.000663284	0.0023082	1	442	83.1416	115.927	42.9702	627	91.5439	131.425	45.2568	452	75.6805	107.899	42.9393	0	0	0	0	1	0.834467	0.619589	3.70188
CNAG_03816	20S proteasome subunit beta 1	CP003821	915373..916621	258.504	-28.7785	-4.84692	2.2284e-09	3.13859e-08	1.85804e-05	2278	277.654	387.142	221.462	2837	268.396	385.321	204.774	2115	229.462	327.147	200.922	3	0.435356	0.390183	7.10786	2	1.08142	0.802949	7.40375
CNAG_03614	hypothetical protein	CP003821	342478..343728	1.94658	-28.5995	-4.83792	0.590649	0.80537	1	15	2.68147	3.73886	1.45826	9	1.24879	1.79282	0.649619	12	1.90947	2.72236	1.13998	0	0	0	0	0	0	0	0
CNAG_06274	hypothetical protein	CP003832	55551..56290	2317.47	-28.3996	-4.8278	5.8399e-10	9.20475e-09	4.86931e-06	9085	2405.41	3353.94	883.222	12176	2502.27	3592.38	878.862	8676	2044.72	2915.18	824.206	15	4.72855	4.23791	35.5393	6	7.04739	5.23266	22.2113
CNAG_03958	hypothetical protein	CP003821	complement(1276268..1277505)	775.471	-28.2065	-4.81795	1.89857e-10	3.28429e-09	1.58303e-06	6478	874.108	1218.8	629.775	7089	742.463	1065.91	511.683	5910	709.841	1012.03	561.441	13	2.08853	1.87182	30.8007	1	0.598601	0.444459	3.70188
CNAG_06835	glucosidase	CP003824	119315..122600	248.75	-27.9504	-4.8048	1.37582e-10	2.44596e-09	1.14716e-06	3706	203.78	284.137	360.288	5357	228.635	328.24	386.668	6412	313.834	447.437	609.13	5	0.32734	0.293375	11.8464	6	1.46359	1.08671	22.2113
CNAG_01451	hypothetical protein	CP003824	complement(280948..281513)	135.382	-27.7052	-4.79209	0.000862097	0.00289495	1	416	135.473	188.895	40.4425	580	146.607	210.475	41.8643	428	124.066	176.883	40.6593	0	0	0	0	1	1.44468	1.07267	3.70188
CNAG_07872	hypothetical protein	CP003833	complement(106582..107338)	1.88823	-27.5284	-4.78285	0.594843	0.810292	1	14	2.5134	3.50452	1.36105	10	1.39348	2.00054	0.721799	11	1.75783	2.50616	1.04498	0	0	0	0	0	0	0	0
CNAG_00608	hypothetical protein	CP003820	1561744..1562683	66.8223	-27.2987	-4.77076	0.000941414	0.00311365	1	390	63.1766	88.0891	37.9149	663	83.3624	119.679	47.8553	374	53.9278	76.8856	35.5294	0	0	0	0	1	0.718629	0.533579	3.70188
CNAG_00586	hypothetical protein	CP003820	1507483..1508585	939.013	-26.6262	-4.73477	9.89569e-10	1.50292e-08	8.25103e-06	7480	1130.33	1576.06	727.187	6206	727.918	1045.03	447.948	7128	958.787	1366.96	677.149	16	2.87871	2.58001	37.9086	1	0.670375	0.497751	3.70188
CNAG_01090	alpha/beta hydrolase fold protein	CP003824	1234517..1236047	259.651	-26.4941	-4.7276	7.19216e-11	1.32673e-09	5.99682e-07	2702	258.369	360.252	262.682	3420	253.832	364.414	246.855	3134	266.75	380.309	297.725	4	0.455395	0.408143	9.47714	3	1.27259	0.944896	11.1056
CNAG_03919	acetate non-utilizing protein 9, mitochondrial	CP003821	complement(1189032..1189662)	87.2562	-26.4752	-4.72657	0.00103621	0.00338291	1	419	91.8369	128.051	40.7342	539	91.6975	131.645	38.9049	401	78.2343	111.54	38.0944	1	0.260961	0.233884	2.36929	0	0	0	0
CNAG_00993	ubiquinone biosynthesis monooxygenase Coq7	CP003824	1487498..1488965	36.6736	-26.4575	-4.72561	0.00103334	0.00337708	1	376	34.8178	48.5475	36.5538	583	41.9032	60.1582	42.0809	404	33.3	47.4763	38.3794	1	0.110252	0.0988119	2.36929	0	0	0	0
CNAG_00639	hypothetical protein	CP003820	1655106..1656190	93.082	-25.8264	-4.69078	7.36761e-06	4.49715e-05	0.0614311	881	106.864	149.004	85.6487	1019	95.939	137.734	73.5513	708	76.4431	108.986	67.2589	2	0.28884	0.25887	4.73857	0	0	0	0
CNAG_00980	hypothetical protein	CP003824	complement(1514951..1516087)	1.72166	-25.7895	-4.68871	0.602634	0.818765	1	10	1.82916	2.55046	0.972176	4	0.567907	0.815314	0.288719	17	2.7679	3.94623	1.61497	0	0	0	0	0	0	0	0
CNAG_02499	hypothetical protein	CP003825	152322..152889	2.12897	-25.7812	-4.68825	0.60233	0.818618	1	10	2.21882	3.09378	0.972176	7	1.20555	1.73075	0.505259	15	2.96253	4.22373	1.42498	0	0	0	0	0	0	0	0
CNAG_07533	hypothetical protein	CP003822	1128618..1130737	94.0695	-24.6658	-4.62444	1.20369e-08	1.45244e-07	0.000100364	1454	93.8282	130.828	141.354	2183	109.342	156.977	157.569	1376	79.0381	112.686	130.718	3	0.230496	0.206579	7.10786	1	0.286274	0.212557	3.70188
CNAG_00536	hypothetical protein, hypothetical protein, variant	CP003820	complement(1366497..1367631)	306.648	-24.6569	-4.62392	2.92584e-09	4.03531e-08	2.43956e-05	2299	323.372	450.887	223.503	3126	341.285	489.965	225.634	2039	255.288	363.967	193.702	5	0.837347	0.750463	11.8464	1	0.623988	0.463309	3.70188
CNAG_05644	2-Nitropropane dioxygenase	CP003833	complement(861525..863803)	797.096	-24.4144	-4.60966	1.38863e-08	1.6517e-07	0.000115784	9149	756.092	1054.24	889.444	15586	999.773	1435.32	1125	8638	635.424	905.934	820.596	25	2.45988	2.20464	59.2321	3	1.09986	0.816638	11.1056
CNAG_03159	cytoplasmic protein	CP003827	complement(213436..214439)	61.6893	-23.7722	-4.5712	0.00146656	0.00457298	1	353	61.0265	85.0911	34.3178	476	63.8728	91.6988	34.3576	391	60.1686	85.7832	37.1444	0	0	0	0	1	0.766931	0.569444	3.70188
CNAG_02225	glucan 1,3-beta-glucosidase	CP003825	863364..865759	325.979	-23.6564	-4.56416	2.88939e-10	4.85618e-09	2.40917e-06	5392	337.58	470.699	524.197	6862	333.46	478.73	495.298	5507	306.896	437.547	523.156	5	0.372709	0.334036	11.8464	10	2.77741	2.06222	37.0188
CNAG_03223	hypothetical protein	CP003827	complement(383400..384978)	762.786	-23.4283	-4.55018	7.50943e-10	1.16599e-08	6.26136e-06	7775	751.439	1047.76	755.867	10803	810.407	1163.46	779.759	8445	726.512	1035.8	802.262	14	1.61099	1.44384	33.17	9	3.85877	2.86512	33.3169
CNAG_06373	mitotic spindle assembly checkpoint protein MAD2B	CP003832	complement(321985..323385)	45.9069	-23.1768	-4.53461	0.00164051	0.00503812	1	323	42.7599	59.6215	31.4013	462	47.4724	68.1536	33.3471	403	47.4885	67.7051	38.2844	1	0.157618	0.141264	2.36929	0	0	0	0
CNAG_02898	RNA-binding protein 8A	CP003822	501364..502260	269.136	-23.0743	-4.52821	1.54526e-08	1.81726e-07	0.000128844	1436	283.664	395.522	139.604	1909	292.699	420.213	137.791	1314	231.044	329.403	124.828	3	0.705577	0.632365	7.10786	1	0.876321	0.650665	3.70188
CNAG_01119	POT family proton-dependent oligopeptide transporter	CP003824	complement(1154035..1156876)	219.039	-22.9995	-4.52353	2.95655e-10	4.95015e-09	2.46517e-06	4114	205.748	286.88	399.953	5997	232.793	334.209	432.863	4910	218.575	311.626	466.442	7	0.416813	0.373564	16.585	6	1.33117	0.988392	22.2113
CNAG_08019	hypothetical protein	CP003831	496897..497628	154.752	-22.9904	-4.52296	1.30205e-05	7.37532e-05	0.108565	722	163.951	228.603	70.1911	846	149.112	214.073	61.0642	748	151.192	215.557	71.0588	1	0.270365	0.242312	2.36929	1	1.00737	0.747972	3.70188
CNAG_00587	hypothetical protein	CP003820	complement(1508791..1510506)	441.149	-22.8271	-4.51268	2.36387e-10	4.04722e-09	1.971e-06	6498	530.4	739.553	631.72	6437	407.824	585.491	464.622	5302	385.224	549.219	503.682	7	0.68029	0.609703	16.585	9	3.25896	2.41977	33.3169
CNAG_05685	neutral amino acid transporter	CP003826	611260..614000	321.976	-22.5618	-4.49581	1.09829e-10	1.97788e-09	9.15758e-07	5697	308.017	429.478	553.849	8503	356.834	512.288	613.745	6256	301.075	429.247	594.31	11	0.708099	0.634626	26.0621	7	1.67896	1.24662	25.9131
CNAG_05676	tyrosine aminotransferase, tyrosine aminotransferase, variant	CP003826	complement(586245..588684)	485.136	-22.3338	-4.48115	1.1386e-08	1.37989e-07	9.49366e-05	9856	584.538	815.04	958.176	5832	268.47	385.427	420.953	11411	602.4	858.851	1084.03	18	1.27103	1.13915	42.6471	8	2.10482	1.56282	29.615
CNAG_01958	HET-C2 protein	CP003830	1363360..1364429	201.721	-22.2311	-4.47451	6.66604e-09	8.44703e-08	5.55814e-05	1364	209.895	292.663	132.605	1760	210.216	301.796	127.037	1351	185.051	263.83	128.343	4	0.732858	0.656816	9.47714	0	0	0	0
CNAG_05115	sarcosine oxidase	CP003823	complement(467129..469165)	208.081	-22.1299	-4.46792	4.09497e-10	6.70803e-09	3.41439e-06	2410	194.077	270.607	234.294	3265	204.082	292.99	235.667	3154	226.083	322.33	299.625	5	0.479401	0.429658	11.8464	3	1.07174	0.795766	11.1056
CNAG_00816	microtubule binding protein	CP003820	complement(2163448..2164950)	2153.22	-21.9139	-4.45377	1.42756e-06	1.0543e-05	0.011903	18306	2535.26	3535	1779.66	16718	1797.13	2580.04	1206.7	17256	2127.25	3032.86	1639.29	57	9.3989	8.42366	135.049	1	0.614388	0.456181	3.70188
CNAG_05874	hypothetical protein	CP003826	1093091..1095590	190.025	-21.1083	-4.39974	4.66611e-10	7.55457e-09	3.8906e-06	2652	164.564	229.457	257.821	3503	168.72	242.222	252.846	4287	236.79	337.596	407.258	6	0.443287	0.397291	14.2157	4	1.10112	0.817577	14.8075
CNAG_05158	hypothetical protein, hypothetical protein, variant	CP003823	585815..588709	202.387	-21.0061	-4.39274	4.84167e-10	7.79341e-09	4.03699e-06	4911	230	320.696	477.436	5521	200.697	288.13	398.505	4233	176.464	251.587	402.128	8	0.446087	0.399801	18.9543	6	1.24658	0.925584	22.2113
CNAG_01198	small nuclear ribonucleoprotein F	CP003824	945170..945988	227.474	-20.7845	-4.37744	4.54523e-07	3.82423e-06	0.00378981	990	244.166	340.448	96.2454	1271	243.311	349.308	91.7406	888	194.945	277.936	84.3586	3	0.880935	0.789529	7.10786	0	0	0	0
CNAG_07858	hypothetical protein	CP003829	890055..890275	6.13105	-20.5588	-4.36168	0.627936	0.845974	1	4	3.29488	4.59415	0.38887	11	7.03295	10.0968	0.793979	11	8.06532	11.4989	1.04498	0	0	0	0	0	0	0	0
CNAG_05974	hypothetical protein	CP003826	1367847..1368483	115.584	-19.688	-4.29925	3.10325e-05	0.000156061	0.258749	602	119.104	166.071	58.525	823	126.385	181.445	59.404	575	101.263	144.372	54.6241	0	0	0	0	2	1.75539	1.30337	7.40375
CNAG_00316	rdgB/HAM1 family non-canonical purine NTP pyrophosphatase	CP003820	complement(811731..813106)	126.318	-19.6462	-4.29618	5.06998e-08	5.35108e-07	0.000422735	1183	128.973	179.831	115.008	1625	137.509	197.415	117.292	1159	112.472	160.354	110.103	2	0.259607	0.23267	4.73857	2	0.967289	0.718208	7.40375
CNAG_02550	hypothetical protein	CP003825	21194..22077	139.065	-19.5899	-4.29204	1.46429e-06	1.07951e-05	0.0122093	760	120.785	168.414	73.8854	982	121.136	173.909	70.8806	1239	175.274	249.891	117.703	0	0	0	0	3	2.11511	1.57046	11.1056
CNAG_01321	acyl carrier protein	CP003824	complement(600065..601290)	527.604	-19.4394	-4.28091	9.30916e-10	1.42422e-08	7.76198e-06	3503	539.707	752.53	340.553	4718	564.21	810.007	340.545	3492	478.896	682.77	331.734	8	1.46751	1.31524	18.9543	4	2.73395	2.02995	14.8075
CNAG_03069	hydrolase	CP003822	complement(65431..66617)	537.773	-19.1012	-4.25559	9.40781e-10	1.43405e-08	7.84423e-06	3397	592.145	825.647	330.248	4247	574.62	824.951	306.548	2878	446.553	636.657	273.405	9	1.86788	1.67406	21.3236	2	1.54659	1.14834	7.40375
CNAG_04101	hypothetical protein	CP003828	complement(5480..7420)	355.094	-18.801	-4.23274	7.42329e-10	1.15476e-08	6.18954e-06	4544	344.778	480.735	441.757	6437	379.097	544.249	464.622	5055	341.407	486.749	480.217	12	1.08406	0.971581	28.4314	5	1.683	1.24962	18.5094
CNAG_02337	Uracil phosphoribosyltransferase	CP003825	complement(574416..576232)	113.22	-18.6808	-4.22348	1.37946e-06	1.0224e-05	0.011502	877	119.748	166.969	85.2598	1161	123.046	176.65	83.8008	797	96.8673	138.105	75.7137	1	0.162571	0.145702	2.36929	2	1.21147	0.899511	7.40375
CNAG_04585	hypothetical protein	CP003829	complement(963306..964931)	399.317	-18.5523	-4.21353	7.38965e-09	9.25148e-08	6.16149e-05	4730	432.596	603.183	459.839	7919	562.157	807.059	571.592	2496	203.196	289.7	237.116	11	1.19781	1.07352	26.0621	5	2.02864	1.50626	18.5094
CNAG_04840	small nuclear ribonucleoprotein B and B'	CP003829	complement(265549..267099)	156.165	-18.5121	-4.2104	1.02837e-07	1.00522e-06	0.000857454	1087	155.498	216.816	105.676	1601	177.767	255.211	115.56	1062	135.229	192.798	100.888	4	0.681283	0.610593	9.47714	0	0	0	0
CNAG_04155	small nuclear ribonucleoprotein E	CP003828	complement(151106..152133)	335.61	-18.4826	-4.2081	1.16893e-08	1.41255e-07	9.74657e-05	2035	358.698	500.144	197.838	2563	350.654	503.416	184.997	1896	297.477	424.117	180.117	5	1.04932	0.940441	11.8464	2	1.5639	1.16119	7.40375
CNAG_03048	Gluconokinase	CP003822	122002..123490	79.9369	-18.4439	-4.20507	1.25006e-06	9.39007e-06	0.010423	737	72.1145	100.552	71.6494	1161	88.1765	126.59	83.8008	913	79.5198	113.373	86.7336	0	0	0	0	3	1.30224	0.966905	11.1056
CNAG_07587	hypothetical protein	CP003830	complement(93845..94863)	2.25694	-18.228	-4.18808	0.641763	0.860787	1	3	1.03303	1.44038	0.291653	10	2.67273	3.8371	0.721799	10	3.06506	4.36991	0.949984	0	0	0	0	0	0	0	0
CNAG_06866	hypothetical protein	CP003824	35504..36174	542.141	-18.1753	-4.1839	1.63216e-09	2.39173e-08	1.36089e-05	2559	579.01	807.332	248.78	3011	528.801	759.171	217.334	2575	518.612	739.393	244.621	7	1.88576	1.69009	16.585	2	2.00752	1.49057	7.40375
CNAG_06287	Glutathione peroxidase	CP003832	complement(97425..98807)	410.601	-18.0631	-4.17497	5.46748e-10	8.7166e-09	4.55878e-06	3458	445.157	620.697	336.178	4328	432.455	620.853	312.394	3091	354.19	504.975	293.64	6	0.919628	0.824207	14.2157	6	3.42652	2.54417	22.2113
CNAG_04392	sterol-binding protein	CP003828	741528..742975	889.393	-17.9884	-4.16899	2.06808e-07	1.87431e-06	0.00172437	6933	946.652	1319.95	674.009	8818	934.555	1341.69	636.482	6475	786.971	1122	615.115	27	4.38941	3.93396	63.9707	1	0.605735	0.449756	3.70188
CNAG_07608	hypothetical protein	CP003830	complement(1029066..1030603)	65.039	-17.8701	-4.15947	5.41481e-05	0.000255655	0.451487	531	65.2256	90.9461	51.6225	758	72.27	103.754	54.7123	527	57.6214	82.1517	50.0642	1	0.14625	0.131075	2.36929	1	0.544925	0.404605	3.70188
CNAG_01557	Calmodulin	CP003830	271364..272934	937.344	-17.7775	-4.15198	4.09867e-08	4.45564e-07	0.000341747	6271	981.775	1368.92	609.651	8385	1018.93	1462.82	605.228	5822	811.329	1156.72	553.081	22	4.10082	3.67531	52.1243	1	0.694526	0.515683	3.70188
CNAG_00584	Profilin	CP003820	1504759..1506846	596.626	-17.5355	-4.1322	5.638e-09	7.29963e-08	4.70096e-05	7661	657.704	917.057	744.784	9300	619.717	889.695	671.273	6706	512.458	730.619	637.059	17	1.73767	1.55737	40.2779	10	3.80854	2.82782	37.0188
CNAG_07649	hypothetical protein	CP003825	1350162..1351577	506.664	-17.3923	-4.12038	5.89529e-09	7.59736e-08	4.91549e-05	3423	528.027	736.244	332.776	4013	480.489	689.813	289.658	3725	511.475	729.218	353.869	12	2.20396	1.97527	28.4314	1	0.684324	0.508108	3.70188
CNAG_03861	cytochrome c oxidase subunit 5a	CP003821	complement(1033753..1035426)	356.227	-17.2752	-4.11063	2.13029e-09	3.01058e-08	1.77624e-05	4246	351.129	489.589	412.786	6148	394.626	566.543	443.762	4387	322.926	460.401	416.758	12	1.18152	1.05892	28.4314	5	1.83429	1.36196	18.5094
CNAG_04816	hypothetical protein	CP003829	complement(319005..320103)	157.275	-17.1994	-4.10429	5.87863e-07	4.81967e-06	0.0049016	840	134.346	187.323	81.6628	933	115.822	166.28	67.3438	1557	221.658	316.021	147.913	3	0.571266	0.511991	7.10786	1	0.709509	0.526808	3.70188
CNAG_06294	hypothetical protein	CP003832	complement(117148..118976)	395.635	-17.1595	-4.10093	3.01345e-09	4.1258e-08	2.51261e-05	4664	355.381	495.519	453.423	6633	392.293	563.195	478.769	6476	439.23	626.217	615.21	16	1.45154	1.30092	37.9086	5	1.69012	1.25491	18.5094
CNAG_03887	hypothetical protein	CP003821	complement(1099289..1100319)	70.415	-17.0786	-4.09411	7.43327e-05	0.000336657	0.619786	555	76.9485	107.292	53.9558	725	78.0208	112.01	52.3304	456	56.2758	80.2332	43.3193	2	0.330149	0.295892	4.73857	0	0	0	0
CNAG_07487	F-type H -transporting ATPase subunit D	CP003821	1299426..1300339	1491.57	-17.0175	-4.08895	1.18006e-07	1.13749e-06	0.000983932	7316	1489.55	2076.92	711.244	11206	1770.91	2542.4	808.848	6700	1214.24	1731.16	636.489	27	6.54511	5.86598	63.9707	3	2.70966	2.01191	11.1056
CNAG_07624	hypothetical protein	CP003825	170971..171547	1.85504	-16.6949	-4.06133	0.651777	0.871615	1	8	2.40056	3.34717	0.777741	9	2.09619	3.00938	0.649619	4	1.06839	1.52322	0.379994	0	0	0	0	0	0	0	0
CNAG_02827	ubiquitin-like protein Nedd8	CP003822	674257..674967	357.99	-16.5029	-4.04465	3.37415e-08	3.73125e-07	0.000281336	1450	429.982	599.537	140.965	1455	334.896	480.793	105.022	1171	309.092	440.678	111.243	5	1.76533	1.58215	11.8464	0	0	0	0
CNAG_02817	GTP-binding protein ypt2	CP003822	complement(701714..703404)	776.276	-16.4962	-4.04407	5.59755e-07	4.60734e-06	0.00466724	7037	841.43	1173.23	684.12	7837	727.354	1044.22	565.674	7141	760.044	1083.61	678.384	30	4.27095	3.82779	71.0786	1	0.530449	0.393856	3.70188
CNAG_04827	hypothetical protein	CP003829	complement(299632..300380)	50.0243	-16.4846	-4.04304	0.00496628	0.0133405	1	263	53.1181	74.0642	25.5682	357	55.9655	80.3466	25.7682	228	40.9893	58.4391	21.6596	1	0.240469	0.215518	2.36929	0	0	0	0
CNAG_03823	RING-box protein 1	CP003821	complement(933521..934444)	330.538	-16.3198	-4.02855	5.9738e-09	7.66301e-08	4.98096e-05	1525	350.081	488.129	148.257	1847	329.102	472.475	133.316	1529	312.432	445.439	145.253	4	1.09328	0.97984	9.47714	2	2.03677	1.51229	7.40375
CNAG_01081	hypothetical protein	CP003824	complement(1255367..1256996)	274.968	-16.0942	-4.00847	1.03635e-09	1.55977e-08	8.64112e-06	3406	329.689	459.696	331.123	3097	232.684	334.052	223.541	3047	262.532	374.296	289.46	6	0.691487	0.619738	14.2157	6	2.57647	1.91302	22.2113
CNAG_06122	glycerol-1-phosphatase	CP003831	complement(368462..369665)	61.858	-16.0789	-4.00709	9.56349e-05	0.000421684	0.797404	480	62.3007	86.8679	46.6644	664	66.8937	96.0357	47.9274	488	56.3795	80.3811	46.3592	1	0.154534	0.1385	2.36929	1	0.575791	0.427523	3.70188
CNAG_07745	alcohol dehydrogenase, propanol-preferring	CP003827	1219423..1221679	2558.93	-16.0288	-4.00259	2.67398e-06	1.82751e-05	0.0222956	33778	2094.99	2921.11	3283.82	37466	1803.64	2589.39	2704.29	68436	3778.17	5386.59	6501.31	160	11.8152	10.5892	379.086	37	10.1803	7.55886	136.969
CNAG_02539	AAT family amino acid transporter	CP003825	52391..55104	181.571	-15.9755	-3.99779	5.45589e-09	7.08586e-08	4.54912e-05	2702	160.099	223.231	262.682	4309	198.173	284.507	311.023	3535	186.441	265.812	335.819	4	0.282186	0.252907	9.47714	9	2.3657	1.75652	33.3169
CNAG_04138	hypothetical protein	CP003828	complement(106679..107425)	1.67461	-15.9223	-3.99298	0.657317	0.877334	1	3	0.875203	1.22032	0.291653	8	1.81152	2.6007	0.577439	9	2.33711	3.33205	0.854986	0	0	0	0	0	0	0	0
CNAG_06723	succinate dehydrogenase (ubiquinone) membrane anchor subunit	CP003821	complement(226990..228448)	1012.83	-15.8911	-3.99015	2.46652e-06	1.69546e-05	0.0205659	7874	1003.39	1399.06	765.491	11088	1096.71	1574.49	800.33	8273	938.398	1337.89	785.922	39	5.91714	5.30317	92.4022	1	0.565311	0.419742	3.70188
CNAG_01752	solute carrier family 25 (mitochondrial 2- oxodicarboxylate transporter), member 21	CP003830	complement(793276..794913)	308.194	-15.8553	-3.98689	3.17435e-09	4.31773e-08	2.64677e-05	2460	296.397	413.276	239.155	3771	352.664	506.301	272.19	2569	275.52	392.813	244.051	10	1.43454	1.28569	23.6929	1	0.534506	0.396869	3.70188
CNAG_02231	cytosolic Fe-S cluster assembly factor NBP35	CP003825	complement(846330..848058)	54.0643	-15.8518	-3.98657	4.7633e-06	3.07403e-05	0.0397164	694	53.758	74.9564	67.469	862	51.827	74.4053	62.219	821	56.6078	80.7066	77.9937	3	0.27668	0.247971	7.10786	0	0	0	0
CNAG_01325	DASH complex subunit SPC19	CP003824	594110..595093	34.1408	-15.5521	-3.95904	0.00592779	0.0155141	1	243	35.5279	49.5377	23.6239	328	37.2223	53.4381	23.675	228	29.6721	42.3039	21.6596	0	0	0	0	1	0.6486	0.481583	3.70188
CNAG_01951	small subunit ribosomal protein S22-A, small subunit ribosomal protein S22-A, variant	CP003830	1349226..1350598	416.921	-15.5113	-3.95524	1.9749e-09	2.83909e-08	1.64667e-05	2731	385.858	538.014	265.501	4217	462.461	663.931	304.382	3200	402.444	573.771	303.995	10	1.6822	1.50766	23.6929	3	1.88036	1.39616	11.1056
CNAG_07498	hypothetical protein	CP003822	complement(18416..19470)	311.756	-15.1701	-3.92316	5.84317e-09	7.54185e-08	4.87203e-05	2454	343.64	479.147	238.572	2801	304.444	437.074	202.176	2304	287.184	409.443	218.876	6	1.00035	0.896554	14.2157	4	2.48486	1.845	14.8075
CNAG_07785	hypothetical protein	CP003828	complement(1160590..1161035)	1.81869	-15.1507	-3.92131	0.662944	0.882867	1	7	2.26206	3.15406	0.680523	7	1.75578	2.52068	0.505259	5	1.43822	2.05049	0.474992	0	0	0	0	0	0	0	0
CNAG_01552	blocked early in transport 1	CP003830	262691..263798	125.904	-15.1366	-3.91997	2.60368e-07	2.30952e-06	0.00217094	930	131.104	182.803	90.4123	1240	135.681	194.791	89.503	884	110.926	158.15	83.9786	2	0.335688	0.300857	4.73857	2	1.25077	0.92869	7.40375
CNAG_01839	peptidyl-prolyl cis-trans isomerase NIMA- interacting 1	CP003830	complement(1048593..1049710)	295.275	-15.0778	-3.91435	1.13746e-08	1.37989e-07	9.48416e-05	2384	317.269	442.378	231.767	2972	306.998	440.74	214.519	2208	261.559	372.908	209.757	3	0.475352	0.426029	7.10786	7	4.13268	3.0685	25.9131
CNAG_06874	HpcH/HpaI aldolase/citrate lyase	CP003824	complement(11719..12879)	80.7245	-14.9675	-3.90376	5.40292e-06	3.42694e-05	0.0450495	676	82.3147	114.774	65.7191	915	86.4803	124.155	66.0446	677	73.3785	104.617	64.3139	3	0.434935	0.389806	7.10786	0	0	0	0
CNAG_04089	coatomer zeta subunit	CP003821	complement(1591336..1592589)	142.012	-14.8526	-3.89264	1.21742e-07	1.16919e-06	0.00101509	1120	145.07	202.275	108.884	1602	161.059	231.224	115.632	1040	119.906	170.952	98.7984	2	0.308433	0.27643	4.73857	3	1.72382	1.27993	11.1056
CNAG_06226	NADH dehydrogenase (ubiquinone) 1 alpha subcomplex 5	CP003831	complement(675776..676657)	244.79	-14.7194	-3.87965	2.51397e-08	2.85578e-07	0.000209614	1452	235.211	327.962	141.16	2119	266.433	382.503	152.949	1614	232.726	331.801	153.327	7	1.35009	1.21	16.585	0	0	0	0
CNAG_07000	hypothetical protein	CP003828	complement(1155993..1157453)	181.757	-14.6306	-3.87092	5.34193e-08	5.60264e-07	0.00044541	1776	187.304	261.163	172.658	2467	201.947	289.925	178.068	1662	156.021	222.442	157.887	4	0.502268	0.450152	9.47714	4	1.87144	1.38954	14.8075
CNAG_05654	hypothetical protein	CP003833	887263..888724	1252.81	-14.6246	-3.87032	5.73213e-06	3.60986e-05	0.0477945	14804	1459.89	2035.57	1439.21	14753	1129.24	1621.19	1064.87	13321	1169.3	1667.09	1265.47	65	7.63179	6.8399	154.004	4	1.7499	1.29929	14.8075
CNAG_06694	hydroxyisourate hydrolase	CP003826	507978..508746	139.242	-14.6185	-3.86972	6.75744e-06	4.17669e-05	0.0563435	745	158.869	221.516	72.4271	924	152.94	219.568	66.6942	558	105.917	151.008	53.0091	1	0.253896	0.227552	2.36929	2	1.89202	1.40482	7.40375
CNAG_03486	peptidyl-prolyl cis-trans isomerase B	CP003827	complement(1087970..1089676)	576.056	-14.5792	-3.86584	2.66218e-08	3.00776e-07	0.000221973	5947	617.377	860.828	578.153	7463	601.355	863.334	538.678	5513	509.436	726.311	523.726	23	2.84284	2.54787	54.4936	3	1.38161	1.02584	11.1056
CNAG_01215	hypothetical protein	CP003824	900620..901274	341.09	-14.5048	-3.85846	7.75693e-08	7.77371e-07	0.000646772	1227	392.482	547.25	119.286	1270	315.315	452.68	91.6684	1108	315.474	449.776	105.258	3	1.14253	1.02398	7.10786	2	2.83804	2.10723	7.40375
CNAG_01313	hypothetical protein	CP003824	616762..617672	266.746	-14.4821	-3.8562	5.39966e-08	5.6419e-07	0.000450224	1572	279.827	390.172	152.826	2153	297.473	427.066	155.403	1407	222.937	317.844	133.663	1	0.211939	0.189948	2.36929	6	4.73808	3.518	22.2113
CNAG_01253	mitochondrial import inner membrane translocase subunit TIM10	CP003824	complement(794097..795103)	218.011	-14.4727	-3.85526	2.02647e-09	2.89312e-08	1.68967e-05	1337	227.397	317.066	129.98	1843	243.301	349.294	133.027	1211	183.335	261.384	115.043	2	0.405	0.362977	4.73857	4	3.01805	2.24089	14.8075
CNAG_05544	hypothetical protein	CP003833	607657..608577	153.587	-14.2597	-3.83388	5.93267e-08	6.12969e-07	0.000494666	1090	159.549	222.464	105.967	1353	153.72	220.688	97.6594	1132	147.49	210.279	107.538	5	0.871386	0.78097	11.8464	0	0	0	0
CNAG_05556	hypothetical protein	CP003833	632565..633694	330.562	-14.1807	-3.82585	2.77962e-08	3.1362e-07	0.000231765	1598	317.157	442.222	155.354	2444	376.499	540.52	176.408	1687	298.031	424.908	160.262	7	1.65412	1.48249	16.585	1	0.880462	0.653739	3.70188
CNAG_02542	fructosamine kinase	CP003825	complement(41507..43077)	1267.47	-14.027	-3.81013	8.36035e-07	6.58871e-06	0.00697086	10456	1066.15	1486.57	1016.51	12416	982.652	1410.74	896.185	19321	1753.6	2500.14	1835.46	39	4.73467	4.2434	92.4022	23	10.4038	7.72481	85.1432
CNAG_06088	aspartate aminotransferase, mitochondrial, aspartate aminotransferase, mitochondrial, variant	CP003831	complement(269362..271527)	589.998	-13.9974	-3.80709	1.11359e-07	1.07966e-06	0.00092851	6897	583.763	813.959	670.51	10031	659.001	946.092	724.036	6998	527.229	751.679	664.799	27	2.7209	2.43858	63.9707	7	2.62838	1.95156	25.9131
CNAG_02112	ubiquitin-conjugating enzyme E2 W	CP003825	complement(1155743..1156796)	142.995	-13.9805	-3.80534	8.12582e-07	6.43429e-06	0.00677531	913	157.839	220.08	88.7596	1117	149.886	215.184	80.6249	788	121.26	172.883	74.8588	1	0.205834	0.184476	2.36929	3	2.30079	1.70833	11.1056
CNAG_01780	cytoplasmic protein	CP003830	866340..868823	61.5031	-13.9104	-3.79809	5.56944e-07	4.58874e-06	0.0046438	863	64.663	90.1617	83.8988	1149	66.8237	95.9352	82.9347	795	53.0227	75.5952	75.5237	3	0.267633	0.239863	7.10786	1	0.332398	0.246804	3.70188
CNAG_05475	proteasome subunit alpha type-5	CP003833	412968..414084	189.582	-13.8856	-3.79551	8.6844e-09	1.07594e-07	7.24105e-05	1318	203.562	283.833	128.133	1638	196.363	281.908	118.231	1228	168.822	240.692	116.658	3	0.551664	0.494423	7.10786	3	2.05549	1.52619	11.1056
CNAG_06204	high-affinity nicotinic acid transporter	CP003831	618782..620923	61.4054	-13.8342	-3.79016	7.94891e-07	6.32424e-06	0.0066278	747	56.6449	78.9817	72.6215	1039	61.1535	87.7948	74.9949	984	66.4178	94.6929	93.4784	3	0.270853	0.242749	7.10786	1	0.336398	0.249774	3.70188
CNAG_00539	membrane transporter	CP003820	complement(1371805..1374646)	246.76	-13.8308	-3.78981	4.32868e-08	4.69343e-07	0.000360925	3743	195.9	273.15	363.885	4920	199.869	286.941	355.125	7395	344.51	491.173	702.513	11	0.685456	0.614333	26.0621	12	2.78618	2.06873	44.4225
CNAG_02304	mitochondrial distribution and morphology protein 34	CP003825	complement(653083..654471)	20.5413	-13.8277	-3.78949	0.00840173	0.0210245	1	207	20.5418	28.642	20.124	304	23.4157	33.6166	21.9427	200	17.6663	25.1872	18.9997	0	0	0	0	1	0.440231	0.32687	3.70188
CNAG_04121	hypothetical protein, hypothetical protein, variant	CP003828	complement(68129..68971)	489.375	-13.8162	-3.78829	2.02279e-08	2.32956e-07	0.00016866	3173	513.338	715.764	308.471	3827	480.571	689.93	276.232	3293	474.214	676.095	312.83	14	2.69671	2.4169	33.17	1	0.717706	0.532894	3.70188
CNAG_00277	hypothetical protein	CP003820	719461..720694	54.2181	-13.7292	-3.77918	0.000269131	0.00104519	1	423	56.2345	78.4096	41.123	521	53.7608	77.1815	37.6057	445	52.6589	75.0766	42.2743	2	0.316567	0.28372	4.73857	0	0	0	0
CNAG_01114	hypothetical protein	CP003824	1179649..1180433	109.051	-13.7249	-3.77872	0.00026398	0.00102854	1	425	113.721	158.564	41.3175	546	113.399	162.801	39.4102	420	100.034	142.62	39.8993	1	0.318583	0.285527	2.36929	1	1.18703	0.881368	3.70188
CNAG_04637	multiprotein-bridging factor 1	CP003829	811584..812623	661.151	-13.6589	-3.77177	5.48064e-07	4.529e-06	0.00456976	3635	663.936	925.747	353.386	4492	636.835	914.271	324.232	4199	682.68	973.307	398.898	21	4.56682	4.09296	49.755	0	0	0	0
CNAG_04388	mitochondrial manganese superoxide dismutase	CP003828	733559..734766	2447.49	-13.6466	-3.77047	2.7331e-06	1.86486e-05	0.0227886	17366	2358.43	3288.43	1688.28	26675	2811.85	4036.83	1925.4	17969	2172.18	3096.91	1707.03	80	12.9356	11.5934	189.543	17	10.242	7.60465	62.9319
CNAG_05134	ornithine-oxo-acid transaminase	CP003823	513102..515243	386.752	-13.6063	-3.76621	1.59914e-08	1.8727e-07	0.000133336	4883	364.574	508.337	474.713	7807	452.427	649.525	563.508	5165	343.256	489.385	490.667	19	1.68898	1.51373	45.0164	7	2.31851	1.72149	25.9131
CNAG_06406	hypothetical protein, hypothetical protein, variant	CP003832	complement(407518..409393)	17.3903	-13.5975	-3.76527	0.00881099	0.0219433	1	201	17.1393	23.8978	19.5407	277	18.3333	26.3202	19.9938	220	16.6982	23.8068	20.8997	0	0	0	0	1	0.378277	0.280869	3.70188
CNAG_03662	hypothetical protein	CP003821	472696..473623	184.411	-13.5374	-3.75888	1.99326e-08	2.29873e-07	0.000166198	1254	193.44	269.72	121.911	1599	191.453	274.859	115.416	1226	168.341	240.006	116.468	4	0.734652	0.658424	9.47714	2	1.36865	1.01622	7.40375
CNAG_05839	cytochrome c oxidase subunit 6B, cytochrome c oxidase subunit 6b, variant	CP003826	complement(1011597..1013129)	995.202	-13.4037	-3.74456	4.08334e-07	3.47492e-06	0.00340469	7424	1048.92	1462.55	721.743	9958	1092.05	1567.8	718.767	6716	844.63	1204.2	638.009	31	5.21483	4.67374	73.4479	5	3.13393	2.32693	18.5094
CNAG_03650	hypothetical protein	CP003821	440702..441898	98.5809	-13.3654	-3.74043	5.86945e-07	4.81687e-06	0.00489394	875	109.292	152.389	85.0654	1039	100.73	144.613	74.9949	771	85.7203	122.213	73.2438	3	0.446143	0.39985	7.10786	1	0.554106	0.411422	3.70188
CNAG_06290	Low-affinity glucose transporter HXT2	CP003832	105079..108827	309.52	-13.2976	-3.7331	2.91655e-07	2.56307e-06	0.00243182	6104	262.017	365.339	593.416	9002	299.93	430.593	649.763	9595	366.614	522.687	911.51	15	0.766618	0.687073	35.5393	21	3.99896	2.96921	77.7394
CNAG_05678	membrane protein	CP003826	593144..595040	2950.11	-13.2737	-3.7305	7.2092e-06	4.41987e-05	0.0601103	35936	2821.8	3934.52	3493.61	51224	3122.01	4482.11	3697.34	41584	2906.51	4143.85	3950.41	179	16.7348	14.9984	424.102	35	12.1921	9.05256	129.566
CNAG_01936	Sugar transporter	CP003830	complement(1309768..1313049)	125.122	-13.2625	-3.72928	2.30203e-09	3.23137e-08	1.91944e-05	2282	104.886	146.246	221.851	3225	115.053	165.176	232.78	3799	155.426	221.592	360.899	7	0.383067	0.343319	16.585	7	1.4273	1.05976	25.9131
CNAG_05820	tryptophan aminotransferase	CP003826	complement(960953..962872)	251.266	-13.2418	-3.72703	1.74547e-08	2.03549e-07	0.000145537	2761	231.207	322.379	268.418	3344	217.353	312.043	241.369	4095	305.237	435.182	389.019	13	1.29614	1.16165	30.8007	3	1.11447	0.827491	11.1056
CNAG_01302	hypothetical protein	CP003824	complement(644174..644921)	320.57	-13.1944	-3.72186	3.2167e-08	3.57612e-07	0.000268209	1672	344.315	480.089	162.548	2194	350.689	503.465	158.363	1455	266.706	380.246	138.223	4	0.980736	0.878974	9.47714	4	3.6542	2.71323	14.8075
CNAG_07841	hypothetical protein	CP003829	48598..49341	0.840247	-13.1893	-3.7213	0.680241	0.901869	1	11	1.86333	2.59811	1.06939	5	0.657406	0.943802	0.360899	0	0	0	0	0	0	0	0	0	0	0	0
CNAG_02149	hypothetical protein	CP003825	1077267..1078271	78.0199	-13.1855	-3.72088	1.33171e-05	7.50043e-05	0.111038	657	87.5277	122.043	63.8719	776	80.243	115.201	56.0116	559	66.2889	94.5091	53.1041	2	0.317236	0.284319	4.73857	1	0.591007	0.438821	3.70188
CNAG_03640	hypothetical protein	CP003821	412423..414319	67.7081	-13.1559	-3.71764	8.57045e-07	6.72886e-06	0.00714605	818	71.3438	99.477	79.524	1098	74.3312	106.713	79.2535	740	57.4492	81.9063	70.2988	4	0.415371	0.372271	9.47714	0	0	0	0
CNAG_06092	cyclin	CP003831	277812..283753	445.55	-13.0169	-3.70231	1.04434e-06	7.99609e-06	0.00870774	11081	430.895	600.81	1077.27	12930	390.262	560.278	933.286	14893	515.494	734.948	1414.81	33	1.52784	1.36931	78.1864	27	4.65767	3.4583	99.9507
CNAG_02315	ubiquinol-cytochrome c reductase, iron-sulfur subunit	CP003825	complement(631777..633561)	411.721	-13.0022	-3.70068	1.9284e-08	2.2363e-07	0.00016079	4670	403.121	562.084	454.006	6916	463.381	665.252	499.196	4798	368.662	525.606	455.802	16	1.64441	1.47379	37.9086	9	3.44646	2.55899	33.3169
CNAG_06505	hypothetical protein	CP003832	694694..696577	60.725	-12.9183	-3.69135	1.00336e-06	7.73202e-06	0.00836605	783	62.4167	87.0296	76.1214	1072	66.3284	95.2241	77.3768	753	53.4298	76.1757	71.5338	2	0.18982	0.170124	4.73857	2	0.707265	0.525142	7.40375
CNAG_03221	large subunit ribosomal protein L29	CP003827	complement(379943..380788)	407.384	-12.8969	-3.68895	9.3063e-09	1.14787e-07	7.75959e-05	1302	398.277	555.33	126.577	2111	501.219	719.573	152.372	1185	322.657	460.017	112.573	5	1.82103	1.63208	11.8464	2	2.71404	2.01517	7.40375
CNAG_00602	translation initiation factor 3 subunit I	CP003820	complement(1548399..1550145)	125.966	-12.8613	-3.68497	9.02349e-08	8.93562e-07	0.000752379	1050	116.797	162.853	102.078	1562	134.861	193.613	112.745	1275	126.241	179.984	121.123	3	0.397315	0.356089	7.10786	3	1.48039	1.09918	11.1056
CNAG_04027	hypothetical protein	CP003821	complement(1437443..1438814)	1121.44	-12.8167	-3.67996	1.16324e-06	8.81733e-06	0.00969906	10530	1013.04	1412.52	1023.7	15256	1139.22	1635.51	1101.18	14154	1212.07	1728.07	1344.61	43	4.92539	4.41433	101.879	20	8.53577	6.33778	74.0375
CNAG_05599	hypothetical protein	CP003833	740894..744131	451.999	-12.805	-3.67863	7.39892e-07	5.95484e-06	0.00616922	9126	405.408	565.273	887.208	14017	483.317	693.873	1011.75	11817	467.27	666.195	1122.6	28	1.48096	1.32729	66.34	26	5.12387	3.80445	96.2488
CNAG_02519	mitochondria fission 1 protein	CP003825	106445..107246	401.444	-12.7487	-3.67228	1.40705e-08	1.67122e-07	0.00011732	2251	438.472	611.376	218.837	2687	406.256	583.24	193.947	2074	359.604	512.693	197.027	6	1.39152	1.24714	14.2157	5	4.32066	3.20807	18.5094
CNAG_01109	hypothetical protein	CP003824	complement(1185241..1186312)	123.201	-12.7258	-3.66969	1.68693e-07	1.57473e-06	0.00140657	957	125.374	174.813	93.0372	1419	144.293	207.153	102.423	857	99.937	142.482	81.4136	3	0.46794	0.419386	7.10786	2	1.16236	0.863045	7.40375
CNAG_01870	electron transfer flavoprotein beta subunit	CP003830	complement(1141246..1142608)	517.175	-12.7126	-3.66819	3.05627e-08	3.42056e-07	0.000254832	4019	483.312	673.897	390.717	6615	617.455	886.447	477.47	4211	450.759	642.654	400.038	14	2.00452	1.79653	33.17	9	4.80137	3.565	33.3169
CNAG_05691	hypothetical protein	CP003826	complement(624056..625318)	135.358	-12.5928	-3.65453	1.80335e-07	1.66885e-06	0.00150364	1202	145.941	203.491	116.856	1594	150.22	215.663	115.055	1017	109.912	156.703	96.6134	4	0.578238	0.518239	9.47714	2	1.07725	0.799854	7.40375
CNAG_02285	nucleoside diphosphate kinase	CP003825	complement(700010..701589)	372.772	-12.4782	-3.64134	5.91615e-09	7.60957e-08	4.93289e-05	3015	383.429	534.627	293.111	4063	401.06	575.781	293.267	2949	333.827	475.942	280.15	9	1.36274	1.22134	21.3236	7	3.94919	2.93226	25.9131
CNAG_05623	chorismate synthase	CP003833	complement(809383..811014)	64.9025	-12.3961	-3.63181	2.34776e-06	1.6313e-05	0.0195756	637	56.7354	79.1079	61.9276	1021	70.5839	101.334	73.6956	850	67.3881	96.0762	80.7487	2	0.212089	0.190082	4.73857	2	0.790238	0.586748	7.40375
CNAG_07706	hypothetical protein	CP003827	complement(9850..12192)	10.6194	-12.3721	-3.62902	0.0118904	0.0286208	1	202	11.4675	15.9895	19.638	285	12.5582	18.0292	20.5713	155	7.83248	11.1669	14.7248	0	0	0	0	1	0.251844	0.186993	3.70188
CNAG_07424	DNA-directed RNA polymerase I, II, and III subunit RPABC4	CP003824	531759..532476	102.384	-12.3482	-3.62623	0.000427748	0.00156428	1	394	109.857	153.177	38.3037	477	103.232	148.205	34.4298	379	94.0635	134.108	36.0044	2	0.66395	0.595058	4.73857	0	0	0	0
CNAG_02988	acetyltransferase	CP003822	270602..271608	171.211	-12.2131	-3.61036	1.45358e-07	1.38198e-06	0.00121199	946	179.824	250.735	91.9678	1306	192.693	276.639	94.2669	834	141.115	201.19	79.2287	4	0.905295	0.811361	9.47714	1	0.843278	0.62613	3.70188
CNAG_00632	hypothetical protein	CP003820	complement(1632641..1633656)	399.632	-12.1751	-3.60586	2.54244e-08	2.8842e-07	0.000211989	2193	408.849	570.071	213.198	2861	414.007	594.368	206.507	2266	376.04	536.125	215.266	7	1.5538	1.39258	16.585	5	4.1353	3.07045	18.5094
CNAG_01735	hypothetical protein	CP003830	complement(753206..753908)	7792.65	-12.1455	-3.60236	5.93226e-05	0.000277105	0.494632	42294	9034.37	12596.9	4111.72	38438	6373.02	9149.4	2774.45	41920	7970.58	11363.8	3982.33	224	56.9691	51.058	530.72	17	16.1095	11.9612	62.9319
CNAG_06887	hypothetical protein	CP003822	complement(1426684..1427297)	143.692	-12.127	-3.60015	2.18346e-05	0.00011508	0.182057	568	151.662	211.467	55.2196	706	146.318	210.062	50.959	560	133.096	189.758	53.1991	2	0.635816	0.569843	4.73857	1	1.18452	0.879501	3.70188
CNAG_04066	endoribonuclease L-PSP	CP003821	complement(1536262..1537254)	498.326	-12.1213	-3.59947	3.80892e-07	3.2741e-06	0.00317588	3195	531.218	740.694	310.61	4234	546.409	784.451	305.61	2820	417.35	595.022	267.896	19	3.76121	3.37095	45.0164	0	0	0	0
CNAG_05966	hypothetical protein	CP003826	complement(1352089..1352758)	2.34344	-12.0602	-3.59218	0.689851	0.911999	1	6	3.11183	4.33892	0.583305	4	1.61024	2.31173	0.288719	5	2.30826	3.29092	0.474992	0	0	0	0	0	0	0	0
CNAG_04235	hypothetical protein	CP003828	363307..364147	74.5113	-12.0352	-3.58919	0.000506793	0.0018214	1	321	67.2016	93.7013	31.2068	524	85.1474	122.242	37.8222	382	71.1848	101.489	36.2894	1	0.249257	0.223394	2.36929	1	0.928726	0.689576	3.70188
CNAG_04030	hypothetical protein, hypothetical protein, variant	CP003821	complement(1444526..1445804)	75.4953	-11.9718	-3.58156	2.51143e-05	0.000129501	0.209403	571	81.1304	113.123	55.5112	732	80.728	115.897	52.8357	511	64.6276	92.1405	48.5442	2	0.338337	0.303231	4.73857	1	0.630319	0.46801	3.70188
CNAG_07814	hypothetical protein	CP003823	499088..500503	52.5689	-11.8861	-3.57121	2.62173e-05	0.000134689	0.2186	546	54.4829	75.9672	53.0808	741	57.392	82.3946	53.4853	516	45.8318	65.3431	49.0192	1	0.118807	0.106479	2.36929	2	0.885341	0.657363	7.40375
CNAG_01402	actin binding protein	CP003824	complement(398025..400059)	549.468	-11.8655	-3.5687	3.21512e-07	2.80122e-06	0.00268077	7672	608.111	847.908	745.853	8964	551.495	791.751	647.02	6928	488.8	696.89	658.149	29	2.73681	2.45284	68.7093	11	3.86794	2.87193	40.7206
CNAG_07839	large subunit ribosomal protein L11, large subunit ribosomal protein L11, variant	CP003829	31726..33620	672.896	-11.7687	-3.55688	7.77867e-07	6.22443e-06	0.00648585	7334	682.642	951.83	712.994	9877	713.58	1024.45	712.921	7513	622.465	887.458	713.723	34	3.76794	3.37697	80.5557	8	3.30336	2.45273	29.615
CNAG_00876	ferric-chelate reductase	CP003824	complement(1750128..1752549)	122.78	-11.7641	-3.55631	3.15463e-07	2.75427e-06	0.00263033	1871	121.048	168.78	181.894	2780	139.602	200.419	200.66	1870	107.689	153.534	177.647	11	0.84732	0.759401	26.0621	0	0	0	0
CNAG_02156	hypothetical protein	CP003825	1058886..1060541	179.208	-11.7446	-3.55393	1.9225e-07	1.75906e-06	0.00160298	2312	211.145	294.405	224.767	2850	202.024	290.035	205.713	1531	124.456	177.439	145.443	3	0.326201	0.292354	7.10786	8	3.24112	2.40652	29.615
CNAG_03316	rho gdp-dissociation inhibitor	CP003827	632496..634531	191.416	-11.734	-3.55262	8.48823e-09	1.0532e-07	7.07749e-05	2916	215.417	300.362	283.486	3430	196.676	282.357	247.577	2466	162.157	231.189	234.266	8	0.703647	0.630636	18.9543	7	2.29405	1.70332	25.9131
CNAG_03621	Cyclophilin A	CP003821	complement(361087..362499)	357.568	-11.6925	-3.54751	5.17743e-09	6.75577e-08	4.31694e-05	2940	383.17	534.266	285.82	3908	395.334	567.56	282.079	2536	294.2	419.446	240.916	13	2.01725	1.80794	30.8007	3	1.73452	1.28787	11.1056
CNAG_03682	FK506-binding protein 1	CP003821	complement(525136..526068)	1219.52	-11.6713	-3.54489	1.01779e-06	7.82874e-06	0.00848636	5819	1236.7	1724.37	565.709	8311	1370.99	1968.26	599.887	5555	1050.87	1498.24	527.716	34	8.60336	7.71066	80.5557	3	2.82846	2.10012	11.1056
CNAG_06291	polysaccharide deacetylase	CP003832	complement(108796..111047)	370.06	-11.6626	-3.54382	6.89096e-08	6.9984e-07	0.000574568	5384	383.14	534.224	523.419	7830	432.494	620.908	565.168	4650	294.547	419.94	441.743	14	1.18619	1.06311	33.17	16	5.05109	3.75042	59.23
CNAG_03298	hypothetical protein	CP003827	complement(596561..597471)	332.134	-11.6604	-3.54354	6.11615e-08	6.30213e-07	0.000509965	1057	339.829	473.834	102.759	1568	391.288	561.751	113.178	927	265.286	378.222	88.0635	4	1.53115	1.37228	9.47714	2	2.85252	2.11798	7.40375
CNAG_06224	nuclear movement protein nudC	CP003831	673997..675095	58.4678	-11.6602	-3.54352	0.000639114	0.00223155	1	359	60.5682	84.4522	34.9011	526	68.8813	98.8893	37.9666	306	45.9538	65.517	29.0695	2	0.401747	0.360062	4.73857	0	0	0	0
CNAG_07594	hypothetical protein	CP003830	complement(439278..440663)	146.944	-11.6402	-3.54104	1.95863e-08	2.26506e-07	0.000163311	1182	128.752	179.523	114.911	1690	142.886	205.134	121.984	1745	169.193	241.221	165.772	6	0.778147	0.697406	14.2157	2	0.966453	0.717588	7.40375
CNAG_01923	ATPase GET3	CP003830	complement(1274209..1276194)	89.6723	-11.6209	-3.53866	5.36754e-08	5.61538e-07	0.000447546	1079	94.238	131.399	104.898	1350	91.5174	131.387	97.4428	1071	83.2614	118.707	101.743	2	0.207973	0.186394	4.73857	4	1.54981	1.15073	14.8075
CNAG_05831	endoribonuclease	CP003826	989320..990184	36.8363	-11.6134	-3.53772	0.0140894	0.0331185	1	140	29.6539	41.3474	13.6105	259	42.5813	61.1318	18.6946	203	38.2736	54.5673	19.2847	0	0	0	0	1	0.939652	0.697688	3.70188
CNAG_04257	hypothetical protein	CP003828	416943..418389	112.861	-11.596	-3.53555	2.98941e-08	3.35023e-07	0.000249257	1204	113.492	158.246	117.05	1854	135.648	194.743	133.821	1066	89.443	127.52	101.268	5	0.561154	0.502928	11.8464	2	0.83634	0.620979	7.40375
CNAG_01175	hypothetical protein	CP003824	complement(1000871..1002199)	117.104	-11.5402	-3.5286	5.60821e-07	4.61156e-06	0.00467612	950	130.85	182.448	92.3567	1108	118.455	170.06	79.9753	832	102.005	145.43	79.0387	4	0.655968	0.587904	9.47714	1	0.611031	0.453688	3.70188
CNAG_05688	V-type ATPase, F subunit	CP003826	619907..621102	99.8912	-11.5314	-3.52749	3.47532e-06	2.31818e-05	0.0289772	754	110.495	154.067	73.3021	951	108.173	155.298	68.6431	621	81.0053	115.491	58.994	3	0.523439	0.469127	7.10786	1	0.650108	0.482703	3.70188
CNAG_06460	hypothetical protein	CP003832	538423..540623	447.378	-11.4874	-3.52199	3.45759e-07	2.99994e-06	0.00288294	7003	454.939	634.336	680.815	8081	407.474	584.989	583.285	8296	479.72	683.943	788.107	23	1.77897	1.59439	54.4936	18	5.18746	3.85167	66.6338
CNAG_01529	solute carrier family 25 (mitochondrial phosphate transporter), member 23/24/25/41	CP003830	complement(192042..193975)	121.791	-11.4501	-3.51729	8.9028e-09	1.09973e-07	7.42315e-05	1279	116.636	162.63	124.341	1615	114.314	164.115	116.57	1656	134.423	191.649	157.317	5	0.542882	0.486552	11.8464	3	1.21366	0.901139	11.1056
CNAG_05817	GDP-mannose transporter 1	CP003826	complement(949683..951830)	186.832	-11.3025	-3.49857	5.89454e-08	6.09785e-07	0.000491487	2347	188.762	263.197	228.17	3191	199.202	285.984	230.326	2410	172.532	245.981	228.946	5	0.47879	0.42911	11.8464	9	3.21113	2.38425	33.3169
CNAG_03315	GTP-binding protein rhoA	CP003827	complement(631946..633223)	749.457	-11.2527	-3.4922	7.20056e-08	7.2862e-07	0.000600382	5665	804.91	1122.31	550.738	6928	764.048	1096.9	500.062	5372	679.411	968.647	510.332	22	3.72171	3.33554	52.1243	10	6.30319	4.6801	37.0188
CNAG_02991	Cofilin	CP003822	262547..264646	443.388	-11.238	-3.49032	3.20264e-06	2.16399e-05	0.0267036	5954	469.573	654.74	578.833	7680	470.133	674.945	554.341	5562	390.458	556.682	528.381	37	3.47431	3.11381	87.6636	2	0.699741	0.519555	7.40375
CNAG_00640	small subunit ribosomal protein S4-A	CP003820	1656487..1658029	721.873	-11.2305	-3.48935	1.48806e-06	1.09509e-05	0.0124074	6790	698.562	974.026	660.107	10492	837.835	1202.84	757.311	6871	629.223	897.092	652.734	36	4.40971	3.95215	85.2943	7	3.19482	2.37214	25.9131
CNAG_01963	CMP/dCMP deaminase zinc-binding protein	CP003830	1376891..1378157	18.4484	-11.2039	-3.48592	0.0154044	0.0357579	1	192	20.9685	29.237	18.6658	206	17.4622	25.0695	14.8691	174	16.9147	24.1155	16.5297	1	0.130028	0.116536	2.36929	0	0	0	0
CNAG_08004	hypothetical protein	CP003830	complement(552583..553116)	47.6158	-11.1989	-3.48529	0.0153341	0.0356144	1	184	51.8778	72.3348	17.888	215	47.0508	67.5484	15.5187	175	43.9189	62.6158	16.6247	1	0.335688	0.300857	2.36929	0	0	0	0
CNAG_01800	hypothetical protein	CP003830	961354..961786	365.633	-11.197	-3.48505	3.474e-08	3.83151e-07	0.000289662	1021	377.348	526.149	99.2591	1420	407.353	584.814	102.495	949	312.2	445.108	90.1535	4	1.76015	1.57751	9.47714	2	3.27914	2.43475	7.40375
CNAG_02443	NADH dehydrogenase	CP003825	complement(312919..313574)	415.916	-11.1737	-3.48203	3.32919e-09	4.49284e-08	2.77588e-05	1373	434.769	606.212	133.48	1896	466.006	669.02	136.853	1231	346.973	494.684	116.943	8	3.01613	2.70318	18.9543	0	0	0	0
CNAG_02105	methylated-DNA-protein-cysteine methyltransferase, methylated-DNA-protein-cysteine methyltransferase, variant	CP003825	1174177..1174998	77.3984	-11.1419	-3.47792	0.000728938	0.00250945	1	343	80.3495	112.034	33.3456	467	84.9124	121.904	33.708	321	66.9334	95.428	30.4945	1	0.278908	0.249968	2.36929	1	1.03921	0.771607	3.70188
CNAG_03266	malate dehydrogenase, NAD-dependent	CP003827	complement(522539..524448)	398.022	-11.0563	-3.4668	1.81155e-07	1.67458e-06	0.00151047	3946	403.662	562.838	383.621	5489	435.832	625.701	396.195	3894	354.573	505.52	369.924	18	2.19233	1.96485	42.6471	6	2.72286	2.02171	22.2113
CNAG_02864	hypothetical protein	CP003822	579981..581255	244.097	-10.9814	-3.45699	3.24639e-08	3.60432e-07	0.000270684	1977	214.055	298.463	192.199	3420	287.415	412.627	246.855	2395	230.82	329.083	227.521	9	1.1602	1.03982	21.3236	5	2.4016	1.78318	18.5094
CNAG_02906	ubiquitin-conjugating enzyme (huntingtin interacting protein 2)	CP003822	485395..486964	123.502	-10.9779	-3.45653	9.82617e-08	9.65025e-07	0.000819306	1072	135.919	189.516	104.217	1386	136.4	195.822	100.041	870	98.1868	139.986	82.6486	3	0.452875	0.405884	7.10786	3	1.6874	1.25289	11.1056
CNAG_06242	Cryptococcus ferric transporter 1	CP003831	713727..716053	240.2	-10.9756	-3.45623	8.226e-08	8.19455e-07	0.000685884	3186	216.574	301.976	309.735	4719	248.987	357.457	340.617	4215	255.04	363.614	400.418	12	0.971214	0.87044	28.4314	10	3.0156	2.23907	37.0188
CNAG_00485	hypothetical protein	CP003820	complement(1247319..1248954)	968.994	-10.9739	-3.456	0.000348347	0.00130775	1	10603	1010.81	1409.4	1030.8	12301	910.218	1306.75	887.885	11619	985.956	1405.69	1103.79	77	8.73983	7.83298	182.435	0	0	0	0
CNAG_04749	hypothetical protein	CP003829	complement(508613..510537)	89.9899	-10.9698	-3.45546	9.2814e-08	9.14756e-07	0.000773883	1108	87.8241	122.456	107.717	1745	107.358	154.128	125.954	1060	74.7875	106.626	100.698	3	0.283118	0.253742	7.10786	4	1.40652	1.04434	14.8075
CNAG_05521	aldose reductase	CP003833	complement(541365..543119)	560.319	-10.9647	-3.45479	0.000101799	0.000446735	0.848797	6387	550.204	767.167	620.929	8339	557.579	800.486	601.908	7475	573.175	817.184	710.113	49	5.02569	4.50422	116.095	0	0	0	0
CNAG_04193	hypothetical protein	CP003828	complement(256239..257209)	201.546	-10.922	-3.44916	1.46384e-08	1.72882e-07	0.000122055	1483	207.668	289.558	144.174	1822	198.035	284.309	131.512	1596	198.935	283.624	151.617	7	1.16708	1.04598	16.585	2	1.24243	0.922499	7.40375
CNAG_01942	hypothetical protein	CP003830	complement(1330185..1331025)	721.548	-10.9015	-3.44645	2.1593e-07	1.94484e-06	0.00180042	4467	846.575	1180.41	434.271	4497	661.512	949.697	324.593	3892	656.556	936.061	369.734	17	3.83593	3.43791	40.2779	7	5.88519	4.36973	25.9131
CNAG_01190	vesicle transporter SEC22	CP003824	complement(964908..966229)	130.475	-10.894	-3.44546	8.12577e-08	8.11409e-07	0.000677526	1209	140.303	195.629	117.536	1562	140.698	201.993	112.745	1069	110.425	157.435	101.553	3	0.41451	0.3715	7.10786	4	2.05927	1.529	14.8075
CNAG_00067	protein translocase SEC61 complex gamma subunit	CP003820	183994..186412	156.497	-10.8876	-3.44461	1.65384e-07	1.55115e-06	0.00137897	2306	172.682	240.775	224.184	2829	164.432	236.066	204.197	1986	132.378	188.733	188.667	4	0.356631	0.319627	9.47714	9	2.9898	2.21992	33.3169
CNAG_00280	complement component 1 Q subcomponent-binding protein, mitochondrial	CP003820	723885..725203	193.216	-10.8688	-3.44212	6.49659e-08	6.63831e-07	0.000541686	1543	186.984	260.717	150.007	2240	210.694	302.481	161.683	1687	181.971	259.439	160.262	4	0.577126	0.517243	9.47714	6	3.22554	2.39495	22.2113
CNAG_07547	hypothetical protein	CP003822	complement(1165523..1167365)	108.881	-10.8401	-3.4383	1.59366e-07	1.50293e-06	0.00132879	925	105.787	147.502	89.9263	1230	109.184	156.75	88.7812	1097	111.672	159.213	104.213	5	0.68082	0.610177	11.8464	1	0.507344	0.376701	3.70188
CNAG_04017	methionine-R-sulfoxide reductase	CP003821	1409719..1410967	383.847	-10.8122	-3.43458	3.90929e-07	3.35001e-06	0.00325956	3164	440.615	614.363	307.596	3334	360.374	517.37	240.648	2828	350.551	499.786	268.656	20	3.31608	2.972	47.3857	0	0	0	0
CNAG_01629	multifunctional methyltransferase subunit TRM112	CP003830	461090..461974	37.2367	-10.7879	-3.43134	0.0169687	0.0388908	1	152	35.085	48.9202	14.7771	227	40.6696	58.3871	16.3848	175	35.9555	51.2624	16.6247	0	0	0	0	1	1.02398	0.760301	3.70188
CNAG_07991	hypothetical protein	CP003826	complement(820894..821682)	67.1009	-10.7293	-3.42349	0.000895956	0.00298104	1	321	67.7644	94.4861	31.2068	448	73.4075	105.387	32.3366	320	60.1307	85.7292	30.3995	1	0.251344	0.225265	2.36929	1	0.936504	0.695351	3.70188
CNAG_05578	hypothetical protein	CP003833	complement(682728..683442)	397.733	-10.7091	-3.42076	1.87861e-07	1.72319e-06	0.00156638	1708	433.114	603.905	166.048	2231	439.116	630.416	161.033	1422	320.969	457.611	135.088	10	3.01917	2.7059	23.6929	0	0	0	0
CNAG_05437	nascent polypeptide-associated complex subunit beta	CP003833	309719..310719	658.169	-10.7061	-3.42036	7.82717e-06	4.7292e-05	0.0652629	3733	659.841	920.037	362.913	5502	754.862	1083.72	397.134	3558	559.805	798.123	338.004	28	5.89267	5.28124	66.34	0	0	0	0
CNAG_03370	calcium-binding protein NCS-1	CP003827	complement(776577..781618)	148.393	-10.6419	-3.41168	1.37937e-06	1.0224e-05	0.0115012	6110	168.425	234.84	593.999	7404	158.415	227.428	534.42	4823	118.34	168.719	458.177	33	1.08306	0.970678	78.1864	4	0.489145	0.363189	14.8075
CNAG_06633	small subunit ribosomal protein S15	CP003826	complement(333729..335210)	674.954	-10.5294	-3.39635	2.53632e-07	2.25457e-06	0.00211478	5231	673.4	938.943	508.545	7577	757.096	1086.92	546.907	5187	594.366	847.397	492.757	27	4.13833	3.70893	63.9707	7	3.9976	2.9682	25.9131
CNAG_05788	V-type ATPase, G subunit	CP003826	875571..876499	288.834	-10.5276	-3.39611	1.49532e-08	1.7635e-07	0.00012468	1498	310.513	432.958	145.632	1927	310.038	445.105	139.091	1333	245.95	350.655	126.633	7	1.72758	1.54832	16.585	2	1.83912	1.36554	7.40375
CNAG_00047	pyruvate dehydrogenase kinase	CP003820	complement(139535..141970)	418.182	-10.512	-3.39396	1.81751e-05	9.80233e-05	0.151544	5285	386.572	539.01	513.795	7365	418.142	600.304	531.605	6909	449.832	641.332	656.344	43	3.74478	3.35622	101.879	1	0.324488	0.240931	3.70188
CNAG_04099	6-phosphogluconate dehydrogenase, decarboxylating	CP003821	1619795..1621415	0.583815	-10.5111	-3.39384	0.706288	0.927698	1	5	0.765669	1.0676	0.486088	6	0.713161	1.02385	0.433079	2	0.272616	0.388672	0.189997	0	0	0	0	0	0	0	0
CNAG_01470	NADH dehydrogenase (ubiquinone) flavoprotein 2	CP003830	complement(39988..41183)	196.861	-10.5024	-3.39265	6.77645e-08	6.8989e-07	0.00056502	1502	191.595	267.147	146.021	2266	224.357	322.097	163.56	1538	174.63	248.973	146.108	6	0.911251	0.816699	14.2157	4	2.26353	1.68067	14.8075
CNAG_02036	putative sugar transporter	CP003825	1365672..1368289	12.9929	-10.3885	-3.37692	0.0190261	0.0429918	1	151	12.5946	17.561	14.6799	208	13.4659	19.3323	15.0134	174	12.9183	18.4178	16.5297	0	0	0	0	1	0.370015	0.274735	3.70188
CNAG_04369	hypothetical protein	CP003828	complement(690618..691229)	43.2964	-10.3798	-3.37571	0.019139	0.0432234	1	180	49.7484	69.3657	17.4992	205	43.977	63.1354	14.7969	147	36.1637	51.5591	13.9648	0	0	0	0	1	1.22608	0.910361	3.70188
CNAG_03049	hypothetical protein	CP003822	complement(119918..121850)	241.368	-10.3095	-3.3659	2.15989e-07	1.94484e-06	0.00180092	1765	255.68	356.502	171.589	2197	247.029	354.646	158.579	1717	221.397	315.649	163.112	6	1.03485	0.927469	14.2157	5	3.21318	2.38577	18.5094
CNAG_07392	hypothetical protein	CP003820	2274348..2274940	83.0129	-10.2543	-3.35815	0.00114454	0.00369317	1	329	89.5542	124.868	31.9846	381	80.4971	115.565	27.5005	326	78.9873	112.613	30.9695	2	0.648176	0.58092	4.73857	0	0	0	0
CNAG_00637	Cystathionine beta-synthase	CP003820	1650021..1652045	373.339	-10.247	-3.35713	2.90294e-07	2.55593e-06	0.00242047	4745	373.056	520.163	461.297	5878	358.701	514.968	424.273	5548	388.261	553.549	527.051	24	2.24658	2.01347	56.8629	8	2.79023	2.07174	29.615
CNAG_04765	ARP2/3 complex 21 kDa subunit	CP003829	complement(463249..464327)	77.0248	-10.2329	-3.35515	8.57514e-05	0.00038317	0.714996	438	74.5956	104.011	42.5813	639	84.4706	121.27	46.1229	475	72.0083	102.663	45.1242	2	0.405548	0.363468	4.73857	1	0.755531	0.560979	3.70188
CNAG_03025	V-type H -transporting ATPase subunit D	CP003822	167591..168948	229.183	-10.2238	-3.35386	2.4572e-07	2.19594e-06	0.00204882	2005	235.497	328.361	194.921	2806	255.814	367.259	202.537	1877	196.239	279.781	178.312	11	1.53828	1.37867	26.0621	2	1.04211	0.773764	7.40375
CNAG_01822	hypothetical protein	CP003830	1005653..1006502	144.564	-10.163	-3.34525	1.23764e-06	9.30516e-06	0.0103194	759	146.712	204.565	73.7881	1063	159.486	228.965	76.7272	741	127.494	181.771	70.3938	2	0.460284	0.412525	4.73857	3	2.57251	1.91008	11.1056
CNAG_04025	transaldolase	CP003821	1431577..1433387	446.072	-10.155	-3.34412	2.38922e-06	1.65459e-05	0.0199213	5674	450.592	628.275	551.613	8203	505.629	725.905	592.091	5404	381.996	544.618	513.371	34	3.21474	2.88117	80.5557	4	1.40918	1.04631	14.8075
CNAG_07114	V-type proton ATPase proteolipid subunit 2	CP003820	complement(726247..728380)	107.929	-10.1226	-3.33951	1.58242e-08	1.85572e-07	0.000131942	1471	118.384	165.066	143.007	1802	112.564	161.602	130.068	1296	92.8397	132.363	123.118	5	0.479095	0.429384	11.8464	4	1.42808	1.06034	14.8075
CNAG_05197	NADH dehydrogenase (ubiquinone) 1 alpha subcomplex 8	CP003823	complement(693454..694486)	117.167	-10.0605	-3.33063	2.20763e-06	1.55466e-05	0.0184072	837	131.365	183.167	81.3711	1127	137.292	197.103	81.3467	593	82.8437	118.112	56.3341	3	0.560595	0.502427	7.10786	2	1.39251	1.03393	7.40375
CNAG_00675	carnitine/acyl carnitine carrier, carnitine/acyl carnitine carrier, variant	CP003820	complement(1753733..1756218)	92.2661	-10.0576	-3.33021	1.08581e-08	1.32361e-07	9.05347e-05	1232	85.5471	119.281	119.772	1904	102.619	147.324	137.43	1434	88.6325	126.365	136.228	4	0.330695	0.296381	9.47714	5	1.5402	1.14359	18.5094
CNAG_06374	malate dehydrogenase (oxaloacetate- decarboxylating)(NADP)	CP003832	323771..326476	121.242	-10.048	-3.32884	2.91719e-07	2.56307e-06	0.00243235	2011	112.792	157.27	195.505	2561	111.492	160.063	184.853	2793	139.44	198.802	265.331	12	0.801349	0.718201	28.4314	3	0.746453	0.554238	11.1056
CNAG_02779	nicotinate-nucleotide diphosphorylase (carboxylating)	CP003822	782549..784127	141.316	-10.0172	-3.3244	5.29843e-08	5.56402e-07	0.000441783	1506	144.775	201.864	146.41	1941	144.83	207.925	140.101	1570	134.344	191.536	149.148	7	0.801196	0.718064	16.585	3	1.27939	0.949942	11.1056
CNAG_03679	hypothetical protein, hypothetical protein, variant	CP003821	516814..517648	168.376	-9.98216	-3.31935	5.09498e-07	4.23127e-06	0.00424819	987	189.91	264.797	95.9537	965	144.119	206.905	69.6536	999	171.098	243.937	94.9034	4	0.916352	0.821271	9.47714	2	1.70715	1.26756	7.40375
CNAG_02722	aldose reductase	CP003822	906846..910161	295.375	-9.92077	-3.31045	1.92525e-06	1.38029e-05	0.0160527	6872	297.007	414.126	668.079	9107	305.509	438.603	657.342	7372	283.608	404.344	700.328	21	1.08063	0.968499	49.755	26	4.98505	3.70138	96.2488
CNAG_03632	hypothetical protein	CP003821	392516..394041	95.0735	-9.91722	-3.30994	7.49362e-08	7.53701e-07	0.000624818	1084	100.749	140.477	105.384	1478	106.623	153.073	106.682	941	77.8485	110.99	89.3935	5	0.553291	0.495881	11.8464	2	0.824621	0.612278	7.40375
CNAG_02656	translation machinery-associated protein 20	CP003822	1108572..1109866	72.4324	-9.88548	-3.30531	1.01233e-05	5.8903e-05	0.084408	603	74.8725	104.397	58.6222	870	83.8474	120.375	62.7965	530	58.5774	83.5147	50.3492	4	0.59134	0.529982	9.47714	0	0	0	0
CNAG_05633	ubiquinol-cytochrome c reductase subunit 9	CP003833	complement(832695..833413)	738.101	-9.88099	-3.30466	2.36827e-06	1.64418e-05	0.0197466	2838	732.932	1021.95	275.903	4046	811.04	1164.37	292.04	2916	670.329	955.698	277.015	23	7.07215	6.33834	54.4936	0	0	0	0
CNAG_03286	hypothetical protein	CP003827	complement(568050..569214)	39.389	-9.86975	-3.30301	0.00136249	0.00429507	1	314	42.1889	58.8253	30.5263	404	42.1323	60.4871	29.1607	283	33.8457	48.2544	26.8846	1	0.159971	0.143372	2.36929	1	0.596048	0.442563	3.70188
CNAG_02811	small subunit ribosomal protein S29	CP003822	716517..717761	718.644	-9.77775	-3.2895	1.635e-07	1.5352e-06	0.00136326	2370	699.506	975.343	230.406	3573	818.543	1175.14	257.899	2428	637.883	909.44	230.656	15	5.27117	4.72423	35.5393	2	2.6187	1.94438	7.40375
CNAG_04668	ubiquitin-conjugating enzyme E2 M	CP003829	complement(732483..733999)	130.674	-9.77061	-3.28845	5.17427e-08	5.44735e-07	0.00043143	1171	133.195	185.718	113.842	1575	139.052	199.63	113.683	1183	119.775	170.765	112.383	3	0.40628	0.364124	7.10786	5	2.52298	1.87331	18.5094
CNAG_06404	hypothetical protein	CP003832	complement(402643..403473)	1555.81	-9.75639	-3.28635	4.03796e-05	0.000197817	0.336685	8108	1439.22	2006.75	788.24	10145	1397.75	2006.68	732.265	11585	1830.45	2609.7	1100.56	63	13.3145	11.933	149.265	7	5.51219	4.09278	25.9131
CNAG_03251	ADP-ribosylation factor	CP003827	449604..451161	782.37	-9.75142	-3.28561	3.5609e-06	2.36957e-05	0.0296907	8107	840.229	1171.56	788.143	10375	834.624	1198.23	748.866	7287	672.257	958.448	692.253	41	5.05934	4.53438	97.1407	12	5.51737	4.09662	44.4225
CNAG_02416	hypothetical protein	CP003825	379901..380388	281.48	-9.69748	-3.27761	4.60771e-07	3.86122e-06	0.00384191	871	286.609	399.628	84.6765	1207	308.28	442.581	87.1211	852	249.552	355.79	80.9387	5	1.95891	1.75565	11.8464	1	1.45977	1.08388	3.70188
CNAG_00288	oligoribonuclease	CP003820	745809..746977	102.033	-9.67647	-3.27448	3.11521e-06	2.11176e-05	0.0259746	744	106.552	148.569	72.3299	1013	112.606	161.663	73.1182	682	86.9405	123.952	64.7889	5	0.852572	0.764108	11.8464	0	0	0	0
CNAG_03243	2-Nitropropane dioxygenase	CP003827	429873..431815	618.555	-9.67032	-3.27356	1.79812e-06	1.29666e-05	0.0149927	6936	617.329	860.762	674.301	10017	692.008	993.478	723.026	6896	546.329	778.91	655.109	32	3.39102	3.03916	75.8171	17	6.71228	4.98384	62.9319
CNAG_07008	hypothetical protein, hypothetical protein, variant	CP003831	complement(756479..757470)	65.1304	-9.63378	-3.2681	0.000118002	0.000506641	0.983898	422	64.4658	89.8867	41.0258	634	75.1747	107.924	45.762	410	55.7507	79.4846	38.9494	3	0.545646	0.489029	7.10786	0	0	0	0
CNAG_01247	hypothetical protein	CP003824	815161..816333	105.637	-9.56185	-3.25729	3.39816e-06	2.27845e-05	0.0283338	760	113.891	158.802	73.8854	961	111.78	160.477	69.3649	684	91.239	130.081	64.9789	4	0.713687	0.639634	9.47714	1	0.664796	0.493608	3.70188
CNAG_03835	DASH complex subunit DAD3	CP003821	963169..964482	64.8519	-9.50291	-3.24837	0.00164318	0.00504079	1	328	75.2961	104.988	31.8874	370	65.9274	94.6484	26.7066	261	53.3321	76.0364	24.7946	2	0.54664	0.48992	4.73857	0	0	0	0
CNAG_07356	succinate dehydrogenase, cytochrome b556 subunit	CP003820	895435..896493	634.848	-9.50177	-3.2482	2.21512e-06	1.55731e-05	0.0184697	3545	581.736	811.133	344.636	5617	715.451	1027.13	405.434	4158	607.357	865.917	395.003	24	4.68914	4.2026	56.8629	4	2.91194	2.16211	14.8075
CNAG_06806	electron transfer flavoprotein alpha subunit	CP003824	212068..213909	707.266	-9.4783	-3.24463	8.87958e-06	5.2922e-05	0.0740379	8483	734.276	1023.82	824.697	11737	788.555	1132.09	847.175	7774	598.968	853.958	738.518	44	4.53456	4.06405	104.249	15	5.75989	4.27669	55.5282
CNAG_00329	NADH dehydrogenase (ubiquinone) 1 beta subcomplex 8	CP003820	complement(841719..843189)	57.7755	-9.43826	-3.23852	1.33372e-05	7.50374e-05	0.111205	572	59.1861	82.5251	55.6085	826	66.339	95.2394	59.6206	519	47.8014	68.1512	49.3042	1	0.123196	0.110413	2.36929	3	1.37708	1.02247	11.1056
CNAG_07701	putative copper ion transporter	CP003826	complement(1336798..1338160)	290.663	-9.41894	-3.23556	4.8398e-08	5.16039e-07	0.000403542	2742	301.283	420.089	266.571	3850	328.348	471.391	277.892	2478	242.359	345.534	235.406	7	0.915753	0.820734	16.585	12	5.84927	4.34306	44.4225
CNAG_06612	hypothetical protein	CP003826	complement(277528..279773)	187.582	-9.40992	-3.23418	1.13468e-07	1.09884e-06	0.000946098	3540	209.162	291.642	344.15	4172	191.333	274.687	301.134	3085	162.25	231.322	293.07	15	1.05522	0.945732	35.5393	8	2.09693	1.55696	29.615
CNAG_06431	acyl-CoA oxidase	CP003832	complement(463158..465341)	727.577	-9.39519	-3.23192	3.48211e-05	0.000172924	0.290339	9249	671.067	935.69	899.165	15942	897.8	1288.92	1150.69	9505	613.865	875.196	902.96	69	5.96064	5.34216	163.481	11	3.5406	2.62888	40.7206
CNAG_00806	hypothetical protein	CP003820	2131566..2132607	1191.03	-9.38561	-3.23045	1.33339e-06	9.94437e-06	0.0111178	5213	1223.45	1705.89	506.795	6637	1209.02	1735.73	479.058	5460	1140.61	1626.19	518.691	30	8.38283	7.51302	71.0786	7	7.28799	5.41131	25.9131
CNAG_06026	aspartate aminotransferase	CP003831	110556..113177	424.158	-9.37005	-3.22806	8.76243e-07	6.86665e-06	0.00730611	5728	412.041	574.521	556.862	8329	465.045	667.641	601.186	6175	395.388	563.71	586.615	31	2.65504	2.37955	73.4479	12	3.8294	2.84332	44.4225
CNAG_00985	hypothetical protein, hypothetical protein, variant	CP003824	complement(1504454..1505414)	85.2966	-9.36807	-3.22775	1.40734e-05	7.87542e-05	0.117344	627	97.0765	135.357	60.9554	669	80.3967	115.421	48.2883	569	78.4167	111.8	54.0541	4	0.737359	0.66085	9.47714	0	0	0	0
CNAG_06668	mitochondrial protein	CP003826	complement(427759..429428)	533.298	-9.36176	-3.22678	9.17852e-06	5.44701e-05	0.0765305	5038	463.456	646.211	489.782	6167	440.342	632.175	445.133	8501	696.097	992.436	807.582	43	4.70968	4.221	101.879	5	2.04049	1.51505	18.5094
CNAG_01541	hypothetical protein	CP003830	240323..241783	67.9707	-9.36054	-3.22659	4.39414e-06	2.85888e-05	0.0366383	639	62.5253	87.181	62.122	1185	89.9993	129.207	85.5331	590	51.3874	73.2638	56.0491	3	0.349501	0.313237	7.10786	2	0.868157	0.644603	7.40375
CNAG_00652	hypothetical protein, hypothetical protein, variant 1, hypothetical protein, variant 2	CP003820	complement(1698142..1699957)	110.24	-9.35694	-3.22604	2.57498e-08	2.91319e-07	0.000214702	1440	115.889	161.588	139.993	1680	104.943	150.661	121.262	1534	109.889	156.67	145.728	6	0.574914	0.515261	14.2157	4	1.42808	1.06034	14.8075
CNAG_00597	amino acid transporter, amino acid transporter, variant	CP003820	1533591..1536730	279.986	-9.32012	-3.22035	2.29437e-06	1.60491e-05	0.0191305	5427	251.734	351	527.6	9034	325.257	466.954	652.073	6369	262.967	374.917	605.045	37	2.04341	1.83138	87.6636	8	1.64621	1.2223	29.615
CNAG_02978	hypothetical protein	CP003822	complement(292610..293689)	329.469	-9.31731	-3.21991	9.21837e-07	7.19015e-06	0.00768627	1979	318.941	444.709	192.394	2791	349.132	501.23	201.454	2233	320.334	456.704	212.131	14	2.68636	2.40762	33.17	1	0.714953	0.53085	3.70188
CNAG_00691	hypothetical protein	CP003820	complement(1797591..1799783)	139.044	-9.30691	-3.2183	1.8258e-07	1.68588e-06	0.00152235	1737	147.515	205.685	168.867	2081	137.175	196.935	150.206	1752	132.44	188.822	166.437	8	0.808909	0.724976	18.9543	4	1.50699	1.11893	14.8075
CNAG_00057	fructose-1,6-bisphosphatase I	CP003820	complement(161616..163256)	922.294	-9.30374	-3.21781	3.20869e-05	0.000160589	0.267541	8110	758.232	1057.23	788.435	11918	864.868	1241.65	860.24	13744	1143.78	1630.71	1305.66	67	7.45811	6.68425	158.742	13	5.39185	4.00343	48.1244
CNAG_00538	hypothetical protein	CP003820	complement(1370854..1371753)	100.124	-9.28692	-3.2152	1.76216e-05	9.52847e-05	0.146929	622	113.281	157.951	60.4693	804	113.654	163.168	58.0326	453	73.4366	104.7	43.0343	3	0.650517	0.583019	7.10786	1	0.807938	0.599891	3.70188
CNAG_07442	phosphatidylglycerol/phosphatidylinositol transfer protein	CP003824	1288346..1289630	1057.23	-9.2221	-3.2051	2.86545e-05	0.000145418	0.238921	8714	1132.18	1578.64	847.154	10219	1030.56	1479.52	737.606	8724	1008.94	1438.46	828.766	57	8.81753	7.90261	135.049	9	5.18746	3.85167	33.3169
CNAG_02925	D-arabinitol 2-dehydrogenase	CP003822	complement(435132..437062)	137.115	-9.19864	-3.20142	1.04845e-07	1.02126e-06	0.000874199	1355	124.832	174.057	131.73	2321	165.968	238.272	167.529	1470	120.546	171.864	139.648	7	0.767813	0.688144	16.585	4	1.63478	1.21381	14.8075
CNAG_06628	aldehyde dehydrogenase (NAD)	CP003826	complement(319104..321414)	1454.47	-9.16797	-3.1966	0.000119054	0.000509848	0.992674	20771	1364.12	1902.04	2019.31	31902	1626.22	2334.68	2302.68	23488	1373.07	1957.6	2231.32	160	12.5109	11.2128	379.086	25	7.28365	5.40808	92.5469
CNAG_02762	F-type H -transporting ATPase subunit G	CP003822	complement(825723..826569)	656.487	-9.16731	-3.1965	4.03457e-06	2.65093e-05	0.0336403	3759	657.065	916.166	365.441	5243	711.346	1021.24	378.439	3863	601.049	856.925	366.979	26	5.41105	4.8496	61.6014	2	1.55088	1.15152	7.40375
CNAG_01823	myo-inositol-1(or 4)-monophosphatase, myo-inositol-1(or 4)-monophosphatase, variant	CP003830	complement(1007061..1009124)	278.464	-9.16711	-3.19647	1.85736e-07	1.70746e-06	0.00154867	3055	301.739	420.724	297	3828	293.466	421.313	276.305	2732	240.188	342.439	259.536	18	2.11673	1.8971	42.6471	3	1.31448	0.975998	11.1056
CNAG_04503	hypothetical protein	CP003828	1030974..1031975	39.1577	-9.12639	-3.19004	0.0019815	0.005971	1	292	42.1059	58.7095	28.3875	397	44.434	63.7915	28.6554	241	30.9333	44.1021	22.8946	1	0.171685	0.153871	2.36929	1	0.639695	0.474971	3.70188
CNAG_03010	enoyl-CoA hydratase/isomerase	CP003822	220786..222062	441.116	-9.05206	-3.17825	5.55242e-07	4.58377e-06	0.00462961	3461	426.797	595.097	336.47	5064	484.707	695.868	365.519	3752	411.844	587.172	356.434	21	3.08327	2.76335	49.755	6	3.28235	2.43713	22.2113
CNAG_03444	hypothetical protein	CP003827	complement(963428..964802)	73.3253	-9.04482	-3.17709	3.29842e-06	2.2215e-05	0.0275022	639	70.5189	98.3268	62.122	887	75.9791	109.079	64.0235	748	73.4778	104.758	71.0588	2	0.262789	0.235522	4.73857	3	1.46872	1.09052	11.1056
CNAG_02932	hypothetical protein	CP003822	complement(415693..417462)	25.0987	-9.03176	-3.17501	0.00217241	0.0064484	1	315	29.2983	40.8515	30.6235	386	27.8666	40.0066	27.8614	219	18.1311	25.8498	20.8047	1	0.11074	0.0992495	2.36929	1	0.412615	0.306365	3.70188
CNAG_00120	hypothetical protein	CP003820	complement(320587..321863)	29.8547	-9.01078	-3.17165	0.00204334	0.00613738	1	260	29.0751	40.5403	25.2766	354	30.7267	44.1127	25.5517	299	29.7624	42.4327	28.4045	1	0.133143	0.119328	2.36929	1	0.49609	0.368345	3.70188
CNAG_00269	Sorbitol dehydrogenase	CP003820	701715..703882	393.465	-9.00056	-3.17002	6.18915e-07	5.03957e-06	0.00516052	5265	391.471	545.84	511.851	7795	449.866	645.848	562.642	5123	339.059	483.401	486.677	24	2.12464	1.90418	56.8629	16	5.27757	3.91858	59.23
CNAG_01230	chitin deacetylase 2	CP003824	873436..875539	444.936	-8.9905	-3.1684	3.79277e-06	2.50786e-05	0.0316241	6549	437.627	610.197	636.678	10418	540.355	775.759	751.97	5999	356.827	508.734	569.896	28	2.22772	1.99657	66.34	22	6.52176	4.84239	81.4413
CNAG_05265	hypothetical protein	CP003823	complement(883018..884349)	182.665	-8.97983	-3.16669	5.75733e-08	5.97072e-07	0.000480046	1226	188.659	263.053	119.189	1661	198.391	284.82	119.891	1175	160.944	229.46	111.623	8	1.46572	1.31363	18.9543	1	0.682653	0.506867	3.70188
CNAG_04217	phosphoenolpyruvate carboxykinase (ATP)	CP003828	319581..322758	1019.5	-8.97394	-3.16574	0.000113751	0.00049245	0.948458	21099	948.32	1322.27	2051.19	28873	1007.28	1446.1	2084.05	27567	1102.89	1572.41	2618.82	161	8.61572	7.72174	381.455	31	6.18113	4.58946	114.758
CNAG_01058	nitric oxide synthase-interacting protein	CP003824	complement(1316372..1317819)	24.7984	-8.96839	-3.16485	0.0021323	0.00635195	1	286	26.5814	37.0632	27.8042	391	28.2068	40.495	28.2223	237	19.6069	27.9539	22.5146	1	0.110658	0.0991763	2.36929	1	0.412311	0.306139	3.70188
CNAG_02113	clathrin assembly protein	CP003825	1154470..1155850	125.513	-8.96475	-3.16426	4.85817e-07	4.04669e-06	0.00405074	835	132.37	184.568	81.1767	1091	134.244	192.727	78.7482	779	109.924	156.72	74.0038	5	0.943727	0.845805	11.8464	1	0.703262	0.522169	3.70188
CNAG_04236	pyridoxal phosphate phosphatase phospho2	CP003828	complement(364091..365165)	78.9358	-8.95714	-3.16304	2.00363e-05	0.000106749	0.167063	534	79.8334	111.314	51.9142	675	78.3272	112.45	48.7214	591	78.6467	112.128	56.1441	1	0.177998	0.159529	2.36929	3	1.98966	1.47731	11.1056
CNAG_04951	3-deoxy-7-phosphoheptulonate synthase	CP003823	complement(61697..63512)	125.809	-8.94958	-3.16182	5.24251e-07	4.34513e-06	0.0043712	1391	113.247	157.904	135.23	1981	125.184	179.72	142.988	1918	138.995	198.167	182.207	11	1.06627	0.955629	26.0621	1	0.361171	0.268168	3.70188
CNAG_05886	ubiquitin-conjugating enzyme E2	CP003826	complement(1118805..1120009)	464.882	-8.93799	-3.15995	1.71752e-07	1.59693e-06	0.00143207	3164	488.074	680.537	307.596	3981	476.658	684.312	287.348	3131	429.914	612.935	297.44	15	2.75494	2.46909	35.5393	8	5.4746	4.06487	29.615
CNAG_06511	hypothetical protein	CP003832	711753..713780	182.49	-8.85539	-3.14656	1.50344e-07	1.42613e-06	0.00125357	1648	192.847	268.892	160.215	2019	183.382	263.272	145.731	1644	171.241	244.14	156.177	9	1.25392	1.12381	21.3236	3	1.55736	1.15634	11.1056
CNAG_06663	ubiquinol-cytochrome c reductase subunit 6	CP003826	415046..416397	198.127	-8.81399	-3.13979	2.81577e-07	2.48181e-06	0.00234779	1368	189.044	263.59	132.994	2162	231.898	332.924	156.053	1410	173.438	247.273	133.948	2	0.329063	0.294919	4.73857	9	5.51737	4.09662	33.3169
CNAG_04853	derlin-2/3	CP003829	complement(232939..234531)	77.9907	-8.79173	-3.13615	3.36542e-06	2.25933e-05	0.0280609	672	80.9671	112.895	65.3302	909	85.0097	122.044	65.6115	634	67.9952	96.9417	60.229	3	0.430361	0.385707	7.10786	2	1.06901	0.793737	7.40375
CNAG_03959	hypothetical protein	CP003821	1277653..1279388	510.076	-8.79153	-3.13611	2.45032e-05	0.000126624	0.204308	5196	563.552	785.778	505.143	6234	524.804	753.433	449.969	4577	441.871	629.982	434.808	40	5.16532	4.62936	94.7714	2	0.962294	0.7145	7.40375
CNAG_05997	hypothetical protein	CP003831	complement(42281..43374)	210.228	-8.77834	-3.13395	5.74125e-09	7.42178e-08	4.78705e-05	1259	205.266	286.209	122.397	1950	246.77	354.274	140.751	1231	178.648	254.702	116.943	8	1.55294	1.3918	18.9543	2	1.44655	1.07406	7.40375
CNAG_05229	Stomatin family protein	CP003823	complement(785277..787233)	642.292	-8.77576	-3.13352	5.12852e-05	0.000244212	0.427616	7436	673.726	939.397	722.91	9027	634.823	911.382	651.568	7667	618.328	881.559	728.353	58	6.25669	5.60749	137.419	5	2.00968	1.49218	18.5094
CNAG_04883	small subunit ribosomal protein S18	CP003829	114954..116233	368.89	-8.7645	-3.13167	2.20031e-07	1.97909e-06	0.00183462	2948	368.22	513.421	286.597	4157	403.019	578.593	300.052	3017	335.432	478.231	286.61	18	2.67686	2.3991	42.6471	5	2.77053	2.05711	18.5094
CNAG_05867	L-fucose transporter	CP003826	1079795..1082028	308.778	-8.74358	-3.12822	1.06135e-06	8.11887e-06	0.00884957	4162	294.847	411.115	404.62	6068	333.661	479.02	437.987	4723	297.826	424.615	448.678	16	1.34955	1.20952	37.9086	18	5.65693	4.20025	66.6338
CNAG_01351	hypothetical protein	CP003824	528359..529895	77.3316	-8.72763	-3.12559	4.4159e-06	2.86982e-05	0.0368198	645	77.714	108.359	62.7053	902	84.3551	121.104	65.1062	652	69.9256	99.694	61.939	3	0.430361	0.385707	7.10786	2	1.06901	0.793737	7.40375
CNAG_03952	hypothetical protein	CP003821	complement(1265705..1267021)	239.185	-8.72309	-3.12484	9.6445e-07	7.47359e-06	0.00804158	1805	259.387	361.672	175.478	2228	248.515	356.779	160.817	1639	209.652	298.905	155.702	11	1.88207	1.68679	26.0621	2	1.27501	0.946692	7.40375
CNAG_05871	hypothetical protein	CP003826	complement(1086940..1088011)	662.824	-8.70815	-3.12237	1.59475e-05	8.73081e-05	0.13297	5228	754.731	1052.35	508.253	4781	535.724	769.11	345.092	5432	698.017	995.173	516.031	38	6.5315	5.85379	90.0329	3	1.92128	1.42654	11.1056
CNAG_05336	Glucose transporter, glucose transporter, variant 1, glucose transporter, variant 2	CP003833	complement(9167..11845)	71.5998	-8.70668	-3.12212	9.87398e-08	9.68579e-07	0.000823292	1011	62.9834	87.8198	98.287	1502	72.6291	104.27	108.414	1428	79.1868	112.898	135.658	4	0.296693	0.265908	9.47714	5	1.38184	1.02601	18.5094
CNAG_01976	large subunit ribosomal protein L23	CP003830	1421432..1422931	318.525	-8.66433	-3.11509	1.40599e-07	1.33979e-06	0.00117231	2465	308.502	430.155	239.641	3754	364.671	523.539	270.963	2535	282.403	402.626	240.821	12	1.78811	1.60258	28.4314	8	4.44165	3.29791	29.615
CNAG_00318	arp2/3 complex 16 kda subunit	CP003820	816123..817054	236.612	-8.63604	-3.11037	1.90673e-09	2.75534e-08	1.58983e-05	1295	241.789	337.134	125.897	1662	240.859	345.789	119.963	1367	227.188	323.905	129.863	7	1.5561	1.39464	16.585	3	2.48486	1.845	11.1056
CNAG_07354	3'(2'),5'-bisphosphate nucleotidase	CP003820	871319..872776	82.4875	-8.60212	-3.10469	9.81139e-07	7.58881e-06	0.00818074	767	83.1164	115.892	74.5659	1150	96.7285	138.868	83.0068	701	67.6174	96.4032	66.5939	4	0.516088	0.462538	9.47714	2	0.961467	0.713886	7.40375
CNAG_03410	cytoplasmic protein	CP003827	885308..886458	183.563	-8.50765	-3.08876	4.47727e-08	4.84196e-07	0.000373315	1354	181.15	252.583	131.633	1937	201.148	288.777	139.812	1414	168.391	240.078	134.328	9	1.43362	1.28487	21.3236	2	1.18703	0.881368	7.40375
CNAG_07559	glucose-6-phosphate 1-epimerase	CP003822	complement(1204952..1206460)	361.92	-8.50535	-3.08837	5.13065e-06	3.28315e-05	0.0427794	3037	346.694	483.407	295.25	3810	337.592	484.663	275.005	3951	401.475	572.389	375.339	26	3.53385	3.16717	61.6014	2	1.01285	0.752037	7.40375
CNAG_04510	vacuolar protein-sorting-associated protein 4	CP003828	complement(1049586..1051433)	67.478	-8.49257	-3.0862	1.16605e-06	8.83066e-06	0.00972255	785	70.6159	98.462	76.3158	1045	72.965	104.752	75.428	735	58.8531	83.9078	69.8238	3	0.321312	0.287972	7.10786	3	1.1972	0.888918	11.1056
CNAG_03015	large subunit ribosomal protein L37-A	CP003822	complement(203288..204347)	374.361	-8.40037	-3.07045	5.0508e-07	4.19876e-06	0.00421136	1921	364.611	508.389	186.755	2872	423.11	607.436	207.301	1985	335.361	478.13	188.572	10	2.25983	2.02535	23.6929	6	5.05205	3.75112	22.2113
CNAG_01962	ubiquinone biosynthesis protein COQ4, mitochondrial	CP003830	complement(1375766..1376760)	33.4154	-8.39836	-3.07011	0.003099	0.00882219	1	223	29.9941	41.8218	21.6795	322	33.6165	48.2614	23.2419	306	36.6355	52.2318	29.0695	0	0	0	0	2	1.19337	0.886071	7.40375
CNAG_05935	UMP-CMP kinase	CP003826	1255168..1256575	55.3969	-8.39187	-3.06899	3.38176e-05	0.00016814	0.281971	494	55.39	77.2321	48.0255	694	60.399	86.7116	50.0928	505	50.4017	71.8585	47.9742	3	0.400496	0.358941	7.10786	1	0.497414	0.369328	3.70188
CNAG_02004	OTU domain-containing protein 6B	CP003830	1509959..1512735	217.488	-8.38318	-3.0675	1.20927e-06	9.1248e-06	0.0100829	4579	225.954	315.055	445.159	5475	209.701	301.056	395.185	4936	216.808	309.106	468.912	22	1.29254	1.15843	52.1243	14	3.06472	2.27555	51.8263
CNAG_00715	hypothetical protein	CP003820	complement(1865826..1866468)	279.358	-8.3639	-3.06418	4.96865e-08	5.27082e-07	0.000414286	973	276.809	385.963	94.5927	1403	309.806	444.773	101.268	993	251.458	358.508	94.3334	6	2.03232	1.82144	14.2157	2	2.52412	1.87415	7.40375
CNAG_00233	chaperone protein	CP003820	612716..613528	161.775	-8.35491	-3.06262	1.88462e-06	1.35348e-05	0.0157139	785	172.057	239.905	76.3158	1018	173.187	248.636	73.4791	718	140.08	199.715	68.2089	5	1.30481	1.16942	11.8464	1	0.972336	0.721956	3.70188
CNAG_04994	signal recognition particle subunit SRP14	CP003823	complement(179161..180465)	74.2503	-8.33217	-3.05869	3.66855e-05	0.000180927	0.305884	524	79.089	110.276	50.942	685	80.2492	115.209	49.4432	472	63.4127	90.4084	44.8393	1	0.179704	0.161058	2.36929	3	2.00872	1.49147	11.1056
CNAG_03245	glucose-6-phosphate dehydrogenase	CP003827	complement(433481..435795)	409.732	-8.28309	-3.05017	1.57218e-05	8.61855e-05	0.131088	6390	408.174	569.129	621.22	8814	437.001	627.379	636.193	6754	384.021	547.504	641.619	43	3.27028	2.93095	101.879	10	2.83372	2.10403	37.0188
CNAG_01323	ubiquinol-cytochrome c reductase subunit 7	CP003824	complement(596776..597904)	675.569	-8.28039	-3.0497	1.44641e-05	8.04014e-05	0.120602	3759	690.588	962.909	365.441	5332	760.331	1091.57	384.863	3521	575.788	820.909	334.489	32	6.99954	6.27326	75.8171	2	1.63001	1.21028	7.40375
CNAG_06140	long-chain fatty acid transporter	CP003831	complement(409869..410836)	1061.75	-8.27772	-3.04923	0.00023318	0.000921884	1	7240	1150.63	1604.36	703.855	8949	1103.92	1584.84	645.938	6579	930.695	1326.91	624.995	63	11.921	10.684	149.265	2	1.41007	1.04697	7.40375
CNAG_06538	monocarboxylic acid transporter	CP003826	complement(50085..52072)	27.2628	-8.25415	-3.04512	0.000357136	0.00133654	1	328	24.4456	34.0853	31.8874	458	26.4947	38.037	33.0584	465	30.8482	43.9807	44.1743	0	0	0	0	3	0.991886	0.736472	11.1056
CNAG_06101	ADP,ATP carrier protein	CP003831	complement(308211..310184)	4809.01	-8.23358	-3.04152	0.00027577	0.00106551	1	53875	4475.82	6240.78	5237.6	83987	5415.8	7775.18	6062.17	61331	4535.39	6466.18	5826.35	447	44.2146	39.6268	1059.07	87	32.064	23.8074	322.063
CNAG_01164	glutamine-fructose-6-phosphate transaminase (isomerizing)	CP003824	complement(1029583..1033747)	212.826	-8.2165	-3.03852	1.43815e-05	8.00487e-05	0.119913	5092	220.076	306.858	495.032	6970	233.82	335.683	503.094	4798	184.584	263.164	455.802	36	1.8525	1.66028	85.2943	5	0.958664	0.711805	18.5094
CNAG_07446	mitochondrial protein	CP003824	complement(1552038..1552807)	292.642	-8.20196	-3.03597	1.0156e-07	9.94567e-07	0.00084681	1443	295.707	412.314	140.285	1720	273.583	392.769	124.149	1692	308.635	440.026	160.737	10	2.43988	2.18672	23.6929	2	1.81819	1.35	7.40375
CNAG_00705	RuvB-like helicase 2	CP003820	complement(1846296..1848178)	109.136	-8.19799	-3.03527	5.7491e-08	5.96962e-07	0.00047936	1353	111.377	155.296	131.535	1896	121.143	173.919	136.853	1295	94.8888	135.284	123.023	4	0.392038	0.35136	9.47714	7	2.55627	1.89802	25.9131
CNAG_00829	E3 ubiquitin ligase complex SCF subunit sconC	CP003820	complement(2199949..2201554)	438.688	-8.19662	-3.03503	1.36061e-06	1.01112e-05	0.0113448	3903	475.717	663.308	379.44	4737	448.146	643.379	341.916	3615	392.201	559.166	343.419	23	3.33773	2.9914	54.4936	7	3.78496	2.81032	25.9131
CNAG_02434	Copper transport protein ATX1	CP003825	336067..336854	190.085	-8.19245	-3.0343	1.59108e-07	1.50243e-06	0.00132665	1085	214.665	299.314	105.481	1202	184.587	265.002	86.7602	971	171.002	243.8	92.2435	7	1.64893	1.47784	16.585	1	0.877697	0.651687	3.70188
CNAG_04196	actin binding protein	CP003828	261747..263650	223.566	-8.17437	-3.03111	2.04769e-07	1.85987e-06	0.00170736	2697	228.735	318.933	262.196	3653	240.474	345.235	263.673	2669	201.488	287.265	253.551	17	1.71662	1.5385	40.2779	5	1.8812	1.39678	18.5094
CNAG_03534	hypothetical protein, hypothetical protein, variant	CP003827	1213035..1213992	38.8432	-8.16329	-3.02915	0.00360228	0.0100656	1	299	47.6393	66.425	29.0681	291	35.9876	51.6655	21.0043	232	32.9027	46.9099	22.0396	0	0	0	0	2	1.41364	1.04962	7.40375
CNAG_00662	carboxymethylenebutenolidase	CP003820	complement(1718458..1720414)	118.03	-8.11568	-3.02071	1.01628e-07	9.94567e-07	0.000847371	1365	112.806	157.29	132.702	2039	130.793	187.772	147.175	1502	110.489	157.526	142.688	5	0.491976	0.440928	11.8464	7	2.56633	1.90549	25.9131
CNAG_01853	splicing factor 3B subunit 5	CP003830	1095192..1096246	125.377	-8.11477	-3.02055	8.83508e-07	6.91287e-06	0.00736669	879	131.881	183.885	85.4543	1149	133.806	192.099	82.9347	827	110.445	157.463	78.5637	5	0.89317	0.800494	11.8464	2	1.33117	0.988392	7.40375
CNAG_04514	CMGC/MAPK protein kinase	CP003828	1058664..1060691	80.0654	-8.10114	-3.01813	1.97849e-07	1.80094e-06	0.00164966	987	82.9825	115.705	95.9537	1338	87.3154	125.354	96.5767	934	69.8982	99.6548	88.7285	7	0.700713	0.628006	16.585	1	0.372977	0.276934	3.70188
CNAG_04659	Pyruvate decarboxylase	CP003829	complement(754385..756982)	1789.16	-8.09308	-3.01669	0.000258215	0.00100985	1	23176	1368.08	1907.56	2253.11	27632	1266.05	1817.6	1994.47	52020	2733.34	3896.96	4941.82	212	14.8998	13.3538	502.289	68	17.8072	13.2218	251.728
CNAG_03562	D-amino-acid oxidase	CP003827	1281956..1283787	62.1535	-8.04148	-3.00746	9.82788e-07	7.59053e-06	0.00819448	814	61.2099	85.3468	79.1351	1123	65.5454	94.1	81.058	892	59.7051	85.1224	84.7386	3	0.268591	0.240721	7.10786	4	1.33435	0.990751	14.8075
CNAG_01355	thioredoxin	CP003824	complement(515101..516819)	79.512	-8.04093	-3.00736	9.40566e-07	7.3157e-06	0.00784244	875	83.9875	117.106	85.0654	1165	86.7956	124.608	84.0895	793	67.7531	96.5966	75.3337	5	0.571411	0.512121	11.8464	2	0.851627	0.63233	7.40375
CNAG_05679	pre-mRNA-splicing factor ini1	CP003826	complement(595066..596357)	187.263	-8.01736	-3.00313	1.84454e-07	1.69942e-06	0.00153798	1187	209.519	292.139	115.397	1468	201.124	288.743	105.96	962	151.146	215.491	91.3885	7	1.4711	1.31846	16.585	2	1.56609	1.16281	7.40375
CNAG_01341	mannose-6-phosphate isomerase, mannose-6-phosphate isomerase, variant	CP003824	550532..551569	607.16	-8.01287	-3.00232	5.81956e-05	0.000272298	0.485235	4772	652.998	910.496	463.922	5077	539.242	774.162	366.457	5166	629.238	897.115	490.762	42	6.84279	6.13278	99.51	2	1.2141	0.901465	7.40375
CNAG_03497	BET3 family protein	CP003827	complement(1109716..1111051)	110.878	-7.99718	-2.99949	1.23284e-06	9.28584e-06	0.0102794	875	117.69	164.099	85.0654	1138	118.806	170.564	82.1407	803	96.1383	137.066	76.2837	2	0.320283	0.28705	4.73857	5	2.98342	2.21518	18.5094
CNAG_06336	glucan 1,3-beta-glucosidase	CP003832	complement(226361..229048)	185.464	-7.98981	-2.99816	3.60419e-07	3.1174e-06	0.00300517	2995	204.473	285.103	291.167	3750	198.717	285.288	270.674	2521	153.201	218.421	239.491	10	0.812853	0.728511	23.6929	13	3.93728	2.92341	48.1244
CNAG_03128	gamma-glutamyltransferase, gamma-glutamyltransferase, variant	CP003827	133860..137862	189.635	-7.98736	-2.99772	2.43282e-06	1.6806e-05	0.0202848	4566	172.187	240.086	443.895	7401	216.631	311.005	534.203	5365	180.088	256.754	509.667	27	1.21227	1.08649	63.9707	16	2.67669	1.98743	59.23
CNAG_00473	oligosaccharyltransferase complex subunit epsilon	CP003820	complement(1218897..1219620)	215.249	-7.94896	-2.99077	1.86077e-07	1.70871e-06	0.00155151	1160	236.943	330.377	112.772	1481	234.804	337.096	106.898	957	173.999	248.073	90.9135	6	1.45918	1.30778	14.2157	3	2.71844	2.01843	11.1056
CNAG_05765	ubiquitin-conjugating enzyme E2 J2	CP003826	complement(807713..809330)	182.48	-7.94394	-2.98985	4.76085e-08	5.09788e-07	0.00039696	1606	209.961	292.756	156.131	1742	176.77	253.779	125.737	1381	160.708	229.124	131.193	9	1.40091	1.25555	21.3236	3	1.73992	1.29188	11.1056
CNAG_04308	3-hydroxyacyl-CoA dehydrogenase	CP003828	528245..530016	512.709	-7.93594	-2.9884	2.67224e-06	1.82751e-05	0.0222812	4911	524.516	731.35	477.436	7462	618.6	888.091	538.606	4155	395.011	563.173	394.718	25	3.17908	2.84922	59.2321	16	7.58092	5.62881	59.23
CNAG_05319	hypothetical protein	CP003823	1044124..1046051	63.0307	-7.92892	-2.98713	1.01498e-06	7.8143e-06	0.00846288	849	65.563	91.4165	82.5377	1054	63.1767	90.6994	76.0776	878	60.3524	86.0454	83.4086	5	0.45972	0.412019	11.8464	2	0.685163	0.508731	7.40375
CNAG_06075	hypothetical protein	CP003831	complement(235194..236317)	5730.82	-7.89995	-2.98184	0.00122584	0.00391206	1	38987	6021.45	8395.89	3790.22	42708	5119.83	7350.27	3082.66	44016	6051.19	8627.27	4181.45	363	66.7514	59.8252	860.051	19	13.0181	9.66589	70.3357
CNAG_01060	hypothetical protein, hypothetical protein, variant	CP003824	complement(1312202..1314479)	328.671	-7.87596	-2.97746	2.78672e-05	0.000142114	0.232357	4065	352.83	491.961	395.189	5082	342.377	491.532	366.818	3764	290.806	414.607	357.574	33	3.41029	3.05643	78.1864	3	1.15515	0.857695	11.1056
CNAG_06351	protein transporter SEC61 subunit beta	CP003832	271296..272168	185.08	-7.83692	-2.97029	6.27906e-07	5.10281e-06	0.00523548	830	190.536	265.67	80.6906	1103	196.535	282.155	79.6144	823	168.17	239.762	78.1837	6	1.63992	1.46976	14.2157	1	1.01838	0.756147	3.70188
CNAG_02917	hypothetical protein	CP003822	complement(453242..454913)	25.3291	-7.8318	-2.96934	0.00407853	0.0112308	1	224	24.527	34.1987	21.7767	336	28.5562	40.9966	24.2524	235	22.9041	32.6547	22.3246	2	0.260734	0.23368	4.73857	0	0	0	0
CNAG_00452	Isovaleryl-CoA dehydrogenase	CP003820	1171966..1174650	144.304	-7.7993	-2.96334	9.86853e-07	7.61183e-06	0.00822838	1547	129.289	180.271	150.396	2840	184.227	264.485	204.991	1605	119.397	170.226	152.472	9	0.89554	0.802618	21.3236	6	2.22451	1.65169	22.2113
CNAG_03082	cupin domain-containing protein	CP003822	36821..37876	216.835	-7.7869	-2.96105	8.07148e-07	6.39734e-06	0.00673	2046	244.182	340.47	198.907	2126	196.941	282.737	153.454	1971	209.384	298.522	187.242	11	1.56305	1.40087	26.0621	5	2.64722	1.96555	18.5094
CNAG_04681	transmembrane protein, putative	CP003829	707397..710088	58.938	-7.77512	-2.95886	1.03049e-08	1.26356e-07	8.59222e-05	1353	64.5411	89.9916	131.535	1405	52.0212	74.684	101.413	1419	60.2518	85.9019	134.803	10	0.567951	0.50902	23.6929	1	0.211617	0.157125	3.70188
CNAG_06432	Acetate kinase	CP003832	465538..467493	830.469	-7.71057	-2.94684	0.000111061	0.000482054	0.926026	9832	780.302	1088	955.843	13306	819.66	1176.74	960.425	12619	891.446	1270.95	1198.79	79	7.46484	6.69028	187.174	20	7.04147	5.22827	74.0375
CNAG_05701	tropomyosin	CP003826	652541..653640	290.576	-7.69531	-2.94398	7.82393e-06	4.7292e-05	0.0652359	1871	284.783	397.082	181.894	2897	342.259	491.363	209.105	1806	244.685	348.852	171.567	16	2.89957	2.59871	37.9086	1	0.675233	0.501358	3.70188
CNAG_01211	hypothetical protein	CP003824	908559..910038	210.916	-7.68262	-2.9416	9.24788e-07	7.20643e-06	0.00771088	2127	220.993	308.137	206.782	2834	228.547	328.113	204.558	1981	183.208	261.202	188.192	13	1.60815	1.44129	30.8007	5	2.30459	1.71115	18.5094
CNAG_00672	small subunit ribosomal protein S11	CP003820	1746874..1748390	558.362	-7.65114	-2.93567	9.17949e-05	0.000406346	0.765385	4273	535.311	746.401	415.411	6640	645.664	926.945	479.274	4431	494.111	704.461	420.938	44	6.56294	5.88196	104.249	2	1.11152	0.825297	7.40375
CNAG_01136	hypothetical protein	CP003824	1108225..1109598	79.2194	-7.62546	-2.93082	6.33416e-07	5.14257e-06	0.00528142	779	78.7303	109.776	75.7325	1081	84.8	121.743	78.0264	824	74.1278	105.685	78.2787	4	0.481324	0.431381	9.47714	3	1.34505	0.998696	11.1056
CNAG_06712	hypothetical protein	CP003821	complement(249317..250231)	654.246	-7.60492	-2.92693	2.03021e-05	0.000108096	0.169279	3739	771.233	1075.35	363.497	3597	575.885	826.767	259.631	3353	615.62	877.699	318.53	30	7.36756	6.6031	71.0786	2	1.83009	1.35884	7.40375
CNAG_03596	2-oxoglutarate dehydrogenase E2 component (dihydrolipoamide succinyltransferase)	CP003821	complement(287880..290013)	500.469	-7.57393	-2.92104	4.67002e-05	0.000224301	0.389387	6014	464.424	647.56	584.667	9235	553.545	794.696	666.581	7033	483.438	689.245	668.124	52	4.78109	4.285	123.203	10	3.42582	2.54365	37.0188
CNAG_01300	small subunit ribosomal protein S21e	CP003824	646891..650038	202.858	-7.56522	-2.91938	2.93261e-06	1.99121e-05	0.0244521	3270	206.574	288.033	317.901	4656	228.3	327.759	336.069	3089	173.698	247.644	293.45	24	1.80514	1.61784	56.8629	5	1.40124	1.04041	18.5094
CNAG_06222	large subunit ribosomal protein L32e	CP003831	668891..669903	1021.1	-7.55503	-2.91744	4.39091e-06	2.85888e-05	0.0366114	5521	1018.75	1420.48	536.738	7945	1137.91	1633.64	573.469	5520	906.648	1292.62	524.391	36	7.90907	7.08842	85.2943	14	11.4602	8.50914	51.8263
CNAG_01776	2,4-dihydroxyhept-2-ene-1,7-dioic acid aldolase	CP003830	859469..861071	143.84	-7.55395	-2.91723	1.94782e-07	1.7769e-06	0.00162409	1287	130.176	181.509	125.119	1867	146.576	210.431	134.76	1719	154.767	220.654	163.302	11	1.3247	1.18725	26.0621	2	0.897421	0.666331	7.40375
CNAG_06108	hypothetical protein, hypothetical protein, variant	CP003831	complement(330769..331631)	90.2304	-7.55376	-2.9172	8.7913e-05	0.000391361	0.733018	468	94.8258	132.219	45.4978	632	99.3947	142.696	45.6177	424	76.4709	109.026	40.2793	4	0.964969	0.864843	9.47714	0	0	0	0
CNAG_06699	glyceraldehyde-3-phosphate dehydrogenase	CP003826	523551..525713	1560.8	-7.53918	-2.91441	0.00067491	0.00234288	1	19170	1605.3	2238.32	1863.66	21494	1397.07	2005.69	1551.43	22539	1680.04	2395.25	2141.17	181	18.0462	16.1737	428.841	16	5.94385	4.41328	59.23
CNAG_04531	Enoyl-CoA hydratase	CP003828	complement(1101534..1102780)	1592.41	-7.50119	-2.90712	0.000116426	0.000500909	0.970762	13541	1578.69	2201.21	1316.42	20376	1843.87	2647.14	1470.74	13054	1354.69	1931.39	1240.11	77	10.6883	9.57927	182.435	47	24.3084	18.0489	173.988
CNAG_05258	glucose-methanol-choline oxidoreductase	CP003823	862908..864968	134.373	-7.50057	-2.907	6.30053e-06	3.92043e-05	0.0525338	1645	106.371	148.317	159.923	2714	136.218	195.561	195.896	2789	160.53	228.871	264.951	5	0.384948	0.345005	11.8464	13	3.7292	2.76892	48.1244
CNAG_02182	D-lactaldehyde dehydrogenase	CP003825	969093..971965	1572.36	-7.47142	-2.90138	0.000456397	0.0016567	1	32695	1656.82	2310.16	3178.53	44397	1746.28	2507.04	3204.57	29130	1313.97	1873.35	2767.3	269	16.2301	14.546	637.338	47	10.5659	7.84513	173.988
CNAG_03793	hypothetical protein, hypothetical protein, variant	CP003821	829760..831091	76.1542	-7.46443	-2.90003	6.10546e-07	4.99582e-06	0.00509074	842	83.294	116.139	81.8572	1042	80.0082	114.864	75.2114	740	65.1603	92.8999	70.2988	4	0.471123	0.422239	9.47714	3	1.31655	0.97753	11.1056
CNAG_04914	small nuclear ribonucleoprotein G	CP003829	complement(39522..40390)	300.486	-7.46051	-2.89927	1.16573e-07	1.12628e-06	0.000971984	1488	314.123	437.991	144.66	1909	312.801	449.072	137.791	1461	274.534	391.407	138.793	10	2.51344	2.25265	23.6929	3	2.80951	2.08605	11.1056
CNAG_00703	large subunit ribosomal protein L31e	CP003820	complement(1839738..1840825)	634.74	-7.45997	-2.89917	8.00385e-06	4.82197e-05	0.0667361	2632	618.86	862.895	255.877	3817	696.617	1000.1	275.511	2813	588.743	839.379	267.231	27	7.55862	6.77433	63.9707	1	1.04308	0.774486	3.70188
CNAG_01878	myo-inositol 2-dehydrogenase	CP003830	complement(1160055..1161638)	65.7936	-7.4506	-2.89736	9.45674e-06	5.58034e-05	0.0788503	689	67.4702	94.0758	66.9829	1075	81.7083	117.304	77.5934	553	48.2022	68.7226	52.5341	1	0.116591	0.104493	2.36929	5	2.17208	1.61276	18.5094
CNAG_01444	DNA-directed RNA polymerase II subunit RPB4	CP003824	295676..296599	91.8841	-7.44822	-2.8969	0.000119967	0.000512967	1	493	102.698	143.195	47.9283	666	107.685	154.598	48.0718	352	65.2691	93.0552	33.4394	3	0.744063	0.666858	7.10786	1	0.924121	0.686156	3.70188
CNAG_00149	NADH dehydrogenase (ubiquinone) 1 alpha subcomplex 4	CP003820	410448..411378	263.276	-7.43647	-2.89462	3.73259e-07	3.21845e-06	0.00311224	1022	249.616	348.047	99.3564	1353	256.498	368.241	97.6594	1305	283.714	404.496	123.973	9	2.6172	2.34563	21.3236	1	1.08351	0.804505	3.70188
CNAG_05653	malate synthase A	CP003833	884484..886930	815.676	-7.43442	-2.89422	0.000149259	0.00062009	1	10379	645.635	900.229	1009.02	18209	879.191	1262.21	1314.32	16655	922.201	1314.8	1582.2	92	6.81384	6.10683	217.974	34	9.38261	6.96655	125.864
CNAG_04219	lactoylglutathione lyase, lactoylglutathione lyase, variant	CP003828	325010..325991	580.376	-7.42803	-2.89298	1.99397e-05	0.000106303	0.166257	3945	610.792	851.647	383.523	5470	657.354	943.728	394.824	3432	472.981	674.336	326.035	31	5.71454	5.12159	73.4479	4	2.74739	2.03992	14.8075
CNAG_02257	GTP-binding nuclear protein spi1	CP003825	772249..773628	880.39	-7.41635	-2.89071	8.55632e-06	5.12519e-05	0.0713426	5574	912.32	1272.08	541.891	7909	1004.77	1442.5	570.871	4970	724.079	1032.33	472.142	40	7.79494	6.98613	94.7714	10	7.26095	5.39123	37.0188
CNAG_02306	molybdopterin binding domain-containing protein	CP003825	complement(648484..650260)	120.247	-7.40067	-2.88766	5.11214e-08	5.38875e-07	0.00042625	1198	120.114	167.478	116.467	1795	139.69	200.546	129.563	1131	100.936	143.907	107.443	6	0.716242	0.641924	14.2157	5	2.22392	1.65125	18.5094
CNAG_00011	hypothetical protein	CP003820	40233..42271	122.557	-7.39363	-2.88628	4.81013e-08	5.13532e-07	0.000401068	1260	127.753	178.13	122.494	1833	144.254	207.098	132.306	1060	95.6655	136.392	100.698	4	0.482873	0.432769	9.47714	7	3.14855	2.33779	25.9131
CNAG_02041	hypothetical protein	CP003825	1354926..1357335	731.4	-7.37198	-2.88205	0.000570165	0.00202041	1	10497	676.69	943.53	1020.49	13446	672.795	965.896	970.53	14721	844.717	1204.33	1398.47	114	8.74987	7.84198	270.099	9	2.57383	1.91106	33.3169
CNAG_01648	Histone H4	CP003830	complement(514188..515035)	1159.6	-7.36693	-2.88106	0.0001325	0.000557352	1	6641	1220.06	1701.16	645.622	8988	1281.67	1840.02	648.753	5975	977.089	1393.05	567.616	60	13.1241	11.7624	142.157	6	4.89003	3.63083	22.2113
CNAG_07368	calcium activated cation channel protein	CP003820	1426307..1429481	95.6234	-7.36376	-2.88044	1.11408e-06	8.47556e-06	0.00928921	1729	102.015	142.243	168.089	2041	93.4713	134.192	147.319	1740	91.3836	130.287	165.297	7	0.491746	0.440722	16.585	8	2.09398	1.55477	29.615
CNAG_02076	leukotriene A-4 hydrolase/aminopeptidase	CP003825	1262583..1265064	52.0624	-7.35993	-2.87969	6.63166e-07	5.36571e-06	0.00552948	849	51.1222	71.2813	82.5377	1256	58.7025	84.2761	90.6579	865	46.3626	66.0998	82.1736	3	0.215078	0.192761	7.10786	5	1.33563	0.991697	18.5094
CNAG_00735	aldehyde dehydrogenase family 7 member A1	CP003820	complement(1918731..1922108)	215.433	-7.35741	-2.8792	9.99949e-06	5.8264e-05	0.0833757	4564	195.845	273.073	443.701	6381	212.53	305.119	460.58	6229	237.922	339.209	591.745	37	1.89035	1.6942	87.6636	11	2.09398	1.55477	40.7206
CNAG_06096	tricarboxylate carrier	CP003831	295162..297146	99.4531	-7.35352	-2.87843	6.11834e-07	5.00144e-06	0.00510147	1123	103.383	144.15	109.175	1411	100.823	144.746	101.846	1149	94.1536	134.236	109.153	5	0.548037	0.491173	11.8464	5	2.04198	1.51616	18.5094
CNAG_02833	NADH dehydrogenase (ubiquinone) 1 beta subcomplex 7	CP003822	complement(661018..661722)	550.398	-7.34748	-2.87725	3.41507e-06	2.2853e-05	0.0284748	2021	573.66	799.872	196.477	2791	614.913	882.797	201.454	1831	462.622	659.566	173.942	15	5.06935	4.54335	35.5393	3	3.77766	2.8049	11.1056
CNAG_02918	Acetyl-CoA C-acetyltransferase	CP003822	complement(451441..453232)	76.8689	-7.34351	-2.87647	1.04055e-06	7.97434e-06	0.00867609	870	77.7076	108.35	84.5793	1327	91.9984	132.077	95.7827	766	60.9007	86.827	72.7688	8	0.850759	0.762484	18.9543	0	0	0	0
CNAG_03920	isocitrate dehydrogenase, NADP-dependent	CP003821	1189900..1191958	304.251	-7.3228	-2.87239	6.83101e-06	4.21904e-05	0.056957	3571	289.608	403.809	347.164	5608	353.015	506.805	404.785	3742	270.13	385.129	355.484	25	2.41397	2.1635	59.2321	10	3.59777	2.67133	37.0188
CNAG_03926	methionine aminopeptidase, type I	CP003821	1202636..1204459	40.6792	-7.32119	-2.87208	0.000107643	0.000469417	0.897526	420	39.6793	55.3262	40.8314	630	46.1978	66.3237	45.4733	430	36.1604	51.5544	40.8493	0	0	0	0	4	1.67644	1.24475	14.8075
CNAG_06347	pr4/barwin domain protein	CP003832	complement(258556..260437)	4195.24	-7.31254	-2.87037	0.0016008	0.00493746	1	55994	4002.77	5581.18	5443.6	68043	3775.44	5420.2	4911.33	75553	4807.51	6854.13	7177.42	611	52.0035	46.6076	1447.63	40	12.685	9.41859	148.075
CNAG_02288	solute carrier family 25 (mitochondrial citrate transporter), member 1	CP003825	691039..693214	398.195	-7.30588	-2.86906	0.000209187	0.000839366	1	4910	336.672	469.432	477.338	7295	388.254	557.396	526.552	7695	469.66	669.601	731.013	61	4.97998	4.46326	144.526	3	0.912557	0.67757	11.1056
CNAG_05640	metal iron transporter	CP003833	850377..853461	74.8881	-7.30323	-2.86853	9.40429e-07	7.3157e-06	0.00784129	1629	81.1789	113.19	158.367	2135	82.582	118.559	154.104	1373	60.9035	86.831	130.433	10	0.593328	0.531764	23.6929	4	0.884291	0.656583	14.8075
CNAG_01396	protein SUS1	CP003824	411063..412288	106.245	-7.25905	-2.85978	1.93745e-05	0.000103621	0.161544	592	117.495	163.827	57.5528	710	109.376	157.025	51.2477	520	91.865	130.973	49.3992	4	0.945213	0.847137	9.47714	1	0.880462	0.653739	3.70188
CNAG_03435	ribonucleoprotein-associated protein	CP003827	944054..944961	464.99	-7.24438	-2.85686	1.29183e-05	7.3352e-05	0.107712	2301	445.458	621.116	223.698	3335	501.131	719.447	240.72	2602	448.381	639.263	247.186	24	5.53189	4.9579	56.8629	1	0.858822	0.637672	3.70188
CNAG_01455	large subunit ribosomal protein L39	CP003824	270518..271941	392.789	-7.24049	-2.85609	3.28743e-06	2.21626e-05	0.0274106	3175	405.413	565.28	308.666	4370	433.113	621.797	315.426	2990	339.84	484.515	284.045	24	3.6487	3.2701	56.8629	5	2.83229	2.10296	18.5094
CNAG_00036	SEC14 cytosolic factor	CP003820	complement(108777..110347)	185.946	-7.23461	-2.85491	7.49758e-06	4.56372e-05	0.0625148	1658	186.236	259.674	161.187	1956	170.535	244.827	141.184	2011	201.066	286.664	191.042	15	2.00605	1.7979	35.5393	1	0.4983	0.369986	3.70188
CNAG_04296	hypothetical protein	CP003828	complement(504675..505989)	10.8529	-7.22857	-2.85371	0.049465	0.0994069	1	112	11.2204	15.645	10.8884	154	11.975	17.1919	11.1157	105	9.3633	13.3494	9.97483	0	0	0	0	1	0.44443	0.329988	3.70188
CNAG_01588	plasma membrane proteolipid 3	CP003830	363552..364976	3464.98	-7.21551	-2.8511	0.00127245	0.00404488	1	37522	4122.81	5748.57	3647.8	29871	2547.55	3657.38	2156.08	38082	3724.58	5310.18	3617.73	324	42.3863	37.9882	767.649	27	13.1609	9.77189	99.9507
CNAG_05246	hypothetical protein	CP003823	complement(831433..832697)	98.3956	-7.19777	-2.84755	1.9272e-06	1.3805e-05	0.016069	833	110.508	154.084	80.9822	977	100.602	144.429	70.5197	712	84.0769	119.87	67.6389	5	0.789751	0.707806	11.8464	2	1.17704	0.873946	7.40375
CNAG_04516	WSC domain-containing protein	CP003828	complement(1063408..1064053)	0.498584	-7.19469	-2.84693	0.753178	0.973191	1	0	0	0	0	0	0	0	0	8	1.49575	2.13251	0.759987	0	0	0	0	0	0	0	0
CNAG_04322	hypothetical protein	CP003828	562318..563238	1750.15	-7.16794	-2.84156	0.000703002	0.00243322	1	10994	1731.96	2414.92	1068.81	11028	1348.48	1935.94	796	15475	2170.01	3093.81	1470.1	114	21.3825	19.1638	270.099	10	6.98866	5.18906	37.0188
CNAG_04884	large subunit ribosomal protein L44	CP003829	complement(113510..114706)	717.434	-7.16417	-2.8408	1.09366e-05	6.31502e-05	0.091189	3900	701.161	977.651	379.149	5860	817.742	1173.99	422.974	3958	633.4	903.048	376.004	26	5.56543	4.98796	61.6014	12	9.57078	7.10627	44.4225
CNAG_04122	galactose dehydrogenase	CP003828	complement(69281..71100)	96.5722	-7.16307	-2.84058	7.17042e-09	8.99052e-08	5.97869e-05	1231	93.8548	130.865	119.675	1945	115.102	165.246	140.39	1190	80.7597	115.14	113.048	7	0.635432	0.569499	16.585	5	1.69115	1.25567	18.5094
CNAG_06051	galactokinase	CP003831	176913..179139	29.1174	-7.15722	-2.8394	0.000133837	0.000561648	1	419	28.8244	40.1907	40.7342	650	34.7076	49.8278	46.9169	389	23.8202	33.9608	36.9544	2	0.163813	0.146816	4.73857	2	0.610364	0.453193	7.40375
CNAG_07703	hypothetical protein	CP003826	1340285..1341806	50.4329	-7.14825	-2.83759	2.33806e-05	0.000121995	0.194947	599	57.2339	79.803	58.2333	711	52.7304	75.7023	51.3199	486	41.3344	58.9311	46.1692	3	0.341287	0.305875	7.10786	2	0.847753	0.629453	7.40375
CNAG_05507	small subunit ribosomal protein S8	CP003833	502662..503341	174.839	-7.14718	-2.83738	2.53522e-07	2.25457e-06	0.00211387	919	170.325	237.489	89.343	1258	180.971	259.81	90.8023	1050	173.221	246.964	99.7483	4	0.882663	0.791077	9.47714	5	4.11098	3.05239	18.5094
CNAG_05784	hypothetical protein, hypothetical protein, variant	CP003826	complement(857705..859503)	103.864	-7.14493	-2.83692	4.19685e-09	5.53692e-08	3.49933e-05	1307	107.872	150.409	127.063	1656	106.086	152.302	119.53	1329	97.6352	139.2	126.253	8	0.78613	0.704561	18.9543	4	1.46455	1.08742	14.8075
CNAG_04488	3-ketoacyl-CoA reductase	CP003828	993757..995549	74.5515	-7.12733	-2.83336	1.10677e-06	8.43534e-06	0.00922826	819	72.9971	101.782	79.6212	1133	78.3821	112.529	81.7798	911	72.2752	103.044	86.5436	5	0.530596	0.475541	11.8464	3	1.18619	0.880745	11.1056
CNAG_03892	chaperonin GroES	CP003821	1111651..1112645	493.435	-7.12135	-2.83215	1.79248e-06	1.29512e-05	0.0149457	3053	497.115	693.143	296.805	4558	576.063	827.023	328.996	2809	407.128	580.449	266.851	20	3.87733	3.47501	47.3857	9	6.50108	4.82703	33.3169
CNAG_02750	hypothetical protein, hypothetical protein, variant 1, hypothetical protein, variant 2	CP003822	complement(846715..847578)	18.1415	-7.11061	-2.82997	0.0515533	0.103206	1	130	21.9622	30.6226	12.6383	126	16.5222	23.7201	9.09466	106	15.94	22.7259	10.0698	0	0	0	0	1	0.749455	0.556467	3.70188
CNAG_04574	dolichyl-phosphate mannosyltransferase polypeptide 2, regulatory subunit	CP003829	complement(995984..996799)	60.5189	-7.09036	-2.82586	0.000898755	0.00298797	1	343	65.8963	91.8813	33.3456	427	63.6738	91.413	30.8208	304	51.9865	74.1179	28.8795	0	0	0	0	3	2.55683	1.89844	11.1056
CNAG_00185	hypothetical protein	CP003820	504860..506369	100.817	-7.07045	-2.8218	1.59522e-07	1.50293e-06	0.0013301	1151	111.756	155.825	111.897	1356	102.193	146.713	97.8759	1024	88.5005	126.176	97.2784	8	0.924824	0.828863	18.9543	2	0.861469	0.639637	7.40375
CNAG_05504	GDSL Lipase/Acylhydrolase	CP003833	complement(495944..497197)	129.532	-7.05271	-2.81818	3.2105e-07	2.80012e-06	0.00267691	940	130.615	182.12	91.3845	1353	145.924	209.495	97.6594	906	112.058	159.762	86.0686	7	1.15807	1.03791	16.585	2	1.23284	0.915379	7.40375
CNAG_05232	large subunit ribosomal protein L8	CP003823	795473..796790	500.513	-7.04842	-2.8173	0.000316998	0.00120033	1	3744	474.224	661.226	363.983	5970	586.932	842.627	430.914	3906	440.382	627.859	371.064	44	6.63549	5.94699	104.249	1	0.561903	0.417211	3.70188
CNAG_06424	claudin family protein	CP003832	complement(440293..442084)	529.05	-7.01782	-2.81102	9.66159e-06	5.66913e-05	0.0805583	5848	560.897	782.076	568.528	6315	470.126	674.935	455.816	6514	556.126	792.877	618.82	33	3.76845	3.37743	78.1864	21	8.93528	6.63441	77.7394
CNAG_00624	hypothetical protein	CP003820	complement(1599154..1600554)	103.429	-7.0091	-2.80923	3.61908e-07	3.12704e-06	0.00301759	946	105.788	147.504	91.9678	1184	102.77	147.541	85.461	1022	101.73	145.037	97.0884	7	0.932004	0.835298	16.585	2	0.992179	0.736689	7.40375
CNAG_06285	hypothetical protein	CP003832	complement(95628..96327)	234.893	-7.00282	-2.80794	6.26295e-07	5.09468e-06	0.00522205	1307	258.182	359.991	127.063	1224	187.671	269.429	88.3482	1472	258.826	369.012	139.838	11	2.58711	2.31867	26.0621	1	0.876321	0.650665	3.70188
CNAG_00669	hypothetical protein	CP003820	complement(1740355..1741353)	58.3137	-6.99688	-2.80671	0.000169629	0.000698106	1	432	61.0365	85.1052	41.998	557	61.0839	87.6949	40.2042	420	52.8208	75.3074	39.8993	4	0.672882	0.603063	9.47714	0	0	0	0
CNAG_01621	hypothetical protein	CP003830	447771..449717	2551.73	-6.98018	-2.80326	0.000784485	0.00267418	1	27834	2237.18	3119.37	2705.95	38885	2425.9	3482.73	2806.71	41822	2992.12	4265.91	3973.02	296	28.3263	25.3871	701.309	54	19.2545	14.2964	199.901
CNAG_02601	hypothetical protein	CP003822	1257284..1258289	16.1309	-6.97157	-2.80148	0.0537698	0.10695	1	115	17.718	24.7048	11.18	151	18.0576	25.9243	10.8992	92	12.617	17.9882	8.73985	0	0	0	0	1	0.683488	0.507487	3.70188
CNAG_01150	omega-6 fatty acid desaturase (delta-12 desaturase)	CP003824	1068784..1071449	1088.1	-6.96511	-2.80015	0.000518771	0.00185485	1	19081	1030.76	1437.22	1855.01	23359	979.436	1406.12	1686.05	26081	1254.09	1787.98	2477.65	175	11.2556	10.0877	414.625	42	10.0651	7.47331	155.479
CNAG_06935	isochorismatase hydrolase	CP003822	complement(1566433..1567424)	304.646	-6.95329	-2.7977	3.09798e-05	0.00015589	0.25831	2366	312.563	435.816	230.017	3366	345.145	495.507	242.957	2179	256.23	365.31	207.002	24	3.77491	3.38322	56.8629	1	0.586051	0.435141	3.70188
CNAG_03482	Thiol peroxidase	CP003827	1078319..1079958	443.529	-6.93232	-2.79334	9.39833e-05	0.00041506	0.783633	4236	431.576	601.76	411.814	6803	537.981	772.351	491.04	3981	361.03	514.725	378.189	44	5.33736	4.78355	104.249	4	1.8079	1.34236	14.8075
CNAG_02415	annexin XIV	CP003825	complement(380353..382425)	110.732	-6.91193	-2.78909	1.37355e-06	1.01983e-05	0.0114526	1653	119.453	166.557	160.701	2177	122.109	175.306	157.136	1409	90.6327	129.216	133.853	6	0.516236	0.462671	14.2157	9	2.88523	2.14227	33.3169
CNAG_02313	hypothetical protein, hypothetical protein, variant	CP003825	complement(635774..636805)	187.365	-6.90607	-2.78786	1.17822e-07	1.13703e-06	0.000982396	1419	201.846	281.44	137.952	1592	175.77	252.344	114.91	1457	184.479	263.014	138.413	6	1.01616	0.91072	14.2157	7	4.41721	3.27976	25.9131
CNAG_05783	transcription initiation factor TFIIB	CP003826	855290..857736	522.708	-6.90379	-2.78739	0.000315555	0.00119595	1	8096	548.861	765.294	787.074	9917	521.84	749.178	715.808	8243	497.424	709.184	783.072	79	6.37663	5.71499	187.174	8	2.40599	1.78644	29.615
CNAG_04011	large subunit ribosomal protein L37a	CP003821	1394903..1396087	528.333	-6.8882	-2.78413	6.30875e-06	3.92262e-05	0.0526023	3092	539.726	752.557	300.597	4325	585.983	841.265	312.178	2956	459.291	654.818	280.815	25	5.19573	4.65662	59.2321	5	3.87184	2.87482	18.5094
CNAG_00510	prefoldin subunit 2	CP003820	1302071..1302622	92.8042	-6.8837	-2.78318	0.00122166	0.00390162	1	307	93.0071	129.683	29.8458	488	114.753	164.744	35.2238	262	70.6526	100.731	24.8896	2	0.721407	0.646553	4.73857	1	1.34397	0.997895	3.70188
CNAG_01403	eclair-PA	CP003824	complement(396148..397452)	161.102	-6.88156	-2.78274	3.63352e-06	2.41212e-05	0.0302963	1316	193.755	270.159	127.938	1442	164.789	236.579	104.083	952	124.762	177.876	90.4385	11	1.92825	1.72817	26.0621	0	0	0	0
CNAG_06779	small nuclear ribonucleoprotein D1	CP003821	complement(60634..61552)	270.784	-6.88153	-2.78273	3.6972e-06	2.44855e-05	0.0308273	1763	278.084	387.742	171.395	2451	300.077	430.805	176.913	1668	234.191	333.889	158.457	13	2.44141	2.18808	30.8007	4	2.79896	2.07822	14.8075
CNAG_04270	syntaxin 8	CP003828	complement(441826..443067)	84.092	-6.87612	-2.78159	5.6924e-06	3.58754e-05	0.0474632	721	85.7236	119.527	70.0939	916	84.533	121.359	66.1168	775	82.0193	116.936	73.6238	6	0.849355	0.761225	14.2157	1	0.527446	0.391627	3.70188
CNAG_03375	Succinyl-CoA synthetase alpha subunit	CP003827	789801..791500	253.124	-6.86947	-2.7802	1.22508e-06	9.23571e-06	0.0102147	2242	226.772	316.195	217.962	3667	287.892	413.311	264.684	2718	244.71	348.887	258.206	19	2.28812	2.0507	45.0164	6	2.69226	1.99899	22.2113
CNAG_04228	2,4-dienoyl-CoA reductase	CP003828	349917..351943	98.0483	-6.86099	-2.77842	6.5313e-07	5.29232e-06	0.0054458	1128	99.6222	138.906	109.661	1692	115.988	166.518	122.128	999	78.5348	111.968	94.9034	8	0.84122	0.753934	18.9543	3	1.17539	0.872721	11.1056
CNAG_05702	hypothetical protein	CP003826	complement(653378..654843)	35.2996	-6.84667	-2.7754	0.00118997	0.00381173	1	329	38.0749	53.0891	31.9846	450	40.4223	58.0322	32.4809	266	27.4015	39.0667	25.2696	1	0.137789	0.123492	2.36929	2	1.0268	0.762396	7.40375
CNAG_03364	hypothetical protein	CP003827	complement(752630..753674)	44.866	-6.83993	-2.77398	0.00112597	0.00364031	1	310	45.9096	64.0132	30.1374	447	51.3824	73.767	32.2644	283	37.3059	53.1876	26.8846	2	0.35265	0.316059	4.73857	1	0.656984	0.487808	3.70188
CNAG_00655	large subunit acidic ribosomal protein P1	CP003820	complement(1706442..1707124)	610.503	-6.8386	-2.7737	3.04509e-06	2.0659e-05	0.0253899	2668	626.156	873.069	259.376	3782	688.944	989.08	272.984	2472	516.41	736.253	234.836	22	6.14741	5.50955	52.1243	4	4.16457	3.09217	14.8075
CNAG_04378	NADH dehydrogenase (ubiquinone) 1 alpha subcomplex 13	CP003828	717405..718077	346.67	-6.83784	-2.77354	6.29865e-08	6.46775e-07	0.000525181	1295	344.32	480.096	125.897	1832	378.08	542.789	132.234	1342	317.61	452.822	127.488	7	2.21597	1.98604	16.585	6	7.07713	5.25474	22.2113
CNAG_02838	small subunit ribosomal protein S17	CP003822	complement(644116..645916)	37.4072	-6.82992	-2.77187	3.60678e-05	0.000178265	0.300733	458	34.1547	47.6229	44.5257	726	42.0229	60.3301	52.4026	543	36.044	51.3885	51.5841	2	0.177577	0.159152	4.73857	3	0.992473	0.736907	11.1056
CNAG_06794	hypothetical protein	CP003821	complement(21492..22865)	309.766	-6.80613	-2.76683	1.31094e-05	7.40555e-05	0.109306	1866	304.625	424.748	181.408	2642	334.774	480.617	190.699	1995	289.899	413.313	189.522	5	0.971844	0.871004	11.8464	14	10.139	7.52816	51.8263
CNAG_03941	20S proteasome subunit alpha 2	CP003821	1235857..1237221	192.936	-6.80034	-2.76561	4.8943e-06	3.14882e-05	0.0408087	1731	196.892	274.533	168.284	2413	213.037	305.845	174.17	1668	168.879	240.774	158.457	12	1.62512	1.4565	28.4314	5	2.52298	1.87331	18.5094
CNAG_00517	hypothetical protein	CP003820	complement(1316314..1318122)	173.391	-6.79276	-2.764	1.30554e-05	7.38507e-05	0.108856	1918	175.927	245.301	186.463	2599	185.036	265.646	187.595	1950	159.209	226.987	185.247	17	1.85655	1.66391	40.2779	2	0.813818	0.604257	7.40375
CNAG_03627	Cyclophilin A	CP003821	383243..384193	2019.3	-6.78866	-2.76313	0.00127135	0.00404444	1	11640	2046	2852.8	1131.61	15384	2098.88	3013.24	1110.42	12227	1913.03	2727.43	1161.55	129	26.9969	24.1957	305.638	7	5.45837	4.05282	25.9131
CNAG_06409	hypothetical protein	CP003832	complement(410807..412868)	21.0931	-6.78707	-2.76279	0.00121343	0.00388094	1	278	19.5623	27.2764	27.0265	391	21.3559	30.6595	28.2223	357	22.3611	31.8806	33.9144	1	0.0837815	0.0750882	2.36929	2	0.624336	0.463567	7.40375
CNAG_06355	hypothetical protein	CP003832	complement(281876..283615)	311.384	-6.78672	-2.76272	9.38507e-06	5.5489e-05	0.0782527	3729	325.009	453.17	362.524	5158	348.939	500.953	372.304	3354	260.205	370.978	318.625	28	2.90558	2.6041	66.34	8	3.09318	2.29668	29.615
CNAG_03000	small subunit ribosomal protein S19e	CP003822	237714..238949	543.362	-6.78455	-2.76225	5.14661e-05	0.000244655	0.429125	3747	527.633	735.695	364.274	5652	617.754	886.877	407.961	3867	484.698	691.042	367.359	34	5.70032	5.10885	80.5557	5	3.12342	2.31913	18.5094
CNAG_02136	small subunit ribosomal protein S6	CP003825	1105614..1106551	99.0337	-6.7805	-2.76139	3.63604e-05	0.00017952	0.303173	511	101.419	141.411	49.6782	698	107.527	154.371	50.3815	499	88.1551	125.684	47.4042	2	0.472607	0.423569	4.73857	3	2.64138	1.96122	11.1056
CNAG_00006	prohibitin-2	CP003820	complement(24546..26154)	197.683	-6.7542	-2.75579	6.42548e-06	3.98925e-05	0.0535756	1824	183.902	256.42	177.325	2625	205.426	294.919	189.472	2270	203.721	290.448	215.646	17	2.04072	1.82897	40.2779	3	1.34182	0.996299	11.1056
CNAG_07638	hypothetical protein	CP003825	complement(719475..721550)	178.411	-6.74029	-2.75281	1.02461e-06	7.86665e-06	0.00854318	2525	181.946	253.693	245.474	3617	202.3	290.431	261.075	2354	150.986	215.263	223.626	16	1.37269	1.23026	37.9086	9	2.87698	2.13615	33.3169
CNAG_04417	alpha-ketoglutarate-dependent 2,4- dichlorophenoxyacetate dioxygenase	CP003828	800105..801829	148.142	-6.72635	-2.74982	2.14977e-06	1.52034e-05	0.0179248	1162	117.722	164.143	112.967	1743	137.061	196.771	125.81	2103	189.644	270.378	199.782	9	1.08559	0.972948	21.3236	6	2.69659	2.00221	22.2113
CNAG_05132	cytochrome c oxidase subunit 5b	CP003823	complement(506295..508695)	182.102	-6.70891	-2.74608	2.3063e-06	1.6092e-05	0.0192299	2839	175.477	244.673	276.001	4186	200.825	288.314	302.145	3090	170.005	242.379	293.545	21	1.54542	1.38506	49.755	9	2.4678	1.83233	33.3169
CNAG_00232	large subunit ribosomal protein L30e	CP003820	complement(611559..612551)	804.831	-6.70337	-2.74489	1.70216e-05	9.25806e-05	0.141926	4253	792.902	1105.57	413.466	6120	885.607	1271.42	441.741	4435	735.982	1049.3	421.318	33	7.32505	6.565	78.1864	11	9.09767	6.75498	40.7206
CNAG_00781	U6 snRNA-associated Sm-like protein LSm3	CP003820	2056006..2056729	94.4978	-6.70167	-2.74452	0.000276913	0.00106943	1	427	101.921	142.112	41.5119	550	101.898	146.289	39.6989	375	79.6742	113.593	35.6244	1	0.284191	0.254703	2.36929	3	3.17667	2.35866	11.1056
CNAG_02920	hydrolase	CP003822	447093..448793	81.0512	-6.68396	-2.7407	8.04759e-07	6.38447e-06	0.00671008	780	80.576	112.35	75.8297	1101	88.2803	126.739	79.47	808	74.2971	105.927	76.7587	6	0.737964	0.661392	14.2157	2	0.916546	0.680532	7.40375
CNAG_07851	isocitrate dehydrogenase, NAD-dependent	CP003829	complement(430549..432554)	215.442	-6.67429	-2.73861	2.45206e-06	1.69109e-05	0.0204453	2285	195.902	273.153	222.142	3420	227.586	326.733	246.855	2920	222.836	317.701	277.395	21	2.14361	1.92119	49.755	5	1.90168	1.41199	18.5094
CNAG_01271	pre-mRNA-splicing factor isy1	CP003824	complement(736381..737884)	66.3888	-6.6701	-2.73771	5.2193e-06	3.32711e-05	0.0435186	693	67.08	93.5318	67.3718	992	74.531	107	71.6024	668	57.5554	82.0576	63.4589	5	0.576239	0.516448	11.8464	2	0.858822	0.637672	7.40375
CNAG_04523	glyceraldehyde-3-phosphate dehydrogenase, type I	CP003828	1082957..1084788	129.35	-6.66942	-2.73756	9.4174e-06	5.56107e-05	0.0785222	932	84.0194	117.151	90.6068	1431	100.131	143.753	103.289	2541	203.9	290.704	241.391	9	0.966004	0.865771	21.3236	6	2.39954	1.78165	22.2113
CNAG_06501	1,3-beta-glucanosyltransferase	CP003832	complement(684785..687449)	203.552	-6.66858	-2.73738	0.00012271	0.000521222	1	3482	212.099	295.737	338.512	4807	227.274	326.285	346.969	3159	171.281	244.198	300.1	37	2.6834	2.40497	87.6636	2	0.540448	0.40128	7.40375
CNAG_00771	large subunit ribosomal protein L29	CP003820	complement(2026018..2027470)	419.169	-6.64108	-2.73142	6.38864e-05	0.000295698	0.532685	3321	408.733	569.91	322.86	4940	471.915	677.503	356.569	3440	376.859	537.294	326.795	36	5.27529	4.72792	85.2943	3	1.63797	1.21618	11.1056
CNAG_02903	alcohol dehydrogenase (NADP)	CP003822	489367..491241	217.966	-6.62786	-2.72854	2.34714e-06	1.6313e-05	0.0195704	2406	224.778	313.416	233.905	3295	238.935	343.026	237.833	2287	190.184	271.149	217.261	18	2.00218	1.79444	42.6471	6	2.4867	1.84637	22.2113
CNAG_02770	transcription initiation factor TFIID subunit 11	CP003822	complement(810031..811189)	62.0843	-6.61792	-2.72638	4.72911e-05	0.000226747	0.394314	545	69.2398	96.5432	52.9836	674	66.4637	95.4184	48.6492	447	50.5494	72.0691	42.4643	3	0.453788	0.406703	7.10786	2	1.1272	0.836945	7.40375
CNAG_02965	hypothetical protein	CP003822	323795..325158	72.2407	-6.61248	-2.72519	6.00247e-06	3.75177e-05	0.0500486	741	78.6091	109.607	72.0382	878	72.296	103.792	63.3739	697	65.8168	93.836	66.2139	7	0.884149	0.792409	16.585	0	0	0	0
CNAG_00713	V-type H -transporting ATPase 54 kDa subunit	CP003820	1862233..1864060	90.9538	-6.61093	-2.72485	4.21922e-07	3.57518e-06	0.00351798	1035	88.2545	123.056	100.62	1553	102.786	147.564	112.095	1078	81.821	116.653	102.408	7	0.710669	0.636929	16.585	4	1.51311	1.12348	14.8075
CNAG_04750	hypothetical protein	CP003829	508195..509701	54.2185	-6.60342	-2.72321	1.39609e-05	7.82301e-05	0.116406	615	57.4133	80.0531	59.7888	668	48.4038	69.4907	48.2161	684	56.8385	81.0355	64.9789	3	0.33345	0.298851	7.10786	3	1.24243	0.922499	11.1056
CNAG_01463	hypothetical protein	CP003830	complement(18346..19281)	94.8511	-6.60167	-2.72283	2.08574e-05	0.000110559	0.173909	729	117.638	164.026	70.8716	773	96.82	138.999	55.795	488	70.0954	99.936	46.3592	3	0.576387	0.51658	7.10786	3	2.1476	1.59459	11.1056
CNAG_03352	hypothetical protein	CP003827	complement(725534..726325)	192.059	-6.60097	-2.72268	3.77768e-07	3.2506e-06	0.00314983	956	190.941	266.235	92.94	1204	186.652	267.967	86.9046	1117	198.584	283.124	106.113	9	2.14021	1.91814	21.3236	1	0.886043	0.657883	3.70188
CNAG_01231	agmatinase	CP003824	870485..872654	94.7561	-6.59119	-2.72054	1.71693e-07	1.59693e-06	0.00143158	1328	93.0849	129.791	129.105	1803	98.094	140.828	130.14	1492	93.0893	132.719	141.738	8	0.667642	0.598367	18.9543	6	1.86572	1.38529	22.2113
CNAG_02532	D-amino-acid oxidase	CP003825	65055..66908	39.8039	-6.58979	-2.72023	6.13924e-05	0.000285493	0.51189	433	35.1162	48.9637	42.0952	596	37.5173	53.8616	43.0192	648	46.7783	66.6925	61.559	0	0	0	0	5	1.79888	1.33566	18.5094
CNAG_01147	arp2/3 complex 20 kDa subunit	CP003824	1079446..1080597	221.372	-6.58733	-2.71969	4.60381e-06	2.97801e-05	0.0383865	1927	244.817	341.356	187.338	2236	220.494	316.551	161.394	1758	198.805	283.44	167.007	9	1.36136	1.22011	21.3236	9	5.07242	3.76625	33.3169
CNAG_01714	sulfonate dioxygenase	CP003830	complement(687256..689081)	54.1074	-6.5814	-2.71839	1.19402e-05	6.83772e-05	0.0995571	591	55.5431	77.4454	57.4556	692	50.4794	72.4705	49.9485	673	56.2998	80.2675	63.9339	6	0.671376	0.601714	14.2157	0	0	0	0
CNAG_01803	hypothetical protein	CP003830	965133..966160	277.958	-6.57252	-2.71645	2.41687e-05	0.0001254	0.201519	1888	246.318	343.449	183.547	1754	177.619	254.998	126.603	3530	409.938	584.455	335.344	11	1.70867	1.53138	26.0621	11	6.36648	4.72709	40.7206
CNAG_05762	large subunit acidic ribosomal protein P2	CP003826	complement(803218..804249)	441.284	-6.56702	-2.71524	2.79596e-06	1.90464e-05	0.0233127	2406	442.666	617.223	233.905	3729	532.523	764.515	269.159	2129	348.663	497.094	202.252	19	4.16204	3.73019	45.0164	6	4.89717	3.63613	22.2113
CNAG_04813	V-type ATPase, C subunit, V-type ATPase, C subunit, variant	CP003829	complement(329692..330887)	112.991	-6.53362	-2.70788	6.0578e-06	3.78352e-05	0.05051	746	125.19	174.556	72.5243	858	111.759	160.447	61.9303	683	102.024	145.457	64.8839	4	0.799215	0.716288	9.47714	3	2.23339	1.65829	11.1056
CNAG_07974	hypothetical protein	CP003823	646627..647130	58.0225	-6.52222	-2.70536	0.00905898	0.022416	1	212	63.4636	88.4893	20.6101	265	61.5744	88.3991	19.1277	184	49.0294	69.9019	17.4797	2	0.712839	0.638874	4.73857	0	0	0	0
CNAG_04237	hypothetical protein	CP003828	complement(365395..366220)	183.972	-6.51141	-2.70297	5.19825e-06	3.31622e-05	0.043343	656	180.12	251.147	63.7747	1045	222.71	319.733	75.428	610	149.086	212.555	57.949	6	1.96147	1.75795	14.2157	1	1.21807	0.904411	3.70188
CNAG_03242	solute carrier family 25 (peroxisomal adenine nucleotide transporter), member 17	CP003827	427403..429503	291.24	-6.50516	-2.70158	1.17944e-05	6.75888e-05	0.0983417	3568	303.422	423.071	346.872	5015	331.024	475.233	361.982	3161	239.275	341.138	300.29	27	2.73375	2.4501	63.9707	9	3.3953	2.521	33.3169
CNAG_04950	hypothetical protein	CP003823	60465..61752	193.647	-6.49931	-2.70029	1.35468e-06	1.00761e-05	0.0112953	1581	200.657	279.782	153.701	2022	199.19	285.967	145.948	1603	181.094	258.189	152.282	9	1.35999	1.21888	21.3236	7	3.94124	2.92636	25.9131
CNAG_04043	hypothetical protein	CP003821	1483596..1485012	103.48	-6.48594	-2.69732	5.27656e-06	3.35591e-05	0.043996	785	95.7724	133.538	76.3158	838	79.3561	113.927	60.4867	1246	135.313	192.917	118.368	5	0.726295	0.650934	11.8464	4	2.16493	1.60745	14.8075
CNAG_04004	small subunit ribosomal protein S1	CP003821	1374278..1375770	753.969	-6.47691	-2.69531	8.27794e-05	0.000371283	0.690215	6714	716.477	999.007	652.719	10776	892.574	1281.42	777.81	6873	652.855	930.786	652.924	54	6.861	6.1491	127.941	21	9.94154	7.38155	77.7394
CNAG_07753	hypothetical protein	CP003827	1394536..1397026	0.123766	-6.45646	-2.69074	0.766229	0.984713	1	7	0.371298	0.517713	0.680523	0	0	0	0	0	0	0	0	0	0	0	0	0	0	0	0
CNAG_02818	Glycine cleavage system T protein, glycine cleavage system T protein, variant	CP003822	700063..701764	121.155	-6.44436	-2.68804	2.25023e-07	2.01963e-06	0.00187624	1167	107.042	149.252	113.453	1862	132.565	190.317	134.399	1517	123.857	176.584	144.113	8	0.873669	0.783016	18.9543	6	2.44145	1.81277	22.2113
CNAG_06551	Carnitine O-acetyltransferase	CP003826	complement(91600..94833)	734.769	-6.44349	-2.68784	0.000468999	0.00169801	1	14124	685.684	956.071	1373.1	24065	906.813	1301.86	1737.01	14158	611.812	872.269	1344.99	125	7.22518	6.47549	296.161	42	9.04542	6.71619	155.479
CNAG_01395	Ribose-5-phosphate isomerase	CP003824	complement(412236..414331)	68.4715	-6.42469	-2.68363	9.45851e-07	7.34996e-06	0.00788651	884	70.9616	98.944	85.9403	1268	79.0053	113.424	91.5241	776	55.4476	79.0524	73.7188	5	0.477875	0.42829	11.8464	4	1.42444	1.05764	14.8075
CNAG_05770	proteasome component PRE2	CP003826	821806..823423	211.787	-6.41481	-2.68141	3.9611e-06	2.60882e-05	0.0330277	2316	226.618	315.98	225.156	2977	226.099	324.599	214.879	2097	182.643	260.397	199.212	17	1.98051	1.77501	40.2779	6	2.60447	1.93381	22.2113
CNAG_05715	charged multivesicular body protein 5	CP003826	682232..683472	118.946	-6.41372	-2.68116	9.64107e-07	7.47359e-06	0.00803872	919	128.547	179.237	89.343	1191	129.307	185.64	85.9662	795	98.9835	141.122	75.5237	5	0.832701	0.746299	11.8464	4	2.4821	1.84295	14.8075
CNAG_03337	hypothetical protein	CP003827	complement(682137..683226)	142.194	-6.40681	-2.67961	1.63352e-06	1.19371e-05	0.0136203	1019	154.355	215.223	99.0647	1336	157.08	225.511	96.4323	854	115.148	164.168	81.1286	10	1.80352	1.61638	23.6929	0	0	0	0
CNAG_04180	large subunit ribosomal protein L15	CP003828	217424..218442	56.0847	-6.40326	-2.67881	0.000354511	0.0013285	1	328	48.6324	67.8097	31.8874	583	67.0944	96.3238	42.0809	398	52.5272	74.8889	37.8094	1	0.176533	0.158215	2.36929	3	1.97327	1.46515	11.1056
CNAG_03065	ER-derived vesicles protein ERV14	CP003822	complement(72982..74444)	412.909	-6.40308	-2.67877	1.96869e-05	0.000105157	0.16415	3249	433.759	604.804	315.86	4158	430.873	618.581	300.124	3148	374.096	533.354	299.055	29	4.60967	4.13136	68.7093	4	2.36904	1.759	14.8075
CNAG_06444	signal peptidase	CP003832	502033..503267	88.1727	-6.39803	-2.67763	2.03624e-06	1.44741e-05	0.0169782	821	96.0724	133.957	79.8156	1069	97.0954	139.395	77.1603	685	71.3502	101.725	65.0739	6	0.835948	0.749209	14.2157	2	1.03824	0.77089	7.40375
CNAG_05068	GTP-binding protein ypt1	CP003823	complement(344755..347522)	705.803	-6.38812	-2.67539	0.00031096	0.00118068	1	10851	788.209	1099.02	1054.91	12004	676.804	971.652	866.447	10090	652.397	930.133	958.534	85	7.35128	6.58851	201.389	24	7.73385	5.74236	88.845
CNAG_00797	acetyl-CoA synthetase	CP003820	complement(2107846..2110908)	812.363	-6.3802	-2.6736	0.00101579	0.00333058	1	15657	763.047	1063.94	1522.14	23836	901.657	1294.46	1720.48	17805	772.385	1101.2	1691.45	175	10.1544	9.10075	414.625	26	5.6212	4.17372	96.2488
CNAG_04203	hypothetical protein	CP003828	284367..285675	41.7819	-6.36723	-2.67067	0.000312077	0.00118439	1	392	43.6041	60.7986	38.1093	519	44.8099	64.3312	37.4614	373	36.9317	52.6541	35.4344	1	0.132438	0.118696	2.36929	3	1.48039	1.09918	11.1056
CNAG_03857	hypothetical protein	CP003821	1023483..1024825	450.254	-6.36395	-2.66992	0.000471103	0.00170489	1	4383	457.652	638.118	426.105	6271	508.237	729.648	452.64	4141	384.874	548.72	393.388	52	6.46457	5.7938	123.203	2	0.926418	0.687862	7.40375
CNAG_04887	hypothetical protein	CP003829	106226..108113	22.4423	-6.35682	-2.6683	0.00183692	0.00557157	1	316	25.1422	35.0565	30.7208	409	25.2583	36.262	29.5216	239	16.9263	24.1321	22.7046	3	0.284191	0.254703	7.10786	0	0	0	0
CNAG_00647	hypothetical protein	CP003820	1685258..1686433	78.1218	-6.35611	-2.66814	7.23376e-06	4.42842e-05	0.0603151	723	86.2054	120.199	70.2883	875	80.9785	116.256	63.1574	633	67.1814	95.7816	60.134	5	0.709804	0.636154	11.8464	2	1.05789	0.785477	7.40375
CNAG_03646	phosphoribosylformimino-5-aminoimidazole carboxamide ribotide isomerase	CP003821	complement(430054..431354)	46.6978	-6.34936	-2.66661	0.000376147	0.00140139	1	394	48.7775	68.012	38.3037	573	55.0609	79.048	41.3591	329	36.2551	51.6894	31.2545	1	0.147399	0.132105	2.36929	3	1.64762	1.22335	11.1056
CNAG_06623	inositol oxygenase	CP003826	305800..308175	297.415	-6.34896	-2.66652	0.000406052	0.00149874	1	4121	242.016	337.45	400.634	4807	219.119	314.578	346.969	8247	431.109	614.638	783.452	8	0.559376	0.501335	18.9543	39	10.1606	7.5442	144.373
CNAG_05615	syntaxin 1B/2/3	CP003833	784039..786048	160.533	-6.34515	-2.66565	6.06809e-05	0.000282816	0.505957	2146	161.275	224.871	208.629	2996	174.761	250.895	216.251	2176	145.561	207.529	206.717	22	1.96849	1.76424	52.1243	1	0.333389	0.24754	3.70188
CNAG_01657	fumarate hydratase, mitochondrial	CP003830	539650..541671	157.285	-6.33765	-2.66395	1.30834e-05	7.3959e-05	0.10909	1823	141.472	197.259	177.228	2986	179.862	258.219	215.529	2179	150.519	214.597	207.002	19	1.75554	1.57339	45.0164	3	1.03281	0.766856	11.1056
CNAG_02796	3-deoxy-7-phosphoheptulonate synthase	CP003822	748337..752013	27.6329	-6.33524	-2.6634	7.74774e-06	4.69141e-05	0.0646007	672	28.5061	39.7469	65.3302	824	27.1307	38.9501	59.4762	722	27.2618	38.8676	68.5889	4	0.202023	0.181061	9.47714	3	0.56455	0.419177	11.1056
CNAG_01486	large subunit ribosomal protein L15-A	CP003830	87630..89344	294.115	-6.33193	-2.66265	1.19798e-05	6.85572e-05	0.0998879	3441	280.327	390.869	334.526	5524	349.301	501.473	398.722	3485	252.716	360.301	331.069	28	2.71588	2.43408	66.34	11	3.97545	2.95176	40.7206
CNAG_00279	hypothetical protein	CP003820	722111..723418	326.568	-6.33047	-2.66231	1.34588e-05	7.56194e-05	0.112219	3016	343.054	478.331	293.208	3757	331.694	476.196	271.18	3012	304.955	434.779	286.135	27	3.65652	3.27711	63.9707	4	2.01839	1.49864	14.8075
CNAG_01821	hypothetical protein	CP003830	1003386..1004845	284.704	-6.32748	-2.66163	0.000296997	0.00113699	1	2630	294.367	410.444	255.682	2880	250.202	359.202	207.878	3107	309.545	441.322	295.16	33	4.39764	3.94133	78.1864	0	0	0	0
CNAG_04688	acyl-CoA dehydrogenase	CP003829	complement(691246..693610)	176.334	-6.32662	-2.66143	1.79927e-06	1.29666e-05	0.0150023	2458	167.539	233.605	238.961	3510	185.698	266.596	253.351	2897	175.765	250.591	275.21	19	1.54191	1.38192	45.0164	9	2.72138	2.02062	33.3169
CNAG_03373	hypothetical protein	CP003827	788282..789611	82.7539	-6.31902	-2.6597	2.09475e-06	1.48521e-05	0.0174661	768	85.5039	119.221	74.6631	1005	86.8473	124.682	72.5408	766	75.9107	108.227	72.7688	3	0.397666	0.356404	7.10786	5	2.46949	1.83359	18.5094
CNAG_02100	fatty acid synthase subunit alpha, fungi type	CP003825	complement(1187552..1192918)	209.673	-6.31647	-2.65912	0.000193963	0.000784318	1	8061	209.253	291.767	783.671	9486	191.131	274.396	684.698	9895	228.637	325.972	940.009	54	1.66897	1.4958	127.941	34	3.91538	2.90715	125.864
CNAG_04238	peroxisomal 2,4-dienoyl-CoA reductase	CP003828	366411..367842	190.933	-6.31009	-2.65766	2.13248e-05	0.00011275	0.177806	1615	185.54	258.704	157.006	2524	225.071	323.122	182.182	1586	162.187	231.233	150.667	15	2.05177	1.83887	35.5393	3	1.52897	1.13525	11.1056
CNAG_04328	ubiquitin-conjugating enzyme E2 I	CP003828	complement(580103..581247)	124.79	-6.27782	-2.65026	3.16068e-06	2.1391e-05	0.0263538	845	141.427	197.196	82.1489	1011	131.339	188.556	72.9738	682	101.604	144.858	64.7889	1	0.199273	0.178596	2.36929	7	5.19741	3.85906	25.9131
CNAG_00092	mitochondrial protein	CP003820	255971..256887	324.567	-6.27603	-2.64985	1.48639e-05	8.21306e-05	0.123935	1870	314.652	438.73	181.797	2826	369.085	529.876	203.98	1936	289.964	413.406	183.917	18	3.60607	3.2319	42.6471	3	2.23936	1.66271	11.1056
CNAG_00537	Carnitine O-acetyltransferase	CP003820	1368529..1371048	367.903	-6.27268	-2.64908	0.00011605	0.00049955	0.967629	6213	324.5	452.461	604.013	10167	412.166	591.725	733.853	7895	367.042	523.297	750.013	57	3.54455	3.17676	135.049	21	4.86571	3.61277	77.7394
CNAG_04845	mannose-P-dolichol utilization defect 1	CP003829	complement(252097..253444)	62.9054	-6.2702	-2.64851	1.61174e-05	8.81806e-05	0.134387	540	61.5332	85.7977	52.4975	782	69.1653	99.2969	56.4447	572	58.0178	82.7169	54.3391	5	0.678357	0.60797	11.8464	1	0.505509	0.375339	3.70188
CNAG_00486	succinate dehydrogenase assembly factor 2, mitochondrial	CP003820	1249277..1249959	245.062	-6.26466	-2.64724	2.37619e-06	1.64831e-05	0.0198127	1075	239.366	333.756	104.509	1464	253.024	363.253	105.671	1225	242.795	346.157	116.373	9	2.386	2.13842	21.3236	3	2.96339	2.20031	11.1056
CNAG_07646	hypothetical protein	CP003825	complement(858366..859766)	21.1915	-6.24825	-2.64345	0.0107429	0.0261379	1	203	23.1738	32.312	19.7352	261	23.1264	33.2013	18.8389	170	17.2743	24.6282	16.1497	0	0	0	0	2	1.01285	0.752037	7.40375
CNAG_00427	type 2C protein Phosphatase	CP003820	complement(1115433..1117798)	22.1495	-6.24129	-2.64184	0.000367735	0.00137312	1	354	21.3773	29.807	34.415	543	25.4515	36.5394	39.1937	365	19.6196	27.972	34.6744	3	0.215696	0.193315	7.10786	1	0.267893	0.19891	3.70188
CNAG_05023	maltose O-acetyltransferase	CP003823	complement(246992..247986)	65.4668	-6.23046	-2.63934	8.11686e-05	0.000364646	0.676784	472	67.3678	93.933	45.8867	620	68.6859	98.6087	44.7515	475	60.3467	86.0372	45.1242	3	0.509805	0.456907	7.10786	2	1.26635	0.940259	7.40375
CNAG_01539	Myo-inositol-1-phosphate synthase	CP003830	complement(234844..237249)	350.893	-6.2267	-2.63847	0.000109619	0.000476538	0.913999	5080	304.146	424.081	493.865	7198	334.5	480.224	519.551	7769	414.032	590.291	738.043	58	4.13447	3.70547	137.419	12	3.18723	2.36651	44.4225
CNAG_06071	hypothetical protein	CP003831	227326..228523	21.3374	-6.21687	-2.63619	0.0108119	0.0262981	1	177	20.5786	28.6933	17.2075	268	24.1848	34.7208	19.3442	186	19.2488	27.4433	17.6697	1	0.138425	0.124062	2.36929	1	0.515769	0.382956	3.70188
CNAG_04713	citrate lyase subunit beta-like protein	CP003829	complement(610470..612214)	152.346	-6.21033	-2.63467	5.74139e-06	3.61296e-05	0.0478717	1893	176.59	246.225	184.033	2106	152.489	218.921	152.011	1541	127.958	182.432	146.393	14	1.55495	1.39361	33.17	4	1.65535	1.22909	14.8075
CNAG_02990	nuclear protein	CP003822	265058..265972	1013.53	-6.20995	-2.63458	0.00011702	0.000503205	0.975714	5056	955.328	1332.04	491.532	6458	947.128	1359.74	466.138	6767	1138.13	1622.65	642.854	58	13.0481	11.6942	137.419	8	6.70576	4.979	29.615
CNAG_03134	3-hydroxybutyryl-CoA dehydrogenase	CP003827	complement(148920..150652)	229.976	-6.20806	-2.63414	1.11508e-05	6.42981e-05	0.0929751	2772	236.049	329.131	269.487	4000	264.384	379.562	288.719	2500	189.495	270.166	237.496	27	2.73745	2.45341	63.9707	3	1.1333	0.841469	11.1056
CNAG_06346	Barwin-like protein 1	CP003832	complement(254852..256235)	138.837	-6.18137	-2.62793	1.32457e-06	9.88742e-06	0.0110442	1191	117.45	163.764	115.786	1633	124.995	179.448	117.87	1983	174.065	248.168	188.382	12	1.40894	1.26275	28.4314	4	1.7499	1.29929	14.8075
CNAG_03677	hypothetical protein	CP003821	511479..514540	439.548	-6.16003	-2.62294	0.000297936	0.00113954	1	8066	504.993	704.128	784.157	8810	428.123	614.633	635.905	6918	385.529	549.655	657.199	72	5.36701	4.81012	170.589	13	3.61064	2.68088	48.1244
CNAG_02239	26S protease regulatory subunit 4	CP003825	825318..827274	154.704	-6.1523	-2.62113	2.67741e-05	0.000137211	0.223242	2012	157.791	220.013	195.602	2976	181.156	260.076	214.807	1793	125.166	178.45	170.332	19	1.77411	1.59003	45.0164	3	1.04373	0.774968	11.1056
CNAG_07914	protein phosphatase 2 (formerly 2A), regulatory subunit A	CP003831	639020..641575	143.336	-6.15061	-2.62073	2.26116e-06	1.58498e-05	0.0188535	2653	145.562	202.961	257.918	3576	152.291	218.635	258.115	2706	132.156	188.417	257.066	21	1.37184	1.22949	49.755	8	1.94721	1.4458	29.615
CNAG_02439	hypothetical protein, hypothetical protein, variant	CP003825	complement(320077..321965)	189.151	-6.13562	-2.61721	1.65382e-05	9.02834e-05	0.137895	2574	203.896	284.299	250.238	3499	215.135	308.857	252.557	2105	148.423	211.609	199.972	24	2.26352	2.02866	56.8629	3	1.05423	0.782761	11.1056
CNAG_00746	capsular associated protein	CP003820	1957535..1960116	43.0389	-6.12987	-2.61586	5.1975e-06	3.31622e-05	0.0433367	687	41.1316	57.3511	66.7885	1008	46.843	67.25	72.7573	772	41.142	58.6568	73.3388	4	0.285136	0.25555	9.47714	4	1.06241	0.788835	14.8075
CNAG_03704	hypothetical protein	CP003821	576858..577034	1.45181	-6.12085	-2.61373	0.772347	0.990134	1	0	0	0	0	1	0.552667	0.793434	0.0721799	6	3.80276	5.42165	0.569991	0	0	0	0	0	0	0	0
CNAG_04189	succinate dehydrogenase [ubiquinone] flavoprotein subunit, mitochondrial	CP003828	complement(239962..243028)	698.358	-6.11643	-2.61269	0.000579313	0.00205109	1	12024	655.723	914.294	1168.94	17996	761.75	1093.6	1298.95	13959	677.602	966.068	1326.08	117	7.59678	6.80853	277.206	34	8.22551	6.10741	125.864
CNAG_02378	H/ACA ribonucleoprotein complex subunit 2	CP003825	complement(476368..477359)	80.3324	-6.09296	-2.60714	2.96763e-05	0.000150055	0.247441	462	69.6477	97.112	44.9145	688	80.5042	115.576	49.6597	677	90.8454	129.52	64.3139	4	0.717955	0.64346	9.47714	2	1.33754	0.993121	7.40375
CNAG_02227	hypothetical protein	CP003825	859660..860658	58.4658	-6.08766	-2.60589	0.000457322	0.00165934	1	381	61.9576	86.3894	37.0399	518	65.383	93.8668	37.3892	332	48.057	68.5156	31.5395	2	0.387233	0.347053	4.73857	2	1.44282	1.07129	7.40375
CNAG_05434	NADH dehydrogenase (ubiquinone) 1 alpha subcomplex 2	CP003833	304376..305221	195.15	-6.06841	-2.60132	2.29002e-07	2.05093e-06	0.00190942	922	183.859	256.36	89.6346	1512	234.03	335.984	109.136	944	167.562	238.896	89.6785	9	2.13683	1.91511	21.3236	2	1.76928	1.31369	7.40375
CNAG_01224	large subunit ribosomal protein L18-A	CP003824	883978..885512	476.625	-6.06642	-2.60084	0.000130224	0.000548387	1	3884	453.238	631.964	377.593	6091	551.698	792.043	439.648	4091	424.939	605.841	388.639	44	6.11326	5.47894	104.249	6	3.10607	2.30625	22.2113
CNAG_01035	20S proteasome subunit alpha 4	CP003824	complement(1382735..1384170)	314.26	-6.06499	-2.60051	2.42974e-05	0.000125833	0.202591	2729	320.834	447.348	265.307	3654	333.434	478.694	263.745	2757	288.511	411.335	261.911	8	1.1198	1.0036	18.9543	22	11.4739	8.51935	81.4413
CNAG_00673	cytoplasmic protein	CP003820	1748493..1750041	119.659	-6.04944	-2.5968	1.55413e-08	1.82512e-07	0.000129583	1249	120.069	167.416	121.425	1836	136.996	196.677	132.522	1191	101.913	145.299	113.143	9	1.03011	0.923225	21.3236	5	2.13232	1.58324	18.5094
CNAG_01777	glyoxylate reductase	CP003830	complement(860915..862735)	205.748	-6.03064	-2.59231	0.000130173	0.000548387	1	2270	207.459	289.267	220.684	2849	202.099	290.143	205.64	2553	207.686	296.101	242.531	3	0.326438	0.292566	7.10786	19	7.70324	5.71963	70.3357
CNAG_03227	hypothetical protein	CP003827	complement(392072..393410)	206.077	-6.02899	-2.59192	7.93762e-06	4.789e-05	0.0661839	1951	197.973	276.04	189.671	2353	185.326	266.063	169.839	2601	234.93	334.944	247.091	12	1.44978	1.29935	28.4314	11	4.95171	3.67663	40.7206
CNAG_05497	Dihydroxy-acid dehydratase	CP003833	complement(480843..483368)	176.568	-6.02741	-2.59154	6.97803e-06	4.30113e-05	0.0581828	2804	164.902	229.929	272.598	4236	193.362	277.599	305.754	3275	171.439	244.423	311.12	19	1.33038	1.19234	45.0164	15	3.91339	2.90568	55.5282
CNAG_05631	NADH-ubiquinone oxidoreductase 49 kDa subunit, mitochondrial	CP003833	complement(827655..829737)	163.079	-6.02725	-2.5915	1.33177e-05	7.50043e-05	0.111043	2107	162.213	226.179	204.837	2976	177.836	255.31	214.807	2177	149.187	212.698	206.812	19	1.7416	1.56089	45.0164	5	1.70768	1.26794	18.5094
CNAG_02146	hypothetical protein	CP003825	1081692..1083195	0.193481	-6.02154	-2.59013	0.773977	0.991461	1	1	0.0932168	0.129975	0.0972176	1	0.0723535	0.103874	0.0721799	5	0.414872	0.591489	0.474992	0	0	0	0	0	0	0	0
CNAG_06426	U6 snRNA-associated Sm-like protein LSm6	CP003832	445726..446633	153.952	-6.00531	-2.58624	4.11808e-07	3.50016e-06	0.00343366	951	165.773	231.142	92.4539	1170	158.301	227.265	84.4504	888	137.783	196.439	84.3586	7	1.45279	1.30205	16.585	3	2.31989	1.72251	11.1056
CNAG_07793	hypothetical protein	CP003823	complement(5841..8118)	5.42502	-6.00332	-2.58576	0.0774464	0.146295	1	117	7.01494	9.78116	11.3745	121	5.63105	8.08419	8.73376	68	3.62908	5.17404	6.45989	1	0.0713857	0.0639786	2.36929	0	0	0	0
CNAG_03359	cytochrome c oxidase subunit 7	CP003827	744190..744760	901.168	-5.99555	-2.58389	0.000114161	0.000493457	0.951878	2571	890.168	1241.19	249.946	3767	1012.35	1453.38	271.902	2599	800.987	1141.98	246.901	3	1.2367	1.10838	7.10786	22	33.7913	25.0899	81.4413
CNAG_02128	translation initiation factor 3 subunit J	CP003825	complement(1124241..1125515)	132.978	-5.98846	-2.58218	6.94459e-07	5.59459e-06	0.0057904	1082	136.5	190.326	105.189	1406	137.675	197.653	101.485	1111	124.758	177.87	105.543	10	1.50203	1.34618	23.6929	2	1.11931	0.83108	7.40375
CNAG_02403	NADH dehydrogenase (ubiquinone) 1 beta subcomplex 9	CP003825	411897..413022	315.761	-5.96738	-2.5771	7.90755e-06	4.7743e-05	0.0659331	1557	330.349	460.616	151.368	2112	347.811	499.334	152.444	1425	269.122	383.691	135.373	14	3.53659	3.16963	33.17	3	2.8237	2.09659	11.1056
CNAG_03281	glycine-rich RNA binding protein, glycine-rich RNA binding protein, variant 1, glycine-rich RNA binding protein, variant 2	CP003827	complement(559215..561262)	412.898	-5.96074	-2.57549	0.000163909	0.000676794	1	3730	383.12	534.197	362.622	5008	399.26	573.197	361.477	4991	456.314	650.573	474.137	45	5.50315	4.93214	106.618	6	2.73395	2.02995	22.2113
CNAG_00456	hypothetical protein	CP003820	1181337..1183717	909.337	-5.95781	-2.57478	0.000767902	0.00262839	1	14756	838.074	1168.55	1434.54	20954	923.732	1326.15	1512.46	19112	966.205	1377.53	1815.61	130	8.79083	7.87868	308.007	58	14.6135	10.8505	214.709
CNAG_01704	serine/threonine protein kinase	CP003830	complement(660419..664137)	115.624	-5.95212	-2.5734	3.55978e-06	2.36957e-05	0.0296815	2729	113.885	158.794	265.307	3350	108.511	155.784	241.803	3351	124.477	177.468	318.34	20	0.993726	0.890616	47.3857	12	2.22156	1.6495	44.4225
CNAG_02609	3-demethylubiquinone-9 3-O-methyltransferase	CP003822	1235566..1237525	52.9177	-5.94844	-2.57251	1.38687e-06	1.02697e-05	0.0115637	745	50.3441	70.1963	72.4271	1029	53.9726	77.4855	74.2731	905	54.4365	77.6109	85.9736	6	0.482743	0.432653	14.2157	3	0.899345	0.667761	11.1056
CNAG_04046	hypothetical protein	CP003821	complement(1487883..1488941)	66.8495	-5.94054	-2.5706	0.000120085	0.000513208	1	474	72.3218	100.841	46.0811	577	68.3333	98.1024	41.6478	441	59.8934	85.3909	41.8943	5	0.908309	0.814062	11.8464	0	0	0	0
CNAG_00490	acetyl-CoA acyltransferase	CP003820	complement(1254735..1257241)	812.497	-5.94019	-2.57051	0.00077183	0.00263859	1	12682	799.951	1115.4	1232.91	20044	981.353	1408.88	1446.77	11687	656.188	935.537	1110.25	123	9.23747	8.27899	291.422	34	9.5141	7.06418	125.864
CNAG_01044	dihydroceramidase	CP003824	complement(1358139..1359935)	303.405	-5.93678	-2.56968	3.32463e-05	0.000165695	0.277208	3409	281.358	392.306	331.415	4813	308.328	442.65	347.402	4363	320.528	456.982	414.478	33	3.24279	2.90631	78.1864	10	3.66138	2.71856	37.0188
CNAG_06448	Cystathionine gamma-lyase	CP003832	complement(509683..511761)	92.1227	-5.92562	-2.56697	2.45712e-06	1.69318e-05	0.0204875	1204	82.4669	114.986	117.05	2458	130.677	187.607	177.418	1037	63.2239	90.1393	98.5134	7	0.570852	0.51162	16.585	8	2.43084	1.80489	29.615
CNAG_00722	large subunit ribosomal protein L27	CP003820	complement(1881252..1882271)	80.1207	-5.92424	-2.56663	2.93001e-05	0.000148333	0.244305	513	78.749	109.802	49.8726	744	88.6474	127.266	53.7018	534	72.9657	104.028	50.7292	2	0.365536	0.327608	4.73857	4	2.72396	2.02253	14.8075
CNAG_02522	solute carrier family 25 (mitochondrial iron transporter), member 28/37	CP003825	100853..103181	46.2254	-5.92317	-2.56637	2.24692e-05	0.000117755	0.187348	530	40.2868	56.1731	51.5253	780	46.02	66.0685	56.3003	774	52.3693	74.6637	73.5288	3	0.271507	0.243335	7.10786	4	1.34884	1.00151	14.8075
CNAG_04608	signal peptidase I	CP003829	900621..902250	82.562	-5.91259	-2.56379	1.40155e-05	7.84829e-05	0.116861	661	89.5756	124.898	64.2608	830	87.3035	125.337	59.9093	587	70.8069	100.95	55.7641	6	0.968082	0.867633	14.2157	1	0.601175	0.44637	3.70188
CNAG_03358	Phosphoglycerate kinase	CP003827	complement(742046..744593)	334.32	-5.87602	-2.55484	0.000123597	0.000524455	1	5431	335.522	467.829	527.989	7912	379.396	544.678	571.087	5238	288.042	410.666	497.602	58	4.2662	3.82354	137.419	10	2.74065	2.03492	37.0188
CNAG_07447	hypothetical protein	CP003824	1561568..1562663	0.321377	-5.87333	-2.55418	0.776964	0.994219	1	3	0.473794	0.660626	0.291653	4	0.490336	0.703949	0.288719	0	0	0	0	0	0	0	0	0	0	0	0
CNAG_01675	tagatose-bisphosphate aldolase, tagatose-bisphosphate aldolase, variant	CP003830	576784..579253	111.863	-5.86783	-2.55283	0.000130193	0.000548387	1	2147	123.781	172.591	208.726	2661	119.078	170.954	192.071	1807	92.7317	132.209	171.662	24	1.64742	1.47648	56.8629	1	0.255761	0.189901	3.70188
CNAG_02893	hypothetical protein, hypothetical protein, variant	CP003822	complement(513920..515230)	28.7642	-5.8584	-2.55051	0.0026699	0.00770032	1	248	27.5619	38.4305	24.11	354	30.537	43.8404	25.5517	285	28.1937	40.1962	27.0745	3	0.396965	0.355775	7.10786	0	0	0	0
CNAG_06882	hypothetical protein	CP003822	complement(1413296..1414019)	81.4795	-5.85363	-2.54933	0.000137225	0.000573814	1	455	85.9719	119.873	44.234	600	87.9958	126.331	43.3079	419	70.4707	100.471	39.8043	2	0.449933	0.403248	4.73857	3	2.51466	1.86713	11.1056
CNAG_06785	kynurenine 3-monooxygenase	CP003821	complement(45172..46882)	32.7612	-5.83949	-2.54584	0.000138713	0.000578874	1	465	35.3673	49.3137	45.2062	560	33.0599	47.4624	40.4207	441	29.8563	42.5666	41.8943	5	0.452784	0.405803	11.8464	0	0	0	0
CNAG_06632	Atypical/ABC1 protein kinase	CP003826	complement(329151..331908)	235.577	-5.83825	-2.54554	0.00026655	0.00103613	1	4059	232.841	324.658	394.606	5439	242.173	347.675	392.586	4538	231.715	330.36	431.103	49	3.34665	2.99939	116.095	5	1.2724	0.944753	18.5094
CNAG_00413	putative oxidoreductase	CP003820	complement(1084959..1087465)	160.535	-5.83225	-2.54405	0.000331465	0.00124887	1	2771	152.834	213.102	269.39	3995	171.028	245.536	288.359	3213	157.741	224.894	305.23	39	2.56107	2.29533	92.4022	1	0.24468	0.181674	3.70188
CNAG_04800	phenylalanine-tRNA ligase, alpha subunit	CP003829	complement(367202..369644)	110.826	-5.81987	-2.54099	5.56533e-06	3.51543e-05	0.0464037	1599	109.344	152.462	155.451	2306	122.397	175.719	166.447	1655	100.738	143.624	157.222	12	0.977011	0.875636	28.4314	7	2.12352	1.57671	25.9131
CNAG_06260	Alpha-glucosidase	CP003832	complement(17420..19723)	42.3045	-5.81932	-2.54085	1.82188e-05	9.81955e-05	0.151908	580	41.0196	57.1949	56.3862	817	44.8488	64.387	58.9709	652	41.045	58.5185	61.939	0	0	0	0	7	2.19621	1.63068	25.9131
CNAG_04186	hypothetical protein	CP003828	complement(233960..235219)	373.384	-5.8183	-2.5406	0.00025745	0.00100745	1	3182	381.565	532.028	309.346	4370	406.738	583.933	315.426	3109	331.847	473.12	295.35	40	5.71085	5.11829	94.7714	2	1.06393	0.789961	7.40375
CNAG_05675	trimethyllysine dioxygenase	CP003826	complement(581014..583103)	165.864	-5.8181	-2.54055	2.45108e-05	0.000126624	0.204371	2468	178.144	248.392	239.933	3188	178.612	256.424	230.109	2192	140.837	200.793	208.237	23	1.97664	1.77154	54.4936	4	1.28085	0.95103	14.8075
CNAG_01287	NADH-ubiquinone oxidoreductase 51 kDa subunit, mitochondrial	CP003824	complement(683006..684888)	378.454	-5.81637	-2.54012	5.30839e-05	0.000251057	0.442613	4578	357.473	498.436	445.062	6978	422.926	607.172	503.671	5107	354.963	506.076	485.157	39	3.62581	3.24959	92.4022	18	6.23524	4.62964	66.6338
CNAG_03753	dolichol-phosphate mannosyltransferase	CP003821	complement(706320..708545)	39.9497	-5.8162	-2.54008	1.43799e-05	8.00487e-05	0.119899	645	42.9645	59.9067	62.7053	807	41.7243	59.9013	58.2492	593	35.1604	50.1287	56.3341	3	0.237927	0.21324	7.10786	4	1.18201	0.877642	14.8075
CNAG_03403	mitochondrial protein	CP003827	complement(863021..864496)	37.7345	-5.8162	-2.54008	0.000651825	0.00227117	1	324	35.6624	49.7252	31.4985	520	44.4257	63.7796	37.5335	338	33.1155	47.2133	32.1095	1	0.13105	0.117452	2.36929	3	1.46487	1.08766	11.1056
CNAG_07474	AP-2 complex subunit mu-1	CP003821	545426..547449	74.8093	-5.80926	-2.53835	2.21476e-06	1.55731e-05	0.0184667	925	80.7879	112.645	89.9263	1198	81.2133	116.594	86.4715	803	62.4266	89.0025	76.2837	4	0.415946	0.372787	9.47714	6	2.32471	1.72609	22.2113
CNAG_01170	small subunit ribosomal protein S17	CP003824	complement(1016102..1017337)	517.983	-5.7933	-2.53439	1.14875e-05	6.59658e-05	0.0957824	2910	494.265	689.17	282.903	4312	568.475	816.129	311.24	3249	491.209	700.324	308.65	26	5.25791	4.71234	61.6014	10	7.53495	5.59467	37.0188
CNAG_05478	charged multivesicular body protein 2A	CP003833	417640..419112	134.205	-5.78826	-2.53313	4.48224e-07	3.77886e-06	0.00373729	1286	144.967	202.133	125.022	1635	143.058	205.381	118.014	1142	114.589	163.372	108.488	10	1.34215	1.20289	23.6929	4	2.00033	1.48524	14.8075
CNAG_07310	hypothetical protein	CP003820	283985..285146	117.416	-5.78165	-2.53148	1.72722e-06	1.25231e-05	0.0144016	848	117.572	163.934	82.4405	1058	113.857	163.458	76.3663	979	120.82	172.255	93.0035	5	0.825372	0.739731	11.8464	5	3.07532	2.28341	18.5094
CNAG_01590	large subunit ribosomal protein L32	CP003830	366370..367063	36.9356	-5.77763	-2.53048	0.0144348	0.0338178	1	149	32.2099	44.9112	14.4854	262	43.9612	63.1127	18.9111	180	34.6357	49.3807	17.0997	0	0	0	0	2	1.91799	1.4241	7.40375
CNAG_00088	prohibitin PHB1	CP003820	complement(246364..248042)	525.81	-5.77693	-2.5303	5.37186e-05	0.000253915	0.447906	4824	554.712	773.453	468.978	6337	565.6	812.002	457.404	4466	457.118	651.72	424.263	37	5.06565	4.54003	87.6636	17	8.67206	6.43897	62.9319
CNAG_00371	methylglutaconyl-CoA hydratase	CP003820	943410..944756	113.787	-5.77385	-2.52953	1.6736e-06	1.2198e-05	0.0139545	960	108.122	150.757	93.3289	1613	141.007	202.436	116.426	920	92.2313	131.496	87.3985	11	1.47505	1.322	26.0621	1	0.499636	0.370978	3.70188
CNAG_06574	antiphagocytic protein 1	CP003826	complement(162955..164009)	1009.54	-5.77349	-2.52944	0.000314024	0.00119124	1	7551	1041.19	1451.76	734.09	9276	992.775	1425.27	669.54	8104	994.658	1418.1	769.867	68	11.1637	10.0053	161.111	20	12.234	9.08369	74.0375
CNAG_01919	hypothetical protein	CP003830	complement(1266271..1268687)	328.467	-5.7693	-2.5284	0.00151033	0.00469019	1	5820	316.979	441.974	565.806	9197	388.794	558.171	663.838	5768	279.629	398.671	547.951	81	5.25249	4.70749	191.912	3	0.72484	0.538191	11.1056
CNAG_05647	hypothetical protein	CP003833	complement(871243..872376)	66.0838	-5.76276	-2.52676	4.34853e-05	0.000211294	0.362581	539	69.9585	97.5454	52.4003	723	72.8376	104.569	52.186	480	55.4552	79.0633	45.5992	4	0.618137	0.553998	9.47714	2	1.15158	0.855045	7.40375
CNAG_05460	2-dehydropantoate 2-reductase	CP003833	complement(369502..371072)	86.8953	-5.75737	-2.52541	1.9726e-06	1.40697e-05	0.0164475	875	81.9892	114.32	85.0654	1504	109.386	157.04	108.559	831	69.3105	98.8171	78.9437	9	1.00407	0.899887	21.3236	2	0.831365	0.617285	7.40375
CNAG_00247	alpha-aminoadipic semialdehyde synthase	CP003820	648982..652715	406.511	-5.75655	-2.5252	0.00201476	0.00605591	1	8586	366.436	510.934	834.71	13559	449.16	644.835	978.687	10633	403.936	575.898	1010.12	121	6.14845	5.51048	286.684	10	1.89331	1.40577	37.0188
CNAG_02070	hypothetical protein	CP003825	1279201..1281526	966.133	-5.75312	-2.52434	0.00491564	0.01323	1	15774	902.808	1258.81	1533.51	18841	836.995	1201.63	1359.94	22742	1158.6	1651.83	2160.45	229	15.6049	13.9857	542.566	11	2.79293	2.07374	40.7206
CNAG_07334	ferric-chelate reductase	CP003820	complement(580183..582875)	166.236	-5.71236	-2.51409	3.06077e-05	0.00015439	0.255207	2938	160.015	223.113	285.625	4599	194.418	279.116	331.955	2976	144.275	205.695	282.715	14	0.907838	0.81364	33.17	22	5.31549	3.94673	81.4413
CNAG_02189	Alpha-amylase	CP003825	complement(950724..953184)	251.15	-5.70971	-2.51342	0.000120788	0.000515947	1	4549	249.481	347.859	442.243	5823	247.875	355.861	420.303	5246	256.094	365.116	498.362	46	3.00366	2.692	108.987	10	2.43296	1.80646	37.0188
CNAG_00259	bud site selection protein	CP003820	680600..681946	27.0836	-5.68873	-2.50811	0.00430065	0.0117647	1	202	22.234	31.0015	19.638	294	25.1176	36.06	21.2209	346	33.8993	48.3308	32.8695	3	0.393151	0.352357	7.10786	0	0	0	0
CNAG_00701	protein involved in gxm O-acetylation	CP003820	complement(1832171..1834926)	30.7966	-5.67468	-2.50454	5.45247e-05	0.000257287	0.454627	476	29.0367	40.4868	46.2756	791	37.4527	53.7688	57.0943	477	25.9005	36.9268	45.3142	1	0.0726295	0.0650934	2.36929	5	1.35308	1.00466	18.5094
CNAG_00115	chlorophyll synthesis pathway protein BchC	CP003820	complement(312208..313854)	213.072	-5.6648	-2.50203	1.4335e-05	7.99497e-05	0.119525	2159	193.939	270.416	209.893	3165	220.675	316.811	228.449	2809	224.602	320.219	266.851	23	2.45988	2.20464	54.4936	6	2.39099	1.7753	22.2113
CNAG_03055	bud site selection protein 20	CP003822	complement(105268..106136)	74.4782	-5.66023	-2.50086	0.000250266	0.000984301	1	377	68.0702	94.9124	36.651	479	67.13	96.3749	34.5742	549	88.2343	125.797	52.1541	3	0.644925	0.578007	7.10786	2	1.60199	1.18947	7.40375
CNAG_05130	hypothetical protein	CP003823	503012..506342	70.799	-5.6571	-2.50006	6.58676e-06	4.08027e-05	0.0549204	1142	56.955	79.4142	111.022	1668	64.5695	92.699	120.396	2047	90.8726	129.558	194.462	8	0.475038	0.425748	18.9543	9	1.99123	1.47848	33.3169
CNAG_05455	translation initiation factor eIF-1A	CP003833	complement(353966..356010)	189.782	-5.65348	-2.49914	7.50701e-06	4.56554e-05	0.0625935	2449	200.289	279.269	238.086	3042	193.105	277.23	219.571	2417	175.952	250.858	229.611	18	1.75272	1.57086	42.6471	10	3.62812	2.69386	37.0188
CNAG_05367	hypothetical protein	CP003833	complement(104934..106075)	96.4838	-5.65304	-2.49903	5.06215e-05	0.00024119	0.422082	534	103.062	143.703	51.9142	680	101.867	146.245	49.0823	492	84.5225	120.505	46.7392	1	0.22979	0.205946	2.36929	5	4.28096	3.17859	18.5094
CNAG_01957	20S proteasome subunit beta 7	CP003830	complement(1362119..1363222)	110.211	-5.65218	-2.49881	2.42217e-06	1.67602e-05	0.0201961	796	105.934	147.707	77.3852	1181	121.993	175.139	85.2444	867	102.705	146.427	82.3636	6	0.950703	0.852057	14.2157	4	2.36153	1.75343	14.8075
CNAG_06666	starch phosphorylase	CP003826	420942..425599	368.258	-5.65026	-2.49832	0.000696664	0.0024163	1	8076	335.911	468.372	785.129	11384	367.527	527.638	821.696	10840	401.335	572.189	1029.78	87	4.30844	3.86139	206.128	26	4.7975	3.56212	96.2488
CNAG_05730	acyl-protein thioesterase 1	CP003826	717356..718852	77.0739	-5.64869	-2.49792	3.87545e-06	2.55443e-05	0.0323135	818	83.4752	116.392	79.524	1113	88.1586	126.565	80.3362	656	59.5878	84.9552	62.319	3	0.3645	0.326679	7.10786	6	2.71624	2.0168	22.2113
CNAG_01216	6-phosphogluconolactonase	CP003824	complement(899130..900516)	294.063	-5.63958	-2.49559	5.99806e-05	0.000279865	0.500119	2886	311.671	434.573	280.57	3586	300.591	431.542	258.837	2808	269.927	384.839	266.756	30	3.85739	3.45715	71.0786	3	1.43726	1.06716	11.1056
CNAG_02575	Rab small monomeric GTPase	CP003822	1327471..1329227	502.09	-5.63137	-2.49349	0.000385656	0.00143043	1	5419	546.799	762.419	526.822	6035	472.663	678.577	435.605	5420	486.808	694.049	514.891	61	7.32843	6.56803	144.526	7	3.13343	2.32656	25.9131
CNAG_05926	U2 small nuclear ribonucleoprotein A'	CP003826	1233429..1234967	64.2261	-5.6153	-2.48936	2.7657e-05	0.000141128	0.230604	606	66.6437	92.9234	58.9139	910	77.6771	111.517	65.6837	494	48.3574	68.9438	46.9292	3	0.392808	0.35205	7.10786	4	1.95146	1.44895	14.8075
CNAG_03890	protein lysine methyltransferase SET5	CP003821	complement(1107606..1109212)	22.0104	-5.5967	-2.48458	0.00355316	0.00995171	1	238	21.1829	29.5359	23.1378	343	23.6956	34.0185	24.7577	267	21.1528	30.1579	25.3646	1	0.105969	0.0949739	2.36929	2	0.789679	0.586334	7.40375
CNAG_01855	hypothetical protein	CP003830	1100145..1101425	174.736	-5.58855	-2.48248	3.50132e-06	2.33365e-05	0.029194	1632	182.989	255.147	158.659	2095	182.328	261.759	151.217	1592	158.89	226.532	151.237	11	1.46849	1.31612	26.0621	8	3.97931	2.95462	29.615
CNAG_02075	hypothetical protein	CP003825	complement(1265024..1266284)	20.39	-5.57725	-2.47955	0.0163898	0.0377301	1	167	20.6544	28.7991	16.2353	242	23.2315	33.3523	17.4675	157	17.2841	24.6422	14.9148	1	0.147255	0.131976	2.36929	1	0.548668	0.407384	3.70188
CNAG_04666	26S protease regulatory subunit 8	CP003829	complement(734488..736236)	235.425	-5.56668	-2.47682	9.6994e-06	5.68332e-05	0.0808736	2793	244.614	341.073	271.529	3563	242.21	347.728	257.177	2815	219.451	312.875	267.421	27	2.81544	2.52331	63.9707	6	2.33117	1.73089	22.2113
CNAG_00264	nuclease I, nuclease I, variant	CP003820	complement(691450..693625)	276.424	-5.55141	-2.47285	8.69764e-05	0.000388228	0.725209	4294	294.114	410.092	417.452	5065	269.276	386.586	365.591	4361	265.882	379.072	414.288	38	3.09891	2.77737	90.0329	12	3.64626	2.70733	44.4225
CNAG_01138	cytochrome c peroxidase, mitochondrial	CP003824	1101942..1103697	537.121	-5.54311	-2.47069	0.000205133	0.000824687	1	5100	489.154	682.043	495.81	9659	719.073	1032.34	697.185	4722	403.136	574.756	448.583	59	6.73752	6.03843	139.788	14	5.95685	4.42294	51.8263
CNAG_07316	hydroxyacid-oxoacid transhydrogenase	CP003820	complement(533330..535616)	150.897	-5.54281	-2.47062	7.14543e-05	0.000325922	0.595786	2105	147.548	205.731	204.643	2713	147.603	211.906	195.824	2525	157.54	224.608	239.871	24	2.00293	1.7951	56.8629	3	0.932858	0.692644	11.1056
CNAG_03439	hypothetical protein	CP003827	complement(955158..956451)	233.234	-5.54131	-2.47023	1.679e-05	9.13806e-05	0.139995	1951	224.756	313.384	189.671	2760	246.79	354.304	199.216	2225	228.157	325.286	211.371	19	2.60603	2.33563	45.0164	6	3.06632	2.27673	22.2113
CNAG_06839	Methylene-fatty-acyl-phospholipid synthase	CP003824	complement(108073..109645)	53.4123	-5.51457	-2.46325	2.27936e-05	0.000119305	0.190053	667	62.6389	87.3394	64.8441	777	56.6376	81.3116	56.0838	490	40.9604	58.3978	46.5492	5	0.559063	0.501055	11.8464	2	0.833224	0.618665	7.40375
CNAG_00994	protein mago nashi	CP003824	1486003..1487308	195.242	-5.51376	-2.46304	2.34397e-06	1.6313e-05	0.019544	1025	191.378	266.844	99.648	1603	232.309	333.514	115.704	975	162.04	231.022	92.6235	13	2.8899	2.59004	30.8007	0	0	0	0
CNAG_06946	hypothetical protein	CP003824	768207..769885	65.3235	-5.51195	-2.46256	9.01088e-06	5.35897e-05	0.0751327	624	63.0651	87.9337	60.6638	919	72.0917	103.498	66.3333	676	60.8136	86.7029	64.2189	5	0.601655	0.539226	11.8464	3	1.34505	0.998696	11.1056
CNAG_06589	endoribonuclease L-PSP	CP003826	complement(206279..207221)	295.34	-5.5092	-2.46184	1.4709e-05	8.15452e-05	0.122644	1929	294.679	410.88	187.533	2478	293.822	421.824	178.862	2188	297.518	424.176	207.857	14	2.54635	2.28214	33.17	10	6.77689	5.03181	37.0188
CNAG_03306	vesicle transport through interaction with t- SNAREs 1	CP003827	612173..613485	104.526	-5.4984	-2.45901	5.98715e-06	3.745e-05	0.0499209	869	112.212	156.461	84.4821	1110	111.252	159.719	80.1197	784	90.1128	128.475	74.4788	3	0.461227	0.41337	7.10786	7	4.00989	2.97733	25.9131
CNAG_02961	F-type H -transporting ATPase subunit J	CP003822	333383..334070	255.544	-5.48181	-2.45465	3.31007e-06	2.22755e-05	0.0275994	791	251.106	350.125	76.8991	1239	305.293	438.293	89.4309	744	210.234	299.734	70.6788	8	3.02373	2.70999	18.9543	2	2.81659	2.09131	7.40375
CNAG_02801	thioredoxin, thioredoxin, variant	CP003822	complement(737830..738946)	1135.1	-5.47037	-2.45164	0.00357623	0.0100029	1	7389	1196.95	1668.95	718.341	9459	1189.33	1707.46	682.749	7067	1019	1452.81	671.354	101	19.4798	17.4586	239.298	3	2.15589	1.60074	11.1056
CNAG_01524	hypothetical protein	CP003830	complement(179244..181074)	102.921	-5.46838	-2.45111	1.43518e-06	1.05898e-05	0.0119665	1283	115.911	161.618	124.73	1608	112.758	161.881	116.065	996	80.095	114.193	94.6184	5	0.537823	0.482018	11.8464	9	3.60705	2.67822	33.3169
CNAG_05303	isocitrate lyase	CP003823	complement(988897..991402)	925.81	-5.4651	-2.45025	0.0011513	0.00370999	1	12542	810.178	1129.66	1219.3	19848	995.167	1428.71	1432.63	16906	972.085	1385.92	1606.04	121	9.30619	8.34057	286.684	61	17.4806	12.9793	225.814
CNAG_04350	glycerophosphoryl diester phosphodiesterase, glycerophosphoryl diester phosphodiesterase, variant	CP003828	641619..644346	106.867	-5.46469	-2.45014	2.49296e-05	0.000128708	0.207863	1550	114.977	160.315	150.687	1967	113.252	162.59	141.978	1399	92.3729	131.697	132.903	18	1.58973	1.42478	42.6471	0	0	0	0
CNAG_05918	ATP synthase subunit beta, mitochondrial	CP003826	1211455..1213707	785.822	-5.45106	-2.44654	0.00190757	0.00575862	1	11298	762.655	1063.39	1098.36	17055	893.601	1282.9	1231.03	11670	701.208	999.723	1108.63	141	11.3323	10.1565	334.069	22	6.58813	4.89166	81.4413
CNAG_04809	COP9 signalosome complex subunit 5	CP003829	337171..339083	85.453	-5.442	-2.44414	7.79015e-07	6.22606e-06	0.00649543	1104	97.6394	136.142	107.328	1405	96.449	138.467	101.413	791	62.2705	88.7799	75.1437	7	0.737101	0.660618	16.585	5	1.96173	1.45658	18.5094
CNAG_06621	biotin synthase	CP003826	complement(300183..303644)	110.179	-5.43204	-2.4415	1.44038e-05	8.01194e-05	0.120099	2594	102.483	142.895	252.182	3594	110.211	158.224	259.414	3351	117.843	168.011	318.34	18	0.846692	0.758839	42.6471	17	2.97949	2.21226	62.9319
CNAG_06743	hypothetical protein	CP003821	complement(164195..165046)	36.9555	-5.42495	-2.43961	0.0180547	0.0410355	1	155	35.7121	49.7945	15.0687	223	39.8799	57.2534	16.0961	172	35.2746	50.2915	16.3397	1	0.274319	0.245856	2.36929	1	1.02211	0.758911	3.70188
CNAG_05036	hypothetical protein	CP003823	complement(276432..278418)	93.4061	-5.40707	-2.43485	1.76186e-06	1.27516e-05	0.0146904	1123	94.4168	131.648	109.175	1588	103.63	148.776	114.622	1098	82.1715	117.153	104.308	7	0.700713	0.628006	16.585	7	2.61084	1.93854	25.9131
CNAG_07341	hypothetical protein	CP003820	complement(600348..601972)	324.136	-5.40128	-2.4333	4.74879e-05	0.00022756	0.395954	2999	316.021	440.638	291.556	4563	373.212	535.801	329.357	3019	283.173	403.725	286.8	31	3.88932	3.48576	73.4479	8	3.73975	2.77675	29.615
CNAG_00448	V-type H -transporting ATPase subunit AC39	CP003820	1163222..1165097	155.876	-5.39925	-2.43276	2.80211e-05	0.000142724	0.23364	2307	168.258	234.607	224.281	2903	164.339	235.932	209.538	2080	135.033	192.519	197.597	20	1.73672	1.55652	47.3857	7	2.26484	1.68164	25.9131
CNAG_02372	enoyl reductase	CP003825	491187..493074	243.601	-5.38689	-2.42945	8.14907e-05	0.000365896	0.67947	2733	251.782	351.067	265.696	3559	254.494	365.364	256.888	2738	224.527	320.111	260.106	34	3.72938	3.34242	80.5557	3	1.22608	0.910361	11.1056
CNAG_02376	hypothetical protein	CP003825	479591..481239	13.4818	-5.38253	-2.42828	0.01854	0.0420071	1	165	13.9096	19.3946	16.0409	206	13.4791	19.3513	14.8691	174	13.0566	18.6149	16.5297	1	0.10037	0.0899552	2.36929	1	0.373975	0.277675	3.70188
CNAG_01835	hypothetical protein	CP003830	complement(1038093..1041610)	95.563	-5.37947	-2.42746	2.04754e-05	0.00010888	0.170724	1774	97.7167	136.249	172.464	2350	100.473	144.243	169.623	1805	88.4997	126.175	171.472	14	0.918154	0.822886	33.17	8	1.95487	1.45148	29.615
CNAG_06168	S-(hydroxymethyl)glutathione dehydrogenase	CP003831	complement(500484..502515)	310.628	-5.3765	-2.42667	0.00164161	0.00503812	1	3452	309.206	431.135	335.595	5252	365.146	524.221	379.089	3230	257.531	367.165	306.845	51	5.43901	4.87465	120.834	1	0.397365	0.295042	3.70188
CNAG_03127	small subunit ribosomal protein S23	CP003827	131716..132666	844.748	-5.37538	-2.42637	0.00031506	0.00119462	1	4650	809.441	1128.63	452.062	6925	935.659	1343.28	499.846	5093	789.143	1125.09	483.827	52	10.7773	9.659	123.203	10	7.72228	5.73376	37.0188
CNAG_06372	hypothetical protein	CP003832	320990..323352	226.999	-5.37502	-2.42627	0.000154278	0.000638715	1	4841	265.726	370.51	470.63	3951	168.334	241.668	285.183	5054	246.936	352.06	480.122	41	2.67951	2.40148	97.1407	14	3.4091	2.53125	51.8263
CNAG_02934	hypothetical protein, hypothetical protein, variant	CP003822	complement(410064..413275)	117.259	-5.36653	-2.42399	0.000118286	0.000507363	0.986268	2784	127.68	178.029	270.654	3074	109.427	157.098	221.881	2809	114.671	163.489	266.851	33	1.80194	1.61497	78.1864	3	0.610364	0.453193	11.1056
CNAG_01624	hypothetical protein	CP003830	complement(451254..453552)	19.386	-5.36068	-2.42242	0.00110675	0.00359488	1	337	20.6475	28.7894	32.7623	439	20.8769	29.9719	31.687	305	16.6336	23.7148	28.9745	1	0.0729473	0.0653782	2.36929	3	0.815401	0.605432	11.1056
CNAG_04351	methylmalonate-semialdehyde dehydrogenase (acylating)	CP003828	644446..647209	258.953	-5.35742	-2.42154	0.000548315	0.00195128	1	4990	287.556	400.949	485.116	5312	237.6	341.109	383.419	4907	251.703	358.856	466.157	59	4.04806	3.62803	139.788	6	1.53386	1.13889	22.2113
CNAG_01586	F-type H -transporting ATPase subunit B	CP003830	complement(359562..361102)	319.912	-5.35727	-2.4215	2.11701e-05	0.000112074	0.176516	2665	311.277	434.023	259.085	4124	373.881	536.761	297.67	2641	274.579	391.471	250.891	27	3.75479	3.36519	63.9707	8	4.14527	3.07785	29.615
CNAG_05029	meiotic Sister-Chromatid recombination aldehyde dehydrogenase, meiotic Sister-Chromatid recombination aldehyde dehydrogenase, variant	CP003823	complement(259239..261928)	26.8307	-5.35291	-2.42032	8.7546e-05	0.000390352	0.729958	494	28.0191	39.0679	48.0255	677	29.8044	42.7887	48.8658	449	22.6685	32.3188	42.6543	1	0.0675304	0.0605234	2.36929	5	1.25809	0.934123	18.5094
CNAG_03982	hypothetical protein	CP003821	complement(1328200..1329435)	64.3583	-5.34691	-2.4187	8.64246e-05	0.000385971	0.720608	502	68.3225	95.2642	48.8032	619	65.3907	93.878	44.6793	490	59.3616	84.6327	46.5492	2	0.324088	0.29046	4.73857	4	2.41509	1.79319	14.8075
CNAG_04789	hypothetical protein	CP003829	394156..395474	168.172	-5.34092	-2.41709	2.38829e-05	0.000124149	0.199135	1632	176.549	246.168	158.659	1938	162.729	233.621	139.885	1716	165.239	235.583	163.017	18	2.31841	2.07785	42.6471	2	0.959816	0.71266	7.40375
CNAG_05162	V-type proton ATPase subunit E	CP003823	complement(594104..594665)	320.524	-5.33662	-2.41593	7.63244e-07	6.11917e-06	0.00636393	1144	359.545	501.324	111.217	1336	325.911	467.893	96.4323	987	276.117	393.664	93.7634	8	2.99357	2.68295	18.9543	5	6.97124	5.17612	18.5094
CNAG_02367	GTP-binding protein ypt3	CP003825	complement(503750..505355)	350.61	-5.3302	-2.41419	0.000125999	0.00053329	1	3465	371.02	517.325	336.859	4328	359.706	516.41	312.394	3369	321.103	457.802	320.05	36	4.58955	4.11333	85.2943	6	2.85009	2.11618	22.2113
CNAG_01201	hypothetical protein	CP003824	complement(939884..941090)	41.5842	-5.32963	-2.41403	0.00121865	0.00389462	1	296	39.268	54.7527	28.7764	485	49.9407	71.6972	35.0072	301	35.5438	50.6753	28.5945	4	0.631801	0.566244	9.47714	0	0	0	0
CNAG_01252	thiosulfate/3-mercaptopyruvate sulfurtransferase	CP003824	complement(795213..797024)	173.894	-5.32162	-2.41187	3.09629e-05	0.00015589	0.258169	2081	172.091	239.952	202.31	2920	187.428	269.08	210.765	2203	162.162	231.197	209.282	21	2.06765	1.85311	49.755	6	2.20115	1.63435	22.2113
CNAG_00119	hypothetical protein	CP003820	319753..320669	12.7124	-5.32111	-2.41173	0.0966412	0.176361	1	100	15.7931	22.0209	9.72176	102	12.5036	17.9507	7.36235	70	9.84046	14.0297	6.64989	0	0	0	0	1	0.700618	0.520206	3.70188
CNAG_06801	hypothetical protein	CP003821	2730..4715	80.0473	-5.31272	-2.40945	9.76823e-07	7.56244e-06	0.00814475	1098	86.4335	120.517	106.745	1448	88.4736	127.017	104.516	931	65.2347	93.0061	88.4435	8	0.749795	0.671995	18.9543	5	1.74607	1.29645	18.5094
CNAG_03810	large subunit ribosomal protein L13	CP003821	905024..906191	137.459	-5.31	-2.40871	1.13304e-05	6.52291e-05	0.0944725	1130	142.413	198.571	109.856	1543	150.939	216.696	111.374	1061	119.024	169.695	100.793	12	1.80063	1.6138	28.4314	2	1.11819	0.830249	7.40375
CNAG_05909	cytochrome c1, heme protein, mitochondrial	CP003826	complement(1186935..1188432)	376.372	-5.28189	-2.40105	8.04364e-05	0.000361747	0.670679	3462	366.958	511.661	336.567	5187	426.747	612.658	374.397	3555	335.412	478.202	337.719	36	4.54323	4.07182	85.2943	10	4.70221	3.49137	37.0188
CNAG_00016	U6 snRNA-associated Sm-like protein LSm5	CP003820	53261..54588	113.479	-5.26432	-2.39625	2.25658e-06	1.58379e-05	0.0188154	853	114.001	158.955	82.9266	1192	123.652	177.521	86.0384	864	102.783	146.54	82.0786	9	1.4321	1.28351	21.3236	2	1.18578	0.880434	7.40375
CNAG_05569	hypothetical protein	CP003833	663669..664611	60.1654	-5.25612	-2.394	0.000424052	0.00155281	1	393	61.1475	85.2599	38.2065	541	65.3354	93.7986	39.0493	390	54.0132	77.0075	37.0494	1	0.18525	0.166028	2.36929	4	2.76095	2.05	14.8075
CNAG_05932	peptidyl-prolyl cis-trans isomerase D	CP003826	1248307..1250104	128.033	-5.24461	-2.39084	1.48062e-05	8.19205e-05	0.123454	1351	118.322	164.98	131.341	2092	142.212	204.167	151	1585	123.563	176.166	150.572	9	0.938481	0.841103	21.3236	10	3.88529	2.88481	37.0188
CNAG_07253	cupin domain-containing protein	CP003820	complement(896453..897561)	39.1824	-5.24402	-2.39067	0.00126082	0.00401248	1	342	43.1884	60.2189	33.2484	410	40.1874	57.6949	29.5937	304	34.1715	48.7188	28.8795	1	0.150353	0.134753	2.36929	3	1.68064	1.24787	11.1056
CNAG_07671	hypothetical protein	CP003826	778114..778758	98.1988	-5.24317	-2.39044	0.000121951	0.000519361	1	509	107.995	150.58	49.4837	648	106.715	153.205	46.7726	423	79.8867	113.896	40.1843	6	1.51568	1.35841	14.2157	0	0	0	0
CNAG_04002	hypothetical protein	CP003821	1367769..1369332	296.849	-5.24292	-2.39037	1.05647e-05	6.13005e-05	0.0880888	2977	340.153	474.286	289.417	3581	317.589	455.945	258.476	2289	232.804	331.912	217.451	25	3.40101	3.04812	59.2321	9	4.56196	3.38724	33.3169
CNAG_00819	small subunit ribosomal protein S30	CP003820	complement(2170900..2171860)	699.449	-5.23636	-2.38856	1.87019e-05	0.000100539	0.155936	2914	717.283	1000.13	283.292	4006	765.381	1098.82	289.153	2810	615.683	877.788	266.946	24	7.03372	6.30389	56.8629	13	14.1957	10.5403	48.1244
CNAG_02338	cellular nucleic acid-binding protein	CP003825	complement(572570..574186)	362.409	-5.23055	-2.38696	4.80249e-06	3.09629e-05	0.0400432	2433	330.063	460.218	236.53	3537	372.44	534.692	255.3	3186	384.725	548.508	302.665	21	3.39193	3.03998	49.755	14	8.42551	6.25591	51.8263
CNAG_03805	calcium/proton exchanger	CP003821	complement(892714..894965)	327.407	-5.22537	-2.38553	0.000373825	0.00139524	1	4923	367.56	512.501	478.602	5556	321.978	462.247	401.031	4404	292.682	417.28	418.373	53	4.71137	4.22251	125.572	9	2.98095	2.21334	33.3169
CNAG_00139	hypothetical protein	CP003820	complement(376238..378083)	534.281	-5.22433	-2.38525	0.000792187	0.00269382	1	4689	471.253	657.082	455.853	5732	447.142	641.937	413.735	7651	684.449	975.829	726.833	72	8.61546	7.72151	170.589	8	3.56678	2.64832	29.615
CNAG_06747	Histone H2A, histone H2A, variant	CP003821	complement(156150..157721)	352.103	-5.22008	-2.38407	0.000301615	0.00115044	1	3543	317.357	442.501	344.442	5843	406.236	583.211	421.747	4173	332.717	474.359	396.428	44	4.69248	4.20558	104.249	9	3.57629	2.65538	33.3169
CNAG_02938	cytochrome c oxidase subunit 6a	CP003822	complement(395897..396978)	629.222	-5.2126	-2.382	6.67001e-05	0.000306079	0.556145	3484	638.206	889.87	338.706	4634	658.877	945.914	334.481	3622	590.582	842.002	344.084	28	6.10679	5.47315	66.34	17	13.8148	10.2574	62.9319
CNAG_02881	Cytidine deaminase	CP003822	complement(541142..542436)	77.4574	-5.20384	-2.37958	2.31237e-05	0.000120957	0.192805	704	88.7245	123.711	68.4412	793	77.5728	111.367	57.2386	589	66.0748	94.2038	55.9541	3	0.450158	0.403449	7.10786	5	2.79547	2.07562	18.5094
CNAG_01736	DASH complex subunit dad4	CP003830	complement(754193..755466)	140.607	-5.2006	-2.37868	6.4455e-08	6.61041e-07	0.000537426	1339	155.247	216.465	130.174	1414	127.25	182.685	102.062	1350	139.324	198.636	128.248	11	1.51847	1.36091	26.0621	5	2.57173	1.9095	18.5094
CNAG_01713	hypothetical protein	CP003830	complement(686025..686901)	1104.59	-5.19528	-2.3772	0.00233149	0.00686926	1	7477	1153.39	1608.21	726.896	9393	1124.65	1614.61	677.985	7543	1035.72	1476.64	716.573	101	18.55	16.6252	239.298	8	5.4746	4.06487	29.615
CNAG_05269	20S proteasome subunit alpha 7	CP003823	890623..891804	240.822	-5.18778	-2.37512	8.76028e-05	0.000390397	0.730432	1843	253.849	353.95	179.172	2334	249.526	358.232	168.468	1787	219.091	312.361	169.762	20	3.27984	2.93952	47.3857	3	1.83309	1.36106	11.1056
CNAG_03631	hypothetical protein	CP003821	complement(391008..392363)	246.458	-5.18758	-2.37506	6.02943e-05	0.000281171	0.502734	1954	255.193	355.823	189.963	2336	236.8	339.961	168.612	2128	247.38	352.694	202.157	19	2.9544	2.64785	45.0164	6	3.47623	2.58108	22.2113
CNAG_07510	farnesyl-diphosphate farnesyltransferase	CP003822	complement(349499..351596)	117.804	-5.17551	-2.3717	1.47235e-05	8.15709e-05	0.122764	1586	117.302	163.558	154.187	2192	125.837	180.657	158.218	1675	110.272	157.217	159.122	12	1.05671	0.947064	28.4314	9	2.95296	2.19256	33.3169
CNAG_06173	hypothetical protein	CP003831	complement(511873..513530)	39.0191	-5.17521	-2.37162	0.000496903	0.00179048	1	414	42.2478	58.9075	40.2481	558	44.1981	63.4529	40.2764	337	30.6114	43.6432	32.0145	3	0.3645	0.326679	7.10786	2	0.905414	0.672266	7.40375
CNAG_06536	monocarboxylic acid transporter	CP003826	45550..47672	70.3679	-5.17237	-2.37083	1.47723e-06	1.08809e-05	0.0123172	967	69.0483	96.2762	94.0094	1492	82.6914	118.716	107.692	934	59.3639	84.636	88.7285	11	0.935172	0.838138	26.0621	2	0.633533	0.470396	7.40375
CNAG_05873	hypothetical protein	CP003826	complement(1090700..1092866)	34.1571	-5.15973	-2.3673	8.28995e-05	0.000371622	0.691216	436	28.3826	39.5748	42.3869	589	29.7609	42.7262	42.5139	765	44.3278	63.1989	72.6738	4	0.310026	0.277858	9.47714	3	0.866363	0.643271	11.1056
CNAG_04142	tartrate transporter	CP003828	complement(114834..117004)	22.1724	-5.15849	-2.36695	0.00175273	0.00533952	1	292	21.3089	29.7117	28.3875	344	19.4851	27.9737	24.8299	396	25.7231	36.6738	37.6194	1	0.0868863	0.0778709	2.36929	3	0.97121	0.72112	11.1056
CNAG_07565	transcription initiation factor TFIID subunit 9B	CP003822	1221790..1222919	42.9484	-5.14877	-2.36423	0.0015187	0.0047109	1	315	44.6058	62.1953	30.6235	435	47.8119	68.641	31.3982	289	36.4274	51.9351	27.4545	2	0.337197	0.302209	4.73857	2	1.25639	0.932864	7.40375
CNAG_05792	20S proteasome subunit alpha 3	CP003826	886691..888089	231.296	-5.13776	-2.36114	6.4338e-05	0.000297203	0.536451	1896	242.099	337.566	184.325	2430	240.838	345.759	175.397	1856	210.951	300.756	176.317	8	1.21623	1.09003	18.9543	16	9.06331	6.72947	59.23
CNAG_02266	NADH-quinone oxidoreductase subunit B 2	CP003825	744559..745783	167.929	-5.13399	-2.36008	2.95979e-07	2.59776e-06	0.00246787	1298	170.225	237.35	126.188	1887	192.081	275.761	136.203	1212	141.482	201.712	115.138	13	2.02985	1.81923	30.8007	4	2.32713	1.72789	14.8075
CNAG_06680	COP9 signalosome complex subunit 6	CP003826	complement(461660..463238)	70.5581	-5.12705	-2.35813	9.72429e-06	5.68991e-05	0.0810812	715	74.3489	103.667	69.5106	948	76.5142	109.847	68.4265	657	60.8111	86.6994	62.414	4	0.495223	0.443838	9.47714	5	2.30649	1.71256	18.5094
CNAG_04332	large subunit ribosomal protein L31	CP003828	complement(588737..591427)	38.5152	-5.12412	-2.3573	1.22308e-05	6.98976e-05	0.101981	687	39.0713	54.4784	66.7885	948	41.848	60.079	68.4265	684	34.6264	49.3673	64.9789	4	0.270853	0.242749	9.47714	5	1.26149	0.936653	18.5094
CNAG_04437	nicotinamide riboside kinase, nicotinamide riboside kinase, variant	CP003828	complement(869826..870966)	58.9943	-5.10587	-2.35216	0.000138601	0.000578696	1	469	61.3787	85.5822	45.595	622	63.183	90.7085	44.8959	450	52.4212	74.7376	42.7493	3	0.467454	0.41895	7.10786	3	1.74172	1.29322	11.1056
CNAG_03226	succinate dehydrogenase [ubiquinone] iron-sulfur subunit, mitochondrial	CP003827	complement(389156..390815)	603.441	-5.10317	-2.35139	0.000715383	0.00247197	1	5437	611.804	853.058	528.572	7728	674.972	969.021	557.806	5227	523.546	746.428	496.557	73	9.78022	8.76541	172.958	8	3.99352	2.96517	29.615
CNAG_07850	hypothetical protein	CP003829	complement(429773..430097)	0.894345	-5.10172	-2.35098	0.794236	0.99981	1	3	1.44861	2.01984	0.291653	1	0.374797	0.538076	0.0721799	2	0.859627	1.22558	0.189997	0	0	0	0	0	0	0	0
CNAG_07586	hypothetical protein	CP003830	complement(6729..7470)	0.463143	-5.10172	-2.35098	0.794233	0.99981	1	3	0.750174	1.04599	0.291653	1	0.194091	0.278646	0.0721799	2	0.445164	0.634677	0.189997	0	0	0	0	0	0	0	0
CNAG_02188	hypothetical protein	CP003825	955237..956983	42.1244	-5.08468	-2.34616	4.4751e-05	0.000216201	0.373134	562	45.3157	63.1851	54.6363	630	39.4292	56.6064	45.4733	580	41.6284	59.3502	55.0991	4	0.384012	0.344166	9.47714	3	1.07312	0.796784	11.1056
CNAG_01120	pyruvate dehydrogenase complex dihydrolipoamide acetyltransferase	CP003824	complement(1151452..1153992)	111.036	-5.08249	-2.34554	0.000144525	0.000601922	1	1902	109.306	152.408	184.908	2656	118.475	170.088	191.71	2059	105.327	150.166	195.602	23	1.57374	1.41045	54.4936	3	0.764833	0.567886	11.1056
CNAG_03232	lactamase	CP003827	402033..403574	170.973	-5.08078	-2.34505	8.42041e-05	0.000376862	0.702094	1775	167.316	233.294	172.561	2008	146.916	210.919	144.937	2368	198.688	283.272	224.956	23	2.58131	2.31347	54.4936	3	1.25451	0.931469	11.1056
CNAG_05310	nipsnap family protein	CP003823	1013480..1014967	85.703	-5.08012	-2.34486	6.9794e-06	4.30113e-05	0.0581942	795	83.2169	116.032	77.288	1185	96.2783	138.222	85.5331	833	77.6138	110.655	79.1337	7	0.872399	0.781878	16.585	4	1.85745	1.37915	14.8075
CNAG_06032	ADP-ribosylation factor-like 2, ADP-ribosylation factor-like 2, variant	CP003831	124239..125775	22.8864	-5.06806	-2.34143	0.00589022	0.0154345	1	218	22.2645	31.0441	21.1934	302	23.9402	34.3697	21.7983	247	22.4544	32.0136	23.4646	3	0.364796	0.326944	7.10786	0	0	0	0
CNAG_06923	xylulose 5-phosphate/fructose 6-phosphate phosphoketolase	CP003822	1526806..1530250	900.316	-5.06603	-2.34085	0.00495167	0.0133098	1	20276	791.38	1103.45	1971.18	26355	798.42	1146.25	1902.3	31983	1111.15	1584.18	3038.33	304	14.127	12.6611	720.263	50	8.65737	6.42807	185.094
CNAG_05548	hypothetical protein	CP003833	611861..613474	34.3032	-5.06508	-2.34059	0.000512957	0.0018388	1	395	36.2839	50.5918	38.4009	509	36.2911	52.1012	36.7396	371	30.3347	43.2487	35.2444	0	0	0	0	5	2.03751	1.51284	18.5094
CNAG_00121	glycerol-3-phosphate dehydrogenase (NAD())	CP003820	complement(321919..324099)	500.595	-5.0616	-2.33959	0.000682545	0.00236831	1	6061	496.015	691.609	589.236	7625	484.346	695.35	550.371	7158	521.424	743.403	679.999	71	6.91801	6.20019	168.219	17	6.17181	4.58254	62.9319
CNAG_05892	Phosphoglycerate mutase	CP003826	complement(1129424..1130892)	114.356	-5.05971	-2.33905	2.18832e-06	1.54367e-05	0.0182462	862	110.628	154.253	83.8016	1346	134.082	192.494	97.1541	861	98.3585	140.231	81.7936	9	1.37523	1.23253	21.3236	3	1.70802	1.2682	11.1056
CNAG_03224	hypothetical protein	CP003827	complement(385970..386833)	14.5707	-5.05741	-2.3384	0.11011	0.197187	1	85	16.4807	22.9796	8.26349	72	10.8357	15.5562	5.19695	95	16.3957	23.3756	9.02485	1	0.23085	0.206897	2.36929	0	0	0	0
CNAG_04983	hypothetical protein	CP003823	145202..146580	44.6358	-5.05599	-2.33799	0.000431773	0.00157597	1	365	43.8519	61.1441	35.4844	507	47.2791	67.876	36.5952	400	42.7765	60.9871	37.9994	3	0.429131	0.384604	7.10786	2	1.06595	0.791467	7.40375
CNAG_00188	endoplasmic reticulum protein	CP003820	complement(509367..510502)	48.9844	-5.0515	-2.33671	0.00169769	0.00518859	1	320	52.5806	73.3148	31.1096	420	53.5661	76.9021	30.3155	279	40.8065	58.1784	26.5046	2	0.391272	0.350673	4.73857	2	1.45787	1.08246	7.40375
CNAG_01914	mitochondrial protein	CP003830	complement(1252068..1254121)	43.5613	-5.04772	-2.33563	2.35276e-05	0.000122685	0.196173	574	42.2304	58.8832	55.8029	815	46.5411	66.8166	58.8266	640	41.9125	59.7552	60.799	5	0.437982	0.392537	11.8464	3	0.979147	0.727013	11.1056
CNAG_03747	large subunit ribosomal protein L27Ae	CP003821	complement(686132..687561)	347.694	-5.04448	-2.33471	6.54853e-05	0.000301666	0.546016	2860	333.435	464.919	278.042	4443	402.056	577.211	320.695	2964	307.591	438.536	281.575	17	2.35975	2.1149	40.2779	23	11.8956	8.83244	85.1432
CNAG_03591	rab GDP-dissociation inhibitor	CP003827	1355130..1357195	268.095	-5.03389	-2.33167	0.000149714	0.000621669	1	3715	281.877	393.03	361.163	4633	272.853	391.721	334.409	3695	249.554	355.793	351.019	38	3.43287	3.07667	90.0329	10	3.366	2.49924	37.0188
CNAG_00251	hypothetical protein	CP003820	660022..661433	202.465	-5.02988	-2.33052	1.21384e-05	6.9417e-05	0.10121	1447	190.161	265.147	140.674	2072	211.353	303.428	149.557	1760	205.88	293.526	167.197	15	2.34702	2.10349	35.5393	6	3.49798	2.59723	22.2113
CNAG_03858	hypothetical protein	CP003821	complement(1024826..1026443)	477.496	-5.02891	-2.33025	0.000412713	0.00151796	1	5791	533.895	744.427	562.987	5938	424.921	610.036	428.604	5772	473.673	675.322	548.331	63	6.91537	6.19783	149.265	13	5.31691	3.94778	48.1244
CNAG_03424	hypothetical protein	CP003827	918327..919242	100.115	-5.02783	-2.32993	1.24106e-05	7.08278e-05	0.103479	700	105.401	146.964	68.0523	871	101.796	146.143	62.8687	695	93.1493	132.804	66.0239	9	1.61347	1.44605	21.3236	0	0	0	0
CNAG_02473	endoplasmic reticulum protein	CP003825	224648..226536	346.276	-5.02542	-2.32924	0.00037667	0.00140209	1	3794	305.53	426.01	368.843	5383	336.47	483.052	388.544	5536	396.828	565.763	525.911	52	4.98577	4.46845	123.203	11	3.92973	2.91781	40.7206
CNAG_03303	small subunit ribosomal protein S27	CP003827	606026..607715	302.055	-5.01871	-2.32732	1.45778e-05	8.09252e-05	0.12155	2528	288.85	402.753	245.766	3831	339.761	487.776	276.521	2729	277.555	395.714	259.251	26	3.53705	3.17004	61.6014	10	5.06884	3.76359	37.0188
CNAG_03416	hypothetical protein	CP003827	complement(895360..896334)	90.9231	-5.01648	-2.32668	0.000189344	0.000767503	1	444	91.1351	127.073	43.1646	663	105.629	151.645	47.8553	416	76.0056	108.362	39.5193	4	0.977542	0.876111	9.47714	2	1.82115	1.3522	7.40375
CNAG_05662	Polyol transporter protein 1	CP003833	908237..910767	1054.46	-5.0125	-2.32553	0.00870266	0.0217059	1	17876	1047.86	1461.06	1737.86	25477	1159.17	1664.16	1838.93	18329	956.359	1363.49	1741.23	274	19.123	17.1388	649.184	15	3.90065	2.89622	55.5282
CNAG_04882	hypothetical protein	CP003829	118218..119957	39.353	-5.0093	-2.32461	0.000191787	0.000775894	1	501	44.4966	62.0429	48.706	582	40.1215	57.6003	42.0087	423	33.4409	47.6772	40.1843	4	0.422981	0.379092	9.47714	2	0.78801	0.585094	7.40375
CNAG_06127	ribosome biogenesis protein NSA2	CP003831	380517..382122	103.565	-5.00589	-2.32363	3.28797e-06	2.21626e-05	0.0274151	852	91.6185	127.747	82.8294	1244	103.832	149.065	89.7918	1204	115.244	164.305	114.378	4	0.512125	0.458987	9.47714	9	4.29338	3.18782	33.3169
CNAG_05387	galactose transporter	CP003833	complement(172542..175698)	2095.4	-5.00514	-2.32341	0.00859279	0.0214639	1	35924	1757.56	2450.62	3492.44	50215	1906.88	2737.61	3624.51	60203	2621.76	3737.88	5719.19	625	36.4064	32.6288	1480.8	61	13.2394	9.8302	225.814
CNAG_00157	hypothetical protein	CP003820	432310..434949	83.5339	-5.0023	-2.32259	2.83176e-05	0.000143971	0.236112	1622	84.0194	117.151	157.687	2298	92.3941	132.645	165.869	1609	74.1881	105.771	152.852	17	1.04846	0.939668	40.2779	5	1.14898	0.853112	18.5094
CNAG_07740	hypothetical protein	CP003827	1155277..1156723	99.0184	-4.9957	-2.32069	9.15641e-06	5.43776e-05	0.0763462	867	105.879	147.631	84.2876	1182	112.04	160.85	85.3166	728	79.1356	112.825	69.1588	6	0.872399	0.781878	14.2157	5	2.70878	2.01126	18.5094
CNAG_03301	mitochondrial import inner membrane translocase subunit TIM13	CP003827	complement(602771..603577)	190.069	-4.99567	-2.32068	5.89027e-06	3.69271e-05	0.0491131	745	176.157	245.621	72.4271	1217	223.357	320.662	87.8429	811	170.692	243.359	77.0437	10	2.81525	2.52313	23.6929	1	1.04896	0.778845	3.70188
CNAG_01080	Glycolate oxidase	CP003824	complement(1257543..1259257)	32.9259	-4.99392	-2.32017	0.000514688	0.00184342	1	399	35.6636	49.7268	38.7898	490	33.9949	48.8046	35.3681	366	29.1194	41.516	34.7694	4	0.425681	0.381512	9.47714	1	0.39652	0.294415	3.70188
CNAG_01990	small subunit ribosomal protein S5	CP003830	complement(1471027..1472426)	584.727	-4.9914	-2.31945	0.000170157	0.000699934	1	4588	571.931	797.461	446.034	7026	679.819	975.98	507.136	4528	502.43	716.322	430.153	40	5.9368	5.32079	94.7714	24	13.2722	9.85459	88.845
CNAG_02927	protein disulfide-isomerase	CP003822	431323..432863	75.2096	-4.98687	-2.31813	7.49856e-06	4.56372e-05	0.062523	901	83.9884	117.108	87.593	1070	77.4183	111.145	77.2325	774	64.2221	91.5625	73.5288	7	0.7769	0.696288	16.585	4	1.65412	1.22818	14.8075
CNAG_06811	large subunit ribosomal protein L22e	CP003824	200909..202001	268.132	-4.98397	-2.3173	3.52695e-05	0.000174838	0.294077	1748	256.759	358.007	169.936	2746	313.076	449.466	198.206	1794	234.561	334.417	170.427	18	3.14796	2.82132	42.6471	7	4.56137	3.3868	25.9131
CNAG_03544	hypothetical protein	CP003827	1242187..1243648	161.791	-4.98386	-2.31726	1.71252e-06	1.2449e-05	0.014279	1354	166.481	232.13	131.633	1846	176.175	252.925	133.244	1304	142.716	203.473	123.878	13	1.90311	1.70564	30.8007	5	2.72728	2.025	18.5094
CNAG_02704	hypothetical protein	CP003822	959349..960325	135.687	-4.9834	-2.31713	1.94528e-06	1.39106e-05	0.0162198	997	142.3	198.414	96.9259	1297	143.686	206.283	93.6173	953	121.074	172.618	90.5335	12	2.03922	1.82763	28.4314	1	0.633174	0.47013	3.70188
CNAG_00307	hypothetical protein	CP003820	complement(789553..790186)	374.148	-4.96968	-2.31315	2.10939e-06	1.49305e-05	0.0175881	1076	394.208	549.656	104.606	1421	404.084	580.122	102.568	994	324.152	462.148	94.4284	12	5.23439	4.69127	28.4314	2	3.25054	2.41351	7.40375
CNAG_04105	hypothetical protein	CP003828	complement(17302..17916)	14160.5	-4.96887	-2.31292	0.00927155	0.0228649	1	71362	16003	22313.5	6937.64	57513	10010.7	14371.9	4151.28	82500	16467.9	23478.5	7837.37	955	254.983	228.525	2262.67	74	73.6172	54.6605	273.939
CNAG_00790	PAP2 domain-containing protein	CP003820	2079204..2081213	52.7111	-4.95825	-2.30983	1.29232e-05	7.3352e-05	0.107754	647	52.1361	72.695	62.8998	947	59.2311	85.0349	68.3543	652	46.7661	66.6752	61.939	7	0.671591	0.601906	16.585	2	0.714953	0.53085	7.40375
CNAG_04459	hypothetical protein	CP003828	919385..920751	570.921	-4.95393	-2.30857	0.00141903	0.00444473	1	4619	549.697	766.459	449.048	4606	425.466	610.818	332.46	6963	737.6	1051.61	661.474	68	9.63511	8.63536	161.111	8	4.22355	3.13597	29.615
CNAG_03877	AP-3 complex subunit mu, AP-3 complex subunit mu, variant	CP003821	complement(1068147..1070653)	54.0646	-4.95392	-2.30857	1.76058e-06	1.27516e-05	0.0146797	953	58.8754	82.0918	92.6484	1181	56.6313	81.3025	85.2444	849	46.6872	66.5627	80.6537	5	0.367776	0.329615	11.8464	7	1.91846	1.42445	25.9131
CNAG_03780	small subunit ribosomal protein S16	CP003821	797464..798833	284.558	-4.94524	-2.30604	6.77313e-05	0.000310128	0.564744	2003	271.729	378.881	194.727	3006	316.526	454.42	216.973	2198	265.419	378.412	208.807	22	3.55345	3.18474	52.1243	7	4.21276	3.12796	25.9131
CNAG_06800	hypothetical protein	CP003821	5237..6137	1504.41	-4.94411	-2.30571	0.00644883	0.0166937	1	8281	1414.16	1971.8	805.059	9026	1196.4	1717.6	651.495	12517	1902.67	2712.67	1189.1	137	27.8553	24.965	324.592	8	6.06063	4.49999	29.615
CNAG_03769	Hexokinase	CP003821	765313..768079	341.452	-4.94291	-2.30536	0.002145	0.00638294	1	5710	337.536	470.637	555.112	7414	340.175	488.371	535.142	6588	346.647	494.219	625.85	87	6.12316	5.48782	206.128	6	1.57343	1.16827	22.2113
CNAG_00656	large subunit ribosomal protein L7e	CP003820	1707306..1709975	242.103	-4.94051	-2.30466	0.000218566	0.000871965	1	3443	218.049	304.033	334.72	5468	268.789	385.886	394.68	4248	239.47	341.417	403.553	34	2.56371	2.2977	80.5557	19	5.33807	3.9635	70.3357
CNAG_02761	inorganic phosphate transporter PHO88	CP003822	826702..827747	449.288	-4.93072	-2.3018	0.000261177	0.00102	1	2989	477.441	665.711	290.583	3860	478.571	687.06	278.614	2756	391.853	558.67	261.816	39	7.41705	6.64745	92.4022	4	2.83444	2.10456	14.8075
CNAG_02187	terbinafine resistance locus protein	CP003825	957041..958980	47.6013	-4.91677	-2.29771	1.82381e-05	9.82362e-05	0.15207	666	48.7713	68.0034	64.7469	933	53.0319	76.1351	67.3438	629	41.0006	58.4552	59.754	4	0.348757	0.31257	9.47714	5	1.62433	1.20606	18.5094
CNAG_05934	translin domain protein	CP003826	1253290..1255063	41.3943	-4.91378	-2.29683	0.000196994	0.000795031	1	468	44.5817	62.1617	45.4978	619	45.7686	65.7075	44.6793	399	33.8325	48.2354	37.9044	4	0.453674	0.4066	9.47714	2	0.84519	0.62755	7.40375
CNAG_06299	hypothetical protein	CP003832	126023..128221	13.2362	-4.9134	-2.29672	0.0072871	0.0185981	1	241	14.6306	20.3998	23.4294	304	14.3246	20.5651	21.9427	199	10.7534	15.3313	18.9047	3	0.216839	0.19434	7.10786	0	0	0	0
CNAG_06067	hypothetical protein	CP003831	complement(213719..215454)	72.6241	-4.90445	-2.29409	4.90132e-06	3.1509e-05	0.0408672	775	71.0346	99.0458	75.3436	1197	85.1585	122.257	86.3993	756	61.6793	87.9371	71.8188	8	0.873034	0.782447	18.9543	3	1.21984	0.905726	11.1056
CNAG_04726	large subunit ribosomal protein L18Ae	CP003829	complement(569334..570674)	475.205	-4.90353	-2.29382	0.000362213	0.00135493	1	3043	451.716	629.842	295.833	4722	544.07	781.092	340.833	3253	429.83	612.815	309.03	42	7.4231	6.65287	99.51	6	3.95119	2.93374	22.2113
CNAG_00679	hypothetical protein	CP003820	1764478..1765668	1783.14	-4.90228	-2.29345	0.00385882	0.0106899	1	12132	1839.93	2565.48	1179.44	17336	2040.72	2929.76	1251.31	10880	1468.75	2094.02	1033.58	161	29.0716	26.0551	381.455	23	15.4743	11.4896	85.1432
CNAG_00707	protein sym1	CP003820	complement(1849944..1851189)	139.346	-4.89949	-2.29263	2.46485e-06	1.69546e-05	0.0205519	847	137.03	191.066	82.3433	1130	141.898	203.716	81.5632	966	139.111	198.332	91.7685	7	1.34835	1.20845	16.585	5	3.58853	2.66447	18.5094
CNAG_04732	hypothetical protein	CP003829	complement(553771..555785)	45.4973	-4.8937	-2.29092	2.68012e-05	0.000137266	0.223468	544	43.3923	60.5033	52.8864	709	43.8961	63.0192	51.1755	693	49.2036	70.1503	65.8339	6	0.56982	0.510695	14.2157	2	0.707713	0.525474	7.40375
CNAG_02289	rab family protein	CP003825	689472..690932	61.365	-4.89253	-2.29058	6.80572e-05	0.000311449	0.567461	546	66.3567	92.5233	53.0808	669	63.1079	90.6007	48.2883	505	54.6302	77.8871	47.9742	1	0.144699	0.129685	2.36929	6	3.23487	2.40188	22.2113
CNAG_07416	exosome complex component RRP41	CP003824	360207..361475	34.9916	-4.88431	-2.28815	0.00208612	0.00624116	1	293	35.5747	49.6029	28.4848	366	34.4921	49.5185	26.4178	323	34.9081	49.7689	30.6845	4	0.578238	0.518239	9.47714	0	0	0	0
CNAG_04714	MFS multidrug transporter protein	CP003829	608465..611057	44.0749	-4.88266	-2.28767	1.75806e-05	9.51249e-05	0.146587	745	45.7339	63.7682	72.4271	1009	48.0771	69.0218	72.8295	703	38.4138	54.7671	66.7839	1	0.0730894	0.0655056	2.36929	9	2.45097	1.81983	33.3169
CNAG_07943	hypothetical protein	CP003832	complement(649694..651292)	21.0403	-4.873	-2.28481	0.00786286	0.019897	1	262	25.4585	35.4976	25.471	270	20.3639	29.2353	19.4886	200	17.2986	24.6628	18.9997	2	0.231384	0.207376	4.73857	1	0.431066	0.320065	3.70188
CNAG_03270	Adenylosuccinate lyase	CP003827	532300..534800	59.5612	-4.86649	-2.28288	3.99846e-06	2.63135e-05	0.0333392	884	56.7838	79.1754	85.9403	1383	68.954	98.9936	99.8248	926	52.9459	75.4858	87.9685	10	0.764794	0.685439	23.6929	3	0.854882	0.634747	11.1056
CNAG_06578	hypothetical protein	CP003826	175249..176457	543.501	-4.86554	-2.2826	0.00685399	0.0176221	1	4908	534.155	744.789	477.144	7280	614.978	882.891	525.469	4969	481.372	686.299	472.047	83	10.7551	9.63911	196.651	1	0.482809	0.358484	3.70188
CNAG_01920	Polyubiquitin	CP003830	1268800..1271104	1765.42	-4.86542	-2.28256	0.0044865	0.012217	1	27806	1939.33	2704.07	2703.23	35304	1911.18	2743.78	2548.24	23288	1445.75	2061.23	2212.32	310	25.7423	23.0712	734.479	76	23.5147	17.4596	281.343
CNAG_03343	hypothetical protein	CP003827	complement(694724..696026)	65.8411	-4.86203	-2.28156	8.53148e-05	0.000381423	0.711355	516	67.8821	94.6501	50.1643	757	77.2977	110.972	54.6402	447	52.3435	74.6269	42.4643	6	0.939787	0.842274	14.2157	1	0.583604	0.433324	3.70188
CNAG_06286	hypothetical protein	CP003832	96808..97776	48.0907	-4.85314	-2.27892	0.00367987	0.0102687	1	246	43.1199	60.1234	23.9155	271	36.8703	52.9327	19.5607	412	64.2819	91.6477	39.1393	4	0.834785	0.748167	9.47714	0	0	0	0
CNAG_00614	hypothetical protein	CP003820	1578258..1579560	35.8372	-4.85301	-2.27888	0.00080638	0.00273428	1	381	38.6923	53.9499	37.0399	396	31.2148	44.8134	28.5832	416	37.6047	53.6136	39.5193	5	0.604563	0.541833	11.8464	0	0	0	0
CNAG_03104	hypothetical protein	CP003827	complement(61835..63070)	45.9701	-4.85085	-2.27824	0.000662382	0.00230606	1	366	47.1643	65.7626	35.5816	499	49.9112	71.6549	36.0178	356	40.8349	58.2189	33.8194	4	0.613712	0.550033	9.47714	1	0.57167	0.424463	3.70188
CNAG_02359	small subunit ribosomal protein S25e	CP003825	522831..524368	387.796	-4.84693	-2.27707	0.000674779	0.00234288	1	3855	391.808	546.311	374.774	5565	439.016	630.271	401.681	3676	332.563	474.14	349.214	50	6.05051	5.4227	118.464	8	3.60705	2.67822	29.615
CNAG_07492	hypothetical protein	CP003821	complement(1526096..1526722)	20.3451	-4.82874	-2.27165	0.117549	0.208847	1	80	22.3555	31.171	7.77741	82	17.7858	25.5341	5.91875	84	20.8941	29.789	7.97987	0	0	0	0	1	1.23967	0.920453	3.70188
CNAG_05251	hypothetical protein	CP003823	complement(846739..848523)	696.007	-4.82822	-2.27149	0.00114146	0.00368467	1	6328	630.944	879.744	615.193	8675	671.365	963.843	626.16	8853	785.713	1120.2	841.021	79	9.37829	8.40519	187.174	25	11.058	8.21053	92.5469
CNAG_01547	wd-repeat protein	CP003830	252355..255157	43.7985	-4.82521	-2.27059	7.97152e-06	4.80597e-05	0.0664665	822	46.1247	64.3131	79.9128	1092	47.5608	68.2805	78.8204	755	37.7101	53.7639	71.7238	3	0.200426	0.17963	7.10786	8	1.99143	1.47863	29.615
CNAG_05657	cytoplasmic protein	CP003833	complement(894023..895698)	112.928	-4.82494	-2.27051	5.40508e-06	3.42694e-05	0.0450676	1197	116.762	162.805	116.369	1859	140.752	202.07	134.182	936	81.2707	115.869	88.9185	7	0.812979	0.728623	16.585	9	3.89461	2.89173	33.3169
CNAG_05698	hypothetical protein	CP003826	complement(644909..646617)	83.3097	-4.82262	-2.26982	1.88479e-05	0.000101232	0.157154	980	96.9455	135.174	95.2732	1083	83.1564	119.383	78.1708	793	69.8271	99.5536	75.3337	12	1.41337	1.26672	28.4314	0	0	0	0
CNAG_04085	oxidoreductase, oxidoreductase, variant	CP003821	complement(1584624..1588402)	54.7813	-4.82181	-2.26957	8.70663e-05	0.000388421	0.725959	1528	57.5703	80.272	148.548	1291	37.7543	54.2019	93.1842	2058	69.0192	98.4017	195.507	8	0.35887	0.321634	18.9543	12	2.00572	1.48924	44.4225
CNAG_02094	ARP2/3 complex 34 kDa subunit	CP003825	complement(1213301..1214918)	222.712	-4.81598	-2.26783	0.00027941	0.00107708	1	2427	228.434	318.512	235.947	3271	238.966	343.071	236.1	2396	200.737	286.193	227.616	34	3.81015	3.4148	80.5557	3	1.25264	0.930077	11.1056
CNAG_06908	pyridoxal biosynthesis lyase pdxS	CP003822	complement(1487453..1489200)	157.53	-4.81525	-2.26761	4.14666e-05	0.000202429	0.345749	1765	157.76	219.97	171.589	2304	159.845	229.481	166.302	1948	154.985	220.965	185.057	14	1.48988	1.33529	33.17	11	4.36172	3.23856	40.7206
CNAG_06059	cytoplasmic protein	CP003831	196765..198617	21.5528	-4.80797	-2.26543	0.00231961	0.00683908	1	275	20.9921	29.27	26.7348	409	24.2333	34.7905	29.5216	286	19.433	27.7059	27.1695	4	0.363544	0.325822	9.47714	0	0	0	0
CNAG_04048	53 kda brg1-associated factor b	CP003821	complement(1492493..1494360)	48.6675	-4.80411	-2.26427	1.54843e-05	8.49781e-05	0.129108	586	44.9775	62.7136	56.9695	932	55.5238	79.7126	67.2716	666	45.5011	64.8715	63.2689	5	0.45692	0.40951	11.8464	4	1.36198	1.01127	14.8075
CNAG_01737	C-4 methyl sterol oxidase, putative	CP003830	755528..757287	173.871	-4.80005	-2.26305	0.000430534	0.0015724	1	1665	137.149	191.232	161.867	1894	121.095	173.849	136.709	3592	263.369	375.49	341.234	9	0.882663	0.791077	21.3236	19	6.94299	5.15514	70.3357
CNAG_05798	signal recognition particle subunit SRP9	CP003826	907106..908098	89.7258	-4.79604	-2.26184	2.90721e-05	0.000147268	0.242403	630	100.124	139.606	61.2471	742	91.5308	131.406	53.5575	548	77.5225	110.525	52.0591	6	1.13533	1.01753	14.2157	2	1.41007	1.04697	7.40375
CNAG_03813	replication factor A3	CP003821	911509..912522	259.475	-4.79265	-2.26082	0.000224252	0.000892511	1	1750	286.802	399.898	170.131	2023	257.339	369.448	146.02	1606	234.282	334.02	152.567	24	4.68305	4.19713	56.8629	1	0.727039	0.539824	3.70188
CNAG_01587	RNA polymerase-associated protein LEO1	CP003830	361219..362859	58.9387	-4.78699	-2.25912	1.49085e-05	8.22683e-05	0.124307	725	60.7925	84.7649	70.4827	965	62.8065	90.168	69.6536	713	53.2171	75.8724	67.7339	7	0.698848	0.626335	16.585	3	1.11595	0.828592	11.1056
CNAG_06121	hypothetical protein, hypothetical protein, variant	CP003831	367385..368626	498.558	-4.78499	-2.25852	0.0011183	0.00362111	1	4186	547.259	763.061	406.953	4141	420.208	603.271	298.897	4539	528.206	753.072	431.198	54	8.40544	7.53328	127.941	7	4.0598	3.01439	25.9131
CNAG_06968	hypothetical protein	CP003827	complement(1383353..1384087)	233.026	-4.7818	-2.25756	3.83484e-06	2.52966e-05	0.0319749	1173	243.145	339.025	114.036	1562	251.312	360.796	112.745	1109	204.62	291.73	105.353	6	1.48078	1.32714	14.2157	10	9.19561	6.82771	37.0188
CNAG_04402	splicing factor U2AF 35 kDa subunit	CP003828	764310..765396	109.183	-4.76676	-2.25301	2.22448e-05	0.000117094	0.185477	679	106.171	148.038	66.0107	980	118.94	170.756	70.7363	736	102.439	146.048	69.9188	8	1.48936	1.33482	18.9543	2	1.38733	1.03009	7.40375
CNAG_04037	hypothetical protein	CP003821	complement(1464436..1465254)	93.7068	-4.76096	-2.25125	2.89541e-05	0.000146849	0.241419	572	95.8626	133.664	55.6085	712	92.6187	132.968	51.3921	621	92.6391	132.077	58.994	6	1.19723	1.073	14.2157	2	1.48695	1.10405	7.40375
CNAG_01237	hypothetical protein	CP003824	complement(846066..847277)	15.5111	-4.7342	-2.24312	0.0303179	0.0651019	1	152	16.7892	23.4097	14.7771	199	17.061	24.4935	14.3638	129	12.6831	18.0824	12.2548	1	0.13151	0.117864	2.36929	1	0.490003	0.363825	3.70188
CNAG_05317	phytanoyl-CoA dioxygenase	CP003823	complement(1038191..1039975)	32.8678	-4.71984	-2.23874	0.000270975	0.00105088	1	415	32.8119	45.7506	40.3453	595	36.5145	52.4219	42.947	416	29.2769	41.7406	39.5193	4	0.376544	0.337473	9.47714	2	0.701497	0.520859	7.40375
CNAG_07807	Histone H4	CP003823	310588..311355	1837.1	-4.71866	-2.23838	0.00250901	0.00730197	1	8925	1846.98	2575.3	867.667	12214	1961.9	2816.6	881.605	9242	1702.43	2427.18	877.975	109	26.8567	24.07	258.252	28	25.7054	19.0862	103.653
CNAG_04926	hypothetical protein	CP003829	8336..10243	21.0799	-4.71498	-2.23725	0.00862174	0.0215298	1	202	20.4153	28.4657	19.638	281	22.0433	31.6464	20.2825	231	20.781	29.6278	21.9446	0	0	0	0	3	1.34505	0.998696	11.1056
CNAG_07939	hypothetical protein	CP003832	complement(471456..472552)	2530.95	-4.71111	-2.23607	0.017932	0.0408182	1	19051	2606.93	3634.92	1852.09	17320	1839.61	2641.02	1250.16	25831	3146.31	4485.75	2453.9	317	51.6468	46.2879	751.064	9	5.46345	4.05659	33.3169
CNAG_03083	cupin domain-containing protein	CP003822	35817..36615	108.572	-4.70915	-2.23547	1.7107e-05	9.29238e-05	0.142638	785	123.821	172.647	76.3158	844	103.331	148.347	60.9198	702	98.5623	140.522	66.6889	9	1.6902	1.51483	21.3236	1	0.699741	0.519555	3.70188
CNAG_03853	small copII coat GTPase	CP003821	complement(1015308..1016691)	449.66	-4.69639	-2.23155	0.000270309	0.00104927	1	3527	461.583	643.6	342.886	4721	479.561	688.481	340.761	3501	407.837	581.459	332.589	39	6.0769	5.44635	92.4022	11	6.38632	4.74182	40.7206
CNAG_02748	UTP-glucose-1-phosphate uridylyltransferase	CP003822	852068..854334	984.442	-4.69536	-2.23124	0.00386688	0.0107081	1	14143	1025.56	1429.98	1374.95	19075	1073.62	1541.34	1376.83	13233	854.14	1217.76	1257.11	168	14.5045	12.9995	398.04	44	14.1543	10.5095	162.883
CNAG_03695	capsule biosynthetic protein	CP003821	552134..554293	39.1084	-4.69415	-2.23086	0.000307077	0.0011686	1	420	39.7389	55.4092	40.8314	506	37.1606	53.3495	36.523	480	40.4257	57.6355	45.5992	3	0.337956	0.30289	7.10786	3	1.25922	0.934965	11.1056
CNAG_00532	hypothetical protein	CP003820	complement(1359861..1361600)	42.2978	-4.68981	-2.22953	3.75697e-05	0.000184921	0.313256	533	40.9845	57.1459	51.817	741	44.2258	63.4926	53.4853	609	41.683	59.4281	57.854	6	0.549308	0.492311	14.2157	2	0.682237	0.506558	7.40375
CNAG_04050	small nuclear ribonucleoprotein D3	CP003821	complement(1497167..1498481)	220.385	-4.68525	-2.22813	5.29936e-05	0.000250814	0.441861	1648	230.007	320.706	160.215	2121	229.768	329.866	153.093	1621	201.38	287.11	153.992	19	3.15725	2.82965	45.0164	4	2.4766	1.83887	14.8075
CNAG_02412	rRNA-processing protein CGR1	CP003825	385881..386491	68.3139	-4.67596	-2.22526	0.0026509	0.00765612	1	277	68.5856	95.6311	26.9293	354	68.0334	97.6719	25.5517	310	68.3226	97.4086	29.4495	1	0.294799	0.26421	2.36929	3	3.29524	2.44671	11.1056
CNAG_04071	20S proteasome subunit alpha 6	CP003821	complement(1550314..1551720)	126.486	-4.66487	-2.22184	3.32245e-06	2.23408e-05	0.0277026	1145	124.507	173.604	111.314	1617	136.478	195.934	116.715	1224	118.473	168.908	116.278	5	0.647337	0.580168	11.8464	12	5.78871	4.2981	44.4225
CNAG_02238	ubiquitin-conjugating enzyme E2 G2	CP003825	827509..828802	45.4985	-4.65796	-2.2197	0.000984024	0.00323916	1	325	43.1607	60.1803	31.5957	519	53.498	76.8042	37.4614	337	39.8368	56.7959	32.0145	2	0.316233	0.283421	4.73857	3	1.76742	1.3123	11.1056
CNAG_06356	mitochondrial protein	CP003832	282925..284755	38.658	-4.65446	-2.21861	0.000105498	0.000461476	0.879644	511	41.177	57.4145	49.6782	650	40.6549	58.3661	46.9169	476	34.1421	48.677	45.2192	3	0.287825	0.25796	7.10786	4	1.42991	1.0617	14.8075
CNAG_00394	diphthamide biosynthesis protein 3	CP003820	1037209..1038063	73.9521	-4.65342	-2.21829	0.000181221	0.000739607	1	535	84.5993	117.959	52.0114	491	60.2642	86.5181	35.4403	547	76.9927	109.77	51.9641	7	1.3179	1.18116	16.585	0	0	0	0
CNAG_05696	ubiquitin-conjugating enzyme E2-16 kDa	CP003826	complement(638353..640458)	316.177	-4.64676	-2.21622	0.000330668	0.00124643	1	3836	329.1	458.874	372.927	5208	346.805	497.89	375.913	3570	272.626	388.687	339.144	32	3.26868	2.92952	75.8171	22	8.37308	6.21698	81.4413
CNAG_02007	adenylate kinase 1	CP003830	complement(1515431..1517234)	188.137	-4.64408	-2.21539	0.000299482	0.00114388	1	1902	182.843	254.944	184.908	2983	222.58	319.547	215.313	1858	158.988	226.671	176.507	25	2.86142	2.56451	59.2321	4	1.70585	1.26659	14.8075
CNAG_01628	small subunit ribosomal protein S20	CP003830	complement(460197..460945)	221.642	-4.63748	-2.21334	6.84446e-06	4.22421e-05	0.0570691	940	202.508	282.364	91.3845	1575	263.367	378.102	113.683	1038	199.05	283.788	98.6084	5	1.2825	1.14943	11.8464	10	9.55715	7.09614	37.0188
CNAG_01585	hypothetical protein	CP003830	358724..359659	484.676	-4.63674	-2.21311	0.00160395	0.00494408	1	3180	533.652	744.088	309.152	3129	407.57	585.126	225.851	3433	512.807	731.117	326.13	48	9.59058	8.59545	113.726	2	1.48893	1.10552	7.40375
CNAG_07361	hypothetical protein	CP003820	complement(1227298..1229520)	106.536	-4.63595	-2.21287	0.000138992	0.000579748	1	1648	108.571	151.384	160.215	2447	125.128	179.64	176.624	1465	85.9099	122.483	139.173	21	1.64721	1.47629	49.755	3	0.87678	0.651005	11.1056
CNAG_00484	2-oxoisovalerate dehydrogenase E2 component (dihydrolipoyl transacylase)	CP003820	complement(1244065..1247226)	158.305	-4.63055	-2.21118	0.000273816	0.00106091	1	3460	150.626	210.022	336.373	5955	201.219	288.88	429.831	3176	123.07	175.463	301.715	38	1.9696	1.76524	90.0329	16	3.08998	2.2943	59.23
CNAG_00483	actin	CP003820	1242477..1244675	898.07	-4.6217	-2.20842	0.00988178	0.0242122	1	10540	916.102	1277.35	1024.67	14102	951.369	1365.83	1017.88	10686	826.737	1178.69	1015.15	171	17.6959	15.8597	405.148	9	3.47023	2.57663	33.3169
CNAG_03902	Regulator of drug sensitivity 2, putative	CP003821	complement(1136433..1139165)	50.2145	-4.60918	-2.20451	2.38508e-06	1.6531e-05	0.0198868	816	46.7454	65.1785	79.3295	1230	54.6914	78.5175	88.7812	965	49.2068	70.1549	91.6735	9	0.613852	0.550158	21.3236	4	1.01653	0.754772	14.8075
CNAG_03837	protein-L-isoaspartate O-methyltransferase	CP003821	complement(969027..970601)	119.333	-4.60899	-2.20445	2.38327e-05	0.000124028	0.198717	1145	126.36	176.188	111.314	1390	119.065	170.936	100.33	1146	112.574	160.499	108.868	13	1.70813	1.53089	30.8007	3	1.46872	1.09052	11.1056
CNAG_01769	solute carrier family 25 (mitochondrial aspartate/glutamate transporter), member 12/13	CP003830	complement(840304..843956)	117.063	-4.60244	-2.2024	0.000167194	0.000689108	1	1916	104.038	145.063	186.269	2762	116.409	167.122	199.361	2705	130.741	186.4	256.971	11	0.71115	0.63736	26.0621	20	4.81769	3.57712	74.0375
CNAG_06876	Alpha-ketoglutarate-dependent taurine dioxygenase	CP003824	complement(7089..8903)	36.9035	-4.60105	-2.20196	0.000125158	0.000530266	1	464	36.2539	50.5499	45.109	683	41.4212	59.4662	49.2988	475	33.0354	47.0991	45.1242	4	0.372108	0.333498	9.47714	3	1.03985	0.772085	11.1056
CNAG_00964	hypothetical protein	CP003824	complement(1550088..1552010)	74.7519	-4.59469	-2.19997	2.22995e-05	0.00011716	0.185933	1046	85.8805	119.746	101.69	903	57.5461	82.6159	65.1784	1106	80.829	115.239	105.068	12	1.17305	1.05133	28.4314	2	0.72846	0.540879	7.40375
CNAG_04799	large subunit ribosomal protein L14e	CP003829	complement(369927..371435)	317.955	-4.59123	-2.19888	0.000317865	0.00120307	1	2684	306.675	427.606	260.932	4169	369.737	530.812	300.918	2728	277.453	395.569	259.156	40	5.44162	4.87699	94.7714	5	2.53442	1.8818	18.5094
CNAG_05031	3-oxoacid CoA-transferase	CP003823	complement(263423..265649)	275.462	-4.58873	-2.19809	0.000549044	0.00195304	1	4176	264.338	368.575	405.981	6209	305.061	437.96	448.165	4561	256.986	366.389	433.288	51	3.84364	3.44482	120.834	14	3.93134	2.91901	51.8263
CNAG_02851	Threonine aldolase	CP003822	complement(613802..615700)	64.9355	-4.5885	-2.19802	1.88551e-05	0.000101232	0.157214	842	67.0775	93.5282	81.8572	1248	77.1693	110.788	90.0805	713	50.5596	72.0836	67.7339	6	0.5691	0.510049	14.2157	6	2.12045	1.57443	22.2113
CNAG_06676	hypothetical protein	CP003826	complement(452282..453523)	28.4792	-4.58049	-2.1955	0.0100995	0.0246805	1	227	31.7521	44.2729	22.0684	272	29.5312	42.3963	19.6329	194	24.1545	34.4374	18.4297	3	0.49962	0.447779	7.10786	0	0	0	0
CNAG_03198	small subunit ribosomal protein S8e	CP003827	318077..321133	218.785	-4.57001	-2.1922	0.00103596	0.00338291	1	4391	210.576	293.613	426.882	6789	252.707	362.798	490.029	4523	193.073	275.267	429.678	63	3.59715	3.22391	149.265	11	2.34019	1.73758	40.7206
CNAG_00061	citrate synthase, mitochondrial	CP003820	169187..172162	323.642	-4.56937	-2.192	0.00127229	0.00404488	1	6586	307.874	429.278	640.275	10017	363.458	521.797	723.026	7200	299.594	427.136	683.989	75	4.17431	3.74118	177.696	29	6.01398	4.46536	107.354
CNAG_06932	Sugar transporter	CP003822	1556463..1558877	33.2071	-4.56394	-2.19028	0.000133489	0.000560723	1	429	30.4257	42.4235	41.7063	679	37.3782	53.6619	49.0101	504	31.8173	45.3624	47.8792	4	0.337766	0.302719	9.47714	3	0.943882	0.700829	11.1056
CNAG_05807	hypothetical protein	CP003826	927988..929417	64.5865	-4.56102	-2.18936	3.99341e-05	0.000195865	0.332971	659	70.5635	98.3889	64.0664	769	63.9126	91.7559	55.5063	622	59.2836	84.5215	59.089	8	1.0199	0.914073	18.9543	1	0.475015	0.352697	3.70188
CNAG_03698	E3 ubiquitin-protein ligase UBR7	CP003821	complement(561146..562979)	67.3073	-4.55852	-2.18856	1.16294e-05	6.6735e-05	0.096966	790	66.287	92.426	76.8019	1117	72.7478	104.44	80.6249	842	62.8873	89.6593	79.9887	5	0.499509	0.44768	11.8464	7	2.60563	1.93467	25.9131
CNAG_07637	large subunit ribosomal protein L3	CP003825	718326..719560	68.3401	-4.55555	-2.18763	3.55588e-05	0.000175958	0.29649	596	67.7307	94.4391	57.9417	803	70.8305	101.688	57.9604	657	66.4591	94.7517	62.414	7	0.947131	0.848856	16.585	2	1.00828	0.748646	7.40375
CNAG_05759	acetyl-CoA carboxylase/biotin carboxylase	CP003826	complement(788780..796771)	161.001	-4.5553	-2.18755	0.00248772	0.00725013	1	8886	155.627	216.996	863.875	10306	140.099	201.133	743.886	12013	187.275	267.001	1141.22	84	1.75159	1.56984	199.02	55	4.27322	3.17285	203.603
CNAG_03236	AMME syndrome candidate protein	CP003827	complement(412713..413648)	55.0171	-4.54875	-2.18547	0.00120473	0.00385607	1	344	56.5242	78.8134	33.4428	453	57.7749	82.9444	32.6975	347	50.7522	72.3581	32.9645	3	0.586907	0.526009	7.10786	2	1.45787	1.08246	7.40375
CNAG_06081	Glucose oxidase	CP003831	250203..254101	207.957	-4.5383	-2.18215	0.000603945	0.00212476	1	6079	221.746	309.187	590.986	7783	220.361	316.361	561.776	5598	181.763	259.142	531.801	64	2.77956	2.49115	151.634	22	3.56007	2.64334	81.4413
CNAG_02186	myosin regulatory light chain	CP003825	complement(958341..959206)	11.5955	-4.5363	-2.18152	0.134123	0.233324	1	85	14.3215	19.9689	8.26349	98	12.8162	18.3996	7.07363	51	7.64872	10.9049	4.84492	0	0	0	0	1	0.747451	0.554979	3.70188
CNAG_00135	cyclophilin	CP003820	367891..368536	95.764	-4.53317	-2.18052	0.000451908	0.00164327	1	418	99.3966	138.592	40.6369	596	110.004	157.926	43.0192	368	77.8919	111.052	34.9594	0	0	0	0	6	6.32936	4.69952	22.2113
CNAG_04690	acylpyruvate hydrolase, acylpyruvate hydrolase, variant	CP003829	complement(688618..689805)	342.325	-4.53144	-2.17997	4.24629e-05	0.000206808	0.354055	2395	334.634	466.591	232.836	3189	345.847	496.515	230.182	2786	346.493	494.001	264.666	22	3.65982	3.28007	52.1243	15	9.29756	6.9034	55.5282
CNAG_03225	malate dehydrogenase, NAD-dependent	CP003827	complement(387181..389066)	533.679	-4.52191	-2.17693	0.00101223	0.00332288	1	5727	504.029	702.783	556.765	8919	609.27	874.696	643.772	6226	487.738	695.375	591.46	65	6.81105	6.10433	154.004	27	10.5416	7.82707	99.9507
CNAG_00668	hypothetical protein	CP003820	complement(1737225..1739867)	402.466	-4.51802	-2.17569	0.00111567	0.00361541	1	6219	404.216	563.611	604.596	7792	393.104	564.359	562.426	7088	410.078	584.654	673.349	58	4.48842	4.0227	137.419	36	10.3803	7.70731	133.268
CNAG_00265	isopentenyl-diphosphate delta-isomerase	CP003820	693886..695249	73.1568	-4.51385	-2.17436	1.91466e-05	0.000102533	0.159644	665	73.4526	102.417	64.6497	866	74.2453	106.59	62.5078	730	71.7724	102.327	69.3488	7	0.920568	0.825049	16.585	3	1.47001	1.09148	11.1056
CNAG_02297	hypothetical protein	CP003825	674750..675733	326.802	-4.50837	-2.1726	0.00107438	0.00349929	1	2544	390.046	543.854	247.322	2314	275.377	395.344	167.024	2308	314.981	449.073	219.256	35	6.3891	5.72616	82.925	2	1.36032	1.01004	7.40375
CNAG_00012	hypothetical protein	CP003820	43265..44924	73.0054	-4.5	-2.16993	6.57293e-06	4.07473e-05	0.0548051	801	73.8474	102.968	77.8713	1133	81.077	116.398	81.7798	781	64.0919	91.3767	74.1938	9	0.987911	0.885404	21.3236	3	1.22698	0.911027	11.1056
CNAG_06074	cytoplasmic protein, cytoplasmic protein, variant	CP003831	complement(233582..234978)	570.63	-4.49694	-2.16894	0.00291664	0.00835488	1	5122	626.72	873.855	497.948	5394	512.283	735.458	389.338	5260	572.887	816.774	499.692	76	11.0718	9.92302	180.066	6	3.25685	2.4182	22.2113
CNAG_02057	urease accessory protein	CP003825	complement(1315191..1316660)	103.481	-4.49255	-2.16754	4.61864e-06	2.98529e-05	0.0385103	1109	102.543	142.979	107.814	1469	105.43	151.36	106.032	1245	102.469	146.092	118.273	8	0.88072	0.789336	18.9543	9	3.69174	2.7411	33.3169
CNAG_04540	translocation protein Sec62	CP003828	1121807..1123477	44.3497	-4.48677	-2.16568	0.00017248	0.000708096	1	473	45.3667	63.2562	45.9839	695	51.7399	74.2803	50.165	421	35.9424	51.2436	39.9943	5	0.570977	0.511732	11.8464	2	0.850979	0.631849	7.40375
CNAG_03738	pantetheine-phosphate adenylyltransferase	CP003821	complement(667131..668457)	105.242	-4.48568	-2.16533	8.73513e-06	5.22479e-05	0.0728335	1084	108.684	151.541	105.384	1274	99.145	142.337	91.9571	1209	107.898	153.831	114.853	9	1.07436	0.962886	21.3236	7	3.11349	2.31175	25.9131
CNAG_03262	myo-inositol-1(or 4)-monophosphatase	CP003827	complement(512884..514596)	167.212	-4.48398	-2.16478	0.000205432	0.000825491	1	1686	183.652	256.072	163.909	1847	156.16	224.191	133.316	1669	161.824	230.715	158.552	6	0.778147	0.697406	14.2157	17	8.21485	6.0995	62.9319
CNAG_00879	Glutamate dehydrogenase	CP003824	1741947..1746458	326.006	-4.4743	-2.16166	0.00266496	0.00768874	1	8501	294.819	411.076	826.447	12785	344.154	494.083	922.82	10983	339.044	483.381	1043.37	81	3.3446	2.99756	191.912	62	9.53874	7.08248	229.516
CNAG_02475	Flavin-containing monooxygenase	CP003825	complement(217905..220364)	77.3575	-4.47073	-2.16051	0.00017839	0.000729124	1	1042	57.1464	79.681	101.301	1396	59.4254	85.3138	100.763	2366	115.501	164.671	224.766	9	0.587674	0.526696	21.3236	12	2.91955	2.16775	44.4225
CNAG_00436	palmitoyltransferase akr1	CP003820	complement(1133815..1137035)	59.4754	-4.46996	-2.16026	3.86243e-07	3.31668e-06	0.0032205	1316	62.7998	87.5638	127.938	1632	60.4489	86.7832	117.798	1299	55.1774	78.6672	123.403	12	0.681799	0.611055	28.4314	7	1.48188	1.10029	25.9131
CNAG_06555	aromatic amino acid aminotransferase I	CP003826	103566..106181	45.8568	-4.46169	-2.15759	7.76572e-06	4.69888e-05	0.0647506	737	43.0016	59.9585	71.6494	1165	52.7605	75.7454	84.0895	805	41.8083	59.6067	76.4737	6	0.416813	0.373564	14.2157	6	1.55304	1.15312	22.2113
CNAG_04977	pre-mRNA branch site protein p14	CP003823	131149..132276	45.142	-4.46162	-2.15757	0.00129822	0.00411268	1	326	44.9022	62.6085	31.6929	466	49.8197	71.5235	33.6358	332	40.704	58.0324	31.5395	2	0.327984	0.293952	4.73857	3	1.83309	1.36106	11.1056
CNAG_07531	pyridoxal 5'-phosphate synthase, glutaminase subunit Pdx2	CP003822	complement(1125396..1126666)	85.7875	-4.45937	-2.15684	2.20187e-05	0.000115977	0.183592	693	90.6939	126.457	67.3718	838	85.1244	122.209	60.4867	700	81.544	116.259	66.4989	7	1.09073	0.977551	16.585	3	1.74172	1.29322	11.1056
CNAG_01083	26S proteasome regulatory subunit N5	CP003824	1247821..1250082	133.234	-4.45698	-2.15607	0.000128503	0.000543613	1	2000	135.881	189.462	194.435	2832	149.343	214.404	204.413	1893	114.479	163.215	179.832	21	1.69871	1.52245	49.755	9	2.71258	2.01408	33.3169
CNAG_00019	mitochondrial import inner membrane translocase subunit tim9	CP003820	complement(61893..62653)	215.717	-4.45513	-2.15547	1.52644e-05	8.3954e-05	0.127274	1100	213.938	298.301	106.939	1575	237.762	341.342	113.683	1129	195.452	278.658	107.253	14	3.24188	2.9055	33.17	3	2.58839	1.92187	11.1056
CNAG_00182	retrograde transporter, retrograde transporter, variant	CP003820	493982..495576	102.56	-4.44911	-2.15352	6.53528e-06	4.0544e-05	0.0544912	1167	114.634	159.838	113.453	1306	99.5756	142.955	94.2669	1069	93.4698	133.261	101.553	10	1.16955	1.04819	23.6929	6	2.61462	1.94135	22.2113
CNAG_02291	DASH complex subunit DAM1	CP003825	686096..686843	26.3566	-4.44359	-2.15172	0.0371982	0.0779881	1	140	27.9621	38.9884	13.6105	176	27.2847	39.1712	12.7037	134	23.823	33.9648	12.7298	2	0.475603	0.426254	4.73857	0	0	0	0
CNAG_06420	solute carrier family 25 (mitochondrial citrate transporter), member 1	CP003832	432998..434823	65.627	-4.44276	-2.15146	4.53812e-05	0.000218722	0.378388	603	67.4318	94.0222	58.6222	840	72.9108	104.674	60.6311	568	56.5386	80.6079	53.9591	7	0.932004	0.835298	16.585	2	0.992179	0.736689	7.40375
CNAG_03465	laccase	CP003827	1019744..1024625	92.0492	-4.44188	-2.15117	6.12686e-05	0.000285077	0.510858	2531	90.0056	125.498	246.058	4191	115.681	166.076	302.506	2226	70.4615	100.458	211.466	20	0.846798	0.758934	47.3857	19	2.9974	2.22555	70.3357
CNAG_04771	rab family protein	CP003829	449676..451267	257.319	-4.44105	-2.1509	0.000546696	0.00194801	1	2225	295.485	412.003	216.309	2338	240.999	345.989	168.757	1992	235.474	335.719	189.237	28	4.42726	3.96789	66.34	3	1.76742	1.3123	11.1056
CNAG_01236	rRNA-processing protein EBP2	CP003824	complement(848292..849927)	38.599	-4.4359	-2.14923	0.000928771	0.00307672	1	320	31.9567	44.5582	31.1096	483	37.439	53.7492	34.8629	522	46.4015	66.1553	49.5892	4	0.475603	0.426254	9.47714	2	0.886043	0.657883	7.40375
CNAG_07645	hypothetical protein	CP003825	complement(856228..857944)	65.1832	-4.43423	-2.14868	4.81111e-05	0.000230414	0.401151	751	75.537	105.324	73.0104	801	62.5342	89.7771	57.8161	642	57.4784	81.9478	60.989	9	1.07779	0.96596	21.3236	1	0.446204	0.331304	3.70188
CNAG_06899	26S proteasome regulatory subunit N7	CP003822	1459511..1461014	179.185	-4.40653	-2.13964	9.38124e-05	0.000414524	0.782208	1694	174.28	243.005	164.687	2368	189.096	271.475	170.922	1902	174.179	248.329	180.687	15	1.83738	1.64673	35.5393	12	5.47683	4.06653	44.4225
CNAG_04844	mitochondrial import receptor subunit Tom22	CP003829	253576..254716	167.773	-4.40437	-2.13894	0.0001499	0.000622132	1	1227	155.571	216.918	119.286	1951	192.003	275.648	140.823	1380	155.745	222.047	131.098	24	3.623	3.24708	56.8629	0	0	0	0
CNAG_04728	DNA-directed RNA polymerase III subunit RPC8	CP003829	565789..567183	56.4926	-4.40231	-2.13826	0.000251718	0.000988613	1	509	63.5137	88.5592	49.4837	617	59.7586	85.7922	44.535	416	46.2054	65.8757	39.5193	7	1.03997	0.932061	16.585	0	0	0	0
CNAG_00314	hypothetical protein	CP003820	complement(805785..808321)	23.4556	-4.40159	-2.13803	0.000837579	0.00282742	1	348	21.1365	29.4712	33.8317	464	21.8744	31.4039	33.4915	506	27.356	39.0019	48.0692	3	0.216944	0.194433	7.10786	3	0.808327	0.60018	11.1056
CNAG_02842	hypothetical protein	CP003822	636650..637820	69.232	-4.39883	-2.13712	5.25446e-05	0.000249072	0.438117	556	66.3563	92.5226	54.053	840	77.8129	111.712	60.6311	598	63.5269	90.5713	56.8091	3	0.426286	0.382054	7.10786	6	3.17667	2.35866	22.2113
CNAG_04961	orotidine 5'-phosphate decarboxylase	CP003823	85233..86474	67.3719	-4.39613	-2.13623	5.86623e-05	0.000274174	0.489127	551	63.943	89.1577	53.5669	753	67.8268	97.3754	54.3514	681	70.3457	100.293	64.6939	3	0.41451	0.3715	7.10786	6	3.08891	2.29351	22.2113
CNAG_00034	large subunit ribosomal protein L9e	CP003820	101060..102696	326.369	-4.39495	-2.13585	0.000231497	0.0009161	1	2547	309.543	431.606	247.613	3981	375.535	539.135	287.348	2718	294.03	419.203	258.206	35	5.06446	4.53897	82.925	7	3.77401	2.80219	25.9131
CNAG_03461	hypothetical protein, hypothetical protein, variant	CP003827	complement(1006849..1009289)	79.5508	-4.38884	-2.13384	2.79476e-06	1.90464e-05	0.0233027	1041	86.4271	120.508	101.203	1087	70.0478	100.564	78.4595	1112	82.1776	117.162	105.638	10	0.988489	0.885923	23.6929	5	1.84154	1.36734	18.5094
CNAG_06134	hypothetical protein	CP003831	393790..395721	318.848	-4.38656	-2.13309	0.00172304	0.00525675	1	4924	330.617	460.989	478.699	5899	307.433	441.365	425.789	5329	318.494	454.082	506.247	71	5.67594	5.087	168.219	11	3.27652	2.4328	40.7206
CNAG_06930	hypothetical protein	CP003822	complement(1551020..1551944)	89.3096	-4.38433	-2.13236	0.000705505	0.00244087	1	411	94.6947	132.036	39.9564	518	92.6358	132.992	37.3892	393	80.5983	114.91	37.3344	2	0.548639	0.491711	4.73857	4	4.08843	3.03565	14.8075
CNAG_04306	vesicle transporter SFT2B	CP003828	complement(524265..525859)	66.4821	-4.3803	-2.13103	3.11915e-05	0.000156766	0.260075	671	69.316	96.6495	65.233	850	68.1547	97.846	61.3529	674	61.9756	88.3595	64.0289	7	0.860958	0.771624	16.585	3	1.37482	1.0208	11.1056
CNAG_07481	hypothetical protein	CP003821	793526..795888	65.664	-4.38001	-2.13093	9.49988e-06	5.60184e-05	0.07921	993	64.3429	89.7153	96.5371	1251	62.9179	90.3279	90.297	1209	69.7312	99.4168	114.853	14	1.08007	0.968001	33.17	2	0.574903	0.426863	7.40375
CNAG_02503	Glutathione peroxidase, glutathione peroxidase, variant	CP003825	complement(144116..145272)	315.755	-4.37507	-2.12931	0.00149203	0.00463854	1	2522	334.222	466.017	245.183	3008	309.41	444.203	217.117	2574	303.633	432.894	244.526	41	6.46915	5.7979	97.1407	2	1.1758	0.873027	7.40375
CNAG_03985	Grx4 family monothiol glutaredoxin	CP003821	1333814..1334870	195.033	-4.37424	-2.12903	4.46894e-05	0.000216201	0.37262	1159	207.188	288.889	112.675	1469	203.83	292.629	106.032	1094	174.08	248.188	103.928	15	3.19261	2.86134	35.5393	2	1.58608	1.17766	7.40375
CNAG_04406	hypothetical protein	CP003828	772414..774385	36.2257	-4.37211	-2.12833	9.00503e-05	0.000400234	0.75084	572	40.2505	56.1226	55.6085	684	37.3591	53.6345	49.371	496	31.0675	44.2934	47.1192	6	0.502689	0.450529	14.2157	2	0.624336	0.463567	7.40375
CNAG_00832	D-lactate dehydrogenase	CP003820	complement(2207781..2209486)	72.9421	-4.36898	-2.1273	9.63769e-06	5.65909e-05	0.080359	977	74.5793	103.988	94.9816	1485	87.9865	126.317	107.187	828	56.2605	80.2115	78.6587	13	1.18152	1.05892	30.8007	2	0.677278	0.502876	7.40375
CNAG_05600	indigoidine synthase A family protein	CP003833	complement(741788..745337)	79.7876	-4.35943	-2.12414	0.000227057	0.000901525	1	2153	86.9961	121.301	209.309	2779	87.1585	125.129	200.588	1813	65.2083	92.9685	172.232	24	1.15462	1.03482	56.8629	7	1.25478	0.931668	25.9131
CNAG_08006	hypothetical protein	CP003830	804462..805471	10.8305	-4.35141	-2.12148	0.143635	0.2477	1	70	11.6079	16.1853	6.80523	90	11.5842	16.6308	6.49619	63	9.29924	13.2581	5.9849	0	0	0	0	1	0.735649	0.546216	3.70188
CNAG_03140	Sugar transporter	CP003827	complement(168686..171516)	150.32	-4.34427	-2.11911	0.000366161	0.00136847	1	2194	125.004	174.296	213.295	3084	136.385	195.8	222.603	3738	189.572	270.276	355.104	40	2.71343	2.43188	94.7714	6	1.51653	1.12602	22.2113
CNAG_02785	hypothetical protein	CP003822	770281..772843	27.364	-4.34245	-2.11851	9.13321e-05	0.000405067	0.761527	517	27.7264	38.6598	50.2615	712	29.638	42.5497	51.3921	518	24.7276	35.2545	49.2092	3	0.191557	0.17168	7.10786	5	1.18956	0.883244	18.5094
CNAG_04463	hypothetical protein	CP003828	931689..933040	65.6651	-4.33843	-2.11717	0.000146552	0.00060945	1	679	72.5817	101.203	66.0107	605	50.197	72.0652	43.6688	780	74.2166	105.812	74.0988	9	1.14544	1.02659	21.3236	1	0.47421	0.352099	3.70188
CNAG_03957	4-nitrophenyl phosphatase	CP003821	complement(1274471..1276029)	59.8072	-4.33451	-2.11587	4.92324e-05	0.000235378	0.4105	593	61.867	86.2631	57.65	837	67.779	97.3067	60.4145	536	49.7758	70.9661	50.9192	7	0.86951	0.779289	16.585	2	0.925651	0.687292	7.40375
CNAG_06216	hypothetical protein	CP003831	complement(650860..652117)	178.579	-4.33398	-2.11569	0.00052347	0.00187005	1	1641	192.385	268.248	159.534	2123	193.187	277.348	153.238	1439	150.166	214.095	136.703	26	3.62918	3.25261	61.6014	1	0.520087	0.386162	3.70188
CNAG_06658	rhomboid family membrane protein	CP003826	400339..403127	33.5178	-4.32886	-2.11399	8.02111e-05	0.000360929	0.668801	655	37.9362	52.8956	63.6775	800	35.964	51.6315	57.7439	517	26.6534	38.0001	49.1142	2	0.137916	0.123606	4.73857	7	1.79855	1.33542	25.9131
CNAG_02872	hypothetical protein	CP003822	562257..563862	0.111433	-4.32756	-2.11355	0.814768	0.99981	1	0	0	0	0	3	0.189455	0.271991	0.21654	2	0.144844	0.206506	0.189997	0	0	0	0	0	0	0	0
CNAG_02825	Argininosuccinate lyase	CP003822	complement(677230..679098)	41.2908	-4.32709	-2.1134	0.000103537	0.000453646	0.863289	458	37.2156	51.8908	44.5257	757	47.7442	68.5438	54.6402	538	38.9127	55.4784	51.1091	4	0.386983	0.346829	9.47714	4	1.44189	1.0706	14.8075
CNAG_05840	hypothetical protein	CP003826	1012800..1014647	80.1128	-4.32696	-2.11335	9.03027e-05	0.000401142	0.752944	1180	87.7371	122.335	114.717	1424	82.182	117.984	102.784	1064	70.4194	100.398	101.078	16	1.41643	1.26946	37.9086	1	0.329848	0.244911	3.70188
CNAG_06784	hypothetical protein, hypothetical protein, variant	CP003821	47049..49491	10.5044	-4.31625	-2.10978	0.0143924	0.033728	1	227	12.3313	17.1939	22.0684	268	11.3001	16.223	19.3442	163	7.8817	11.2371	15.4847	0	0	0	0	3	0.722965	0.536799	11.1056
CNAG_01348	cyanate hydratase, cyanate hydratase, variant	CP003824	complement(533819..536140)	236.456	-4.31327	-2.10878	0.00141387	0.00443191	1	4304	259.66	362.052	418.424	4529	212.08	304.472	326.903	4425	237.627	338.788	420.368	54	3.87881	3.47635	127.941	12	3.21164	2.38463	44.4225
CNAG_01267	hypothetical protein	CP003824	complement(745895..747136)	47.655	-4.30249	-2.10517	0.000880232	0.00294281	1	359	44.93	62.6473	34.9011	578	56.1481	80.6088	41.72	376	41.887	59.7189	35.7194	0	0	0	0	6	3.33124	2.47343	22.2113
CNAG_00421	charged multivesicular body protein 3	CP003820	complement(1101940..1103068)	137.103	-4.30017	-2.10439	4.19809e-06	2.74539e-05	0.0350037	981	142.436	198.603	95.3704	1200	135.238	194.154	86.6158	1034	133.635	190.526	98.2284	12	2.07446	1.85921	28.4314	3	1.93235	1.43476	11.1056
CNAG_06879	hypothetical protein	CP003822	complement(1409633..1410891)	214.148	-4.29871	-2.1039	0.0021359	0.00635815	1	1984	258.041	359.795	192.88	1989	200.792	288.267	143.566	1586	183.611	261.778	150.667	29	4.49074	4.02478	68.7093	1	0.576979	0.428405	3.70188
CNAG_02465	allantoate permease	CP003825	248703..251593	16.3981	-4.29081	-2.10125	0.00492421	0.0132445	1	256	16.6221	23.1767	24.8877	308	15.5225	22.2848	22.2314	295	17.0497	24.308	28.0245	2	0.154614	0.138571	4.73857	2	0.576088	0.427743	7.40375
CNAG_03437	hypothetical protein	CP003827	complement(948106..949080)	124.662	-4.29	-2.10098	1.73307e-05	9.38548e-05	0.144503	942	142.349	198.482	91.579	1101	129.139	185.398	79.47	762	102.497	146.131	72.3888	5	0.899596	0.806253	11.8464	8	5.363	3.98201	29.615
CNAG_00408	serine/threonine-protein phosphatase PP-X isozyme 1	CP003820	complement(1074689..1076408)	71.8719	-4.28982	-2.10092	4.21301e-05	0.000205427	0.351281	747	77.4209	107.95	72.6215	883	71.0336	101.979	63.7348	728	67.1612	95.7527	69.1588	7	0.86379	0.774162	16.585	4	1.83912	1.36554	14.8075
CNAG_07340	hypothetical protein	CP003820	complement(599056..599931)	142.235	-4.28437	-2.09908	4.64005e-05	0.000223247	0.386887	935	164.348	229.155	90.8984	1134	154.714	222.115	81.852	688	107.644	153.47	65.3589	12	2.51134	2.25076	28.4314	1	0.779767	0.578974	3.70188
CNAG_06138	NADH dehydrogenase (ubiquinone) Fe-S protein 6	CP003831	406066..409628	54.5292	-4.28284	-2.09857	3.64269e-06	2.41629e-05	0.0303728	1278	55.1216	76.8578	124.244	1881	62.9716	90.405	135.77	1185	45.4945	64.8621	112.573	9	0.462174	0.414219	21.3236	11	2.10473	1.56275	40.7206
CNAG_03386	solute carrier family 25 (mitochondrial carnitine/acylcarnitine transporter), member 20/29	CP003827	815431..817304	50.3646	-4.28034	-2.09773	0.000109116	0.00047485	0.909813	521	52.1535	72.7192	50.6504	700	54.3887	78.083	50.5259	500	44.5517	63.5181	47.4992	5	0.59592	0.534087	11.8464	3	1.33223	0.989177	11.1056
CNAG_01108	Allantoicase	CP003824	1187557..1190786	25.9559	-4.28016	-2.09766	4.29228e-05	0.000208804	0.35789	561	25.785	35.9528	54.5391	820	29.2538	41.9982	59.1875	558	22.829	32.5477	53.0091	6	0.328343	0.294274	14.2157	3	0.611699	0.454184	11.1056
CNAG_02177	serine/threonine-protein phosphatase PP2A catalytic subunit	CP003825	complement(984931..987175)	154.158	-4.2792	-2.09734	0.000263057	0.0010259	1	1928	152.724	212.948	187.435	2711	166.685	239.3	195.68	2029	143.065	203.969	192.752	12	1.13176	1.01433	28.4314	19	6.67679	4.95749	70.3357
CNAG_01214	alpha-1,6-mannosyltransferase	CP003824	901473..903545	13.619	-4.26984	-2.09418	0.0143351	0.0336219	1	193	13.9231	19.4134	18.763	270	15.1185	21.7048	19.4886	184	11.8153	16.8453	17.4797	2	0.171783	0.153959	4.73857	1	0.32003	0.237621	3.70188
CNAG_00440	RNA polymerase II holoenzyme cyclin-like subunit	CP003820	1143872..1145519	10.5262	-4.26827	-2.09365	0.0439398	0.0896677	1	144	11.8306	16.4958	13.9993	195	12.435	17.8523	14.0751	100	7.31299	10.4262	9.49984	0	0	0	0	2	0.728935	0.541231	7.40375
CNAG_04387	thioredoxin-like protein 4A	CP003828	complement(731280..733548)	78.8333	-4.2667	-2.09312	2.18335e-06	1.54255e-05	0.0182047	1244	82.4292	114.934	120.939	1717	88.3072	126.778	123.933	1115	65.7635	93.76	105.923	14	1.10449	0.989886	33.17	5	1.46975	1.09128	18.5094
CNAG_00503	hypothetical protein	CP003820	complement(1286327..1287809)	133.455	-4.26657	-2.09308	7.19685e-05	0.000328088	0.600074	1581	146.079	203.683	153.701	1970	141.282	202.832	142.194	1374	113.004	161.111	130.528	12	1.32011	1.18314	28.4314	11	4.50882	3.34778	40.7206
CNAG_01265	charged multivesicular body protein 6	CP003824	complement(751296..752684)	64.5181	-4.26265	-2.09175	0.000112295	0.000486903	0.936315	537	69.0588	96.2909	52.2058	683	68.1759	97.8766	49.2988	492	56.3196	80.2957	46.7392	6	0.91869	0.823366	14.2157	2	1.14101	0.847193	7.40375
CNAG_03143	hypothetical protein	CP003827	173772..175188	11270.3	-4.26133	-2.0913	0.0168804	0.0387204	1	134620	13070.9	18225.2	13087.4	110644	8338.53	11971.2	7986.27	143493	12401.6	17681.1	13631.6	2006	231.9	207.837	4752.79	182	78.3936	58.207	673.742
CNAG_05444	NADPH dehydrogenase	CP003833	326026..328034	67.2695	-4.25988	-2.09081	1.09165e-05	6.31217e-05	0.0910214	842	64.1575	89.4569	81.8572	1449	85.6977	123.032	104.589	766	51.9534	74.0707	72.7688	8	0.725769	0.650462	18.9543	6	2.02815	1.50589	22.2113
CNAG_06649	Haloacid dehalogenase, type II	CP003826	complement(384496..385831)	26.0392	-4.25773	-2.09008	0.0147292	0.0344204	1	189	26.0607	36.3373	18.3741	288	30.8236	44.2517	20.7878	173	21.2334	30.2728	16.4347	0	0	0	0	3	1.8351	1.36255	11.1056
CNAG_00591	hypothetical protein	CP003820	complement(1520318..1522449)	38.3872	-4.25442	-2.08896	6.09862e-05	0.000283921	0.508503	530	36.5802	51.0049	51.5253	679	36.3752	52.2219	49.0101	687	42.2062	60.174	65.2639	7	0.575229	0.515543	16.585	2	0.612369	0.454682	7.40375
CNAG_01991	cytochrome c oxidase subunit 4	CP003830	1473572..1474940	417.881	-4.25323	-2.08856	0.000253966	0.000996033	1	2364	397.774	554.629	229.822	3622	473.046	679.127	261.435	2556	382.824	545.798	242.816	32	6.41079	5.7456	75.8171	8	5.97162	4.43391	29.615
CNAG_06703	hypothetical protein	CP003821	267848..270025	23.5658	-4.25259	-2.08834	0.000897635	0.00298543	1	454	28.5088	39.7508	44.1368	447	21.787	31.2784	32.2644	365	20.4017	29.087	34.6744	4	0.299059	0.268028	9.47714	2	0.557143	0.413677	7.40375
CNAG_02923	large subunit ribosomal protein L14	CP003822	complement(441310..442386)	76.7682	-4.25176	-2.08806	4.39972e-05	0.000213532	0.366849	589	80.4238	112.137	57.2612	772	81.8186	117.463	55.7229	560	68.0623	97.0375	53.1991	7	1.13799	1.01991	16.585	2	1.21147	0.899511	7.40375
CNAG_02008	nuclear protein	CP003830	1517441..1519029	426.126	-4.25027	-2.08755	0.00454992	0.0123776	1	4498	448.835	625.825	437.285	5059	391.83	562.53	365.158	4928	437.711	624.052	468.152	75	8.91049	7.98593	177.696	5	2.21335	1.64341	18.5094
CNAG_03688	hypothetical protein	CP003821	complement(535593..536630)	1293.23	-4.2457	-2.086	0.00892214	0.0221473	1	9230	1474.33	2055.71	897.318	10175	1261.52	1811.1	734.43	8045	1143.85	1630.81	764.262	137	26.0548	23.3513	324.592	13	9.21193	6.83982	48.1244
CNAG_02099	fatty acid synthase subunit beta, fungi type	CP003825	1192907..1201491	214.516	-4.24342	-2.08523	0.00667189	0.0172177	1	13098	204.551	285.212	1273.36	14842	179.91	258.287	1071.29	18638	259.087	369.385	1770.58	175	3.25393	2.9163	414.625	61	4.22611	3.13787	225.814
CNAG_06846	hypothetical protein	CP003824	complement(84708..85870)	72.1981	-4.24186	-2.0847	4.65201e-05	0.000223564	0.387884	549	70.8188	98.7449	53.3725	808	80.9009	116.145	58.3213	565	64.8745	92.4926	53.6741	4	0.61434	0.550596	9.47714	5	2.86127	2.12449	18.5094
CNAG_02386	hypothetical protein	CP003825	complement(463625..464794)	14.0739	-4.23252	-2.08152	0.0437632	0.0894358	1	125	14.0407	19.5774	12.1522	173	15.0831	21.654	12.4871	131	13.0978	18.6738	12.4448	0	0	0	0	2	0.996601	0.739972	7.40375
CNAG_05424	hypothetical protein	CP003833	275962..277646	354.77	-4.22461	-2.07882	0.00257662	0.00746226	1	3335	349.673	487.56	324.221	5100	415.052	595.868	368.117	3210	299.586	427.124	304.945	57	7.11564	6.37732	135.049	5	2.32568	1.72681	18.5094
CNAG_01666	U6 snRNA-associated Sm-like protein LSm2	CP003830	558403..559432	211.395	-4.22423	-2.07869	1.27898e-05	7.27433e-05	0.106642	788	223.673	311.875	76.6075	1041	229.353	329.27	75.1392	717	181.158	258.279	68.1139	8	2.70365	2.42312	18.9543	4	5.03687	3.73986	14.8075
CNAG_07977	hypothetical protein	CP003823	1067283..1071120	37.7107	-4.22214	-2.07797	7.16868e-06	4.40151e-05	0.0597725	867	37.7044	52.5724	84.2876	1113	37.5693	53.9363	80.3362	978	37.8583	53.9751	92.9085	5	0.25889	0.232027	11.8464	9	1.73631	1.28921	33.3169
CNAG_02689	hypothetical protein	CP003822	1009751..1010799	26.5385	-4.21941	-2.07704	0.015791	0.0365332	1	187	26.6902	37.215	18.1797	222	24.594	35.3083	16.0239	223	28.3312	40.3922	21.1846	3	0.509805	0.456907	7.10786	0	0	0	0
CNAG_00029	D-3-phosphoglycerate dehydrogenase	CP003820	90366..91873	6.18789	-4.21513	-2.07558	0.152612	0.260646	1	63	6.17886	8.61538	6.12471	87	6.62297	9.50824	6.27965	66	5.76184	8.21474	6.2699	0	0	0	0	1	0.435092	0.323054	3.70188
CNAG_05712	6,7-dimethyl-8-ribityllumazine synthase	CP003826	complement(672830..673709)	90.8587	-4.21453	-2.07537	5.70711e-05	0.000267637	0.475859	569	92.7692	129.351	55.3168	797	100.859	144.798	57.5274	544	78.9478	112.557	51.6791	1	0.194117	0.173975	2.36929	8	5.78622	4.29624	29.615
CNAG_02331	small subunit ribosomal protein S9	CP003825	complement(590288..591524)	588.104	-4.21426	-2.07528	0.000630013	0.00220254	1	3385	552.602	770.51	329.082	5323	674.49	968.33	384.213	3697	537.221	765.923	351.209	29	5.63669	5.05182	68.7093	29	21.0022	15.5941	107.354
CNAG_01384	hypothetical protein	CP003824	436321..439954	96.9979	-4.20976	-2.07374	0.000296533	0.00113573	1	2017	93.4218	130.261	196.088	3272	117.631	168.876	236.173	1939	79.941	113.973	184.202	24	1.32351	1.18618	56.8629	10	2.05473	1.52563	37.0188
CNAG_02661	hypothetical protein	CP003822	1091658..1093660	41.3261	-4.20742	-2.07294	0.000128571	0.000543621	1	525	43.8181	61.0969	51.0392	672	43.534	62.4995	48.5049	493	36.6261	52.2184	46.8342	5	0.496863	0.445308	11.8464	3	1.11078	0.824751	11.1056
CNAG_02858	adenylosuccinate synthetase	CP003822	593425..595258	201.956	-4.20589	-2.07241	0.000118752	0.000509059	0.990158	2401	192.369	268.226	233.419	3554	221.017	317.302	256.527	2699	192.484	274.427	256.401	29	2.76639	2.47934	68.7093	12	4.26517	3.16687	44.4225
CNAG_03203	DNA polymerase epsilon p12 subunit	CP003827	338259..339840	86.3451	-4.20451	-2.07194	3.33076e-05	0.000165901	0.277719	881	94.9801	132.434	85.6487	1105	92.4665	132.749	79.7588	746	71.5887	102.065	70.8688	12	1.54032	1.38049	28.4314	1	0.478266	0.355111	3.70188
CNAG_01899	prefoldin alpha subunit	CP003830	1204636..1205638	84.7783	-4.20439	-2.0719	5.14403e-05	0.000244655	0.42891	563	85.9012	119.775	54.7335	811	96.0456	137.887	58.5379	533	72.3882	103.205	50.6342	6	1.08997	0.976874	14.2157	3	2.0306	1.50772	11.1056
CNAG_06407	cytochrome c oxidase subunit 7c	CP003832	complement(409495..410385)	279.939	-4.19592	-2.06899	0.000740924	0.00254546	1	1471	279.621	389.885	143.007	2025	298.778	428.939	146.164	1545	261.418	372.708	146.773	26	5.88442	5.27385	61.6014	1	0.843278	0.62613	3.70188
CNAG_05800	large subunit ribosomal protein L33-b	CP003826	911661..913089	285.626	-4.19559	-2.06887	0.000602769	0.00212421	1	2172	274.009	382.06	211.157	3511	343.797	493.571	253.424	2129	239.073	340.85	202.252	33	4.95669	4.44238	78.1864	5	2.79826	2.0777	18.5094
CNAG_04564	phytanoyl-CoA dioxygenase	CP003829	complement(1024451..1026281)	44.3285	-4.19276	-2.0679	5.02436e-05	0.000239526	0.418931	558	44.6503	62.2574	54.2474	764	47.4514	68.1235	55.1454	574	40.8839	58.2887	54.5291	4	0.381086	0.341544	9.47714	5	1.7749	1.31786	18.5094
CNAG_01152	small subunit ribosomal protein S6e, small subunit ribosomal protein S6e, variant	CP003824	1066045..1067173	257.88	-4.19131	-2.0674	0.0019983	0.00601511	1	1691	248.097	345.929	164.395	2639	300.526	431.45	190.483	1723	225.016	320.808	163.682	32	5.58985	5.00985	75.8171	1	0.650865	0.483265	3.70188
CNAG_02035	triose-phosphate isomerase	CP003825	complement(1366591..1369438)	195.045	-4.18841	-2.0664	0.00251895	0.00732578	1	3964	188.663	263.059	385.37	5839	215.703	309.674	421.458	4267	180.769	257.726	405.358	67	3.79665	3.40271	158.742	8	1.6891	1.25415	29.615
CNAG_07465	hypothetical protein	CP003821	234178..235157	18.9937	-4.18792	-2.06623	0.047586	0.0960241	1	143	21.7135	30.2758	13.9021	188	22.1573	31.81	13.5698	97	13.1103	18.6916	9.21485	1	0.180786	0.162028	2.36929	1	0.673606	0.50015	3.70188
CNAG_07889	hypothetical protein	CP003833	773294..774520	26.5188	-4.18334	-2.06466	0.00564623	0.0148982	1	245	26.3457	36.7346	23.8183	321	26.7925	38.4646	23.1697	276	26.4181	37.6647	26.2196	2	0.256063	0.229493	4.73857	2	0.954084	0.708404	7.40375
CNAG_08016	hypothetical protein	CP003831	complement(353689..354509)	370.739	-4.17831	-2.06292	0.000936741	0.00310188	1	1846	378.909	528.324	179.464	2464	392.562	563.581	177.851	1865	340.746	485.807	177.172	31	7.57595	6.78986	73.4479	2	1.82115	1.3522	7.40375
CNAG_01148	FK506-binding protein 4	CP003824	complement(1077307..1079287)	38.2775	-4.17792	-2.06279	0.000728056	0.00250745	1	350	30.3999	42.3875	34.0262	554	37.349	53.6199	39.9876	609	47.0837	67.1279	57.854	1	0.103413	0.092683	2.36929	6	2.31189	1.71657	22.2113
CNAG_04286	DNA-directed RNA polymerase I, II, and III subunit RPABC3	CP003828	complement(485791..486808)	91.3766	-4.17553	-2.06196	5.00947e-05	0.000238953	0.41769	557	92.2447	128.62	54.1502	759	97.5649	140.069	54.7845	572	84.3202	120.217	54.3391	4	0.788713	0.706875	9.47714	5	3.67341	2.72749	18.5094
CNAG_05252	chaperone regulator	CP003823	complement(848631..850528)	49.4687	-4.16832	-2.05946	0.000184236	0.000749712	1	587	59.5166	82.9858	57.0667	610	48.006	68.9196	44.0297	453	40.8834	58.2881	43.0343	7	0.845027	0.757346	16.585	1	0.449793	0.33397	3.70188
CNAG_01598	template-activating factor I	CP003830	383919..385462	70.3863	-4.16798	-2.05935	5.63144e-05	0.000264535	0.469549	579	66.8232	93.1736	56.289	875	78.383	112.53	63.1574	642	65.9527	94.0298	60.989	8	1.09929	0.985224	18.9543	2	1.02398	0.760301	7.40375
CNAG_07600	Beta-glucosidase	CP003830	782906..786154	98.2743	-4.16531	-2.05842	0.000262388	0.00102425	1	2353	97.4841	135.925	228.753	3514	113	162.228	253.64	2287	84.3388	120.243	217.261	31	1.52914	1.37047	73.4479	8	1.47033	1.09171	29.615
CNAG_00997	hypothetical protein	CP003824	1478978..1480000	157.342	-4.15951	-2.05641	1.3712e-05	7.69906e-05	0.114331	970	166.778	232.544	94.3011	1332	177.761	255.202	96.1436	833	127.486	181.758	79.1337	12	2.45652	2.20163	28.4314	3	2.28824	1.69901	11.1056
CNAG_00409	hypothetical protein	CP003820	1076531..1078070	139.103	-4.15145	-2.05362	6.38407e-05	0.000295698	0.532304	1407	128.216	178.776	136.785	2375	167.988	241.171	171.427	1493	121.104	172.66	141.833	15	1.62747	1.4586	35.5393	10	4.04261	3.00162	37.0188
CNAG_02504	hypothetical protein	CP003825	complement(142391..144011)	12.909	-4.14753	-2.05225	0.0472422	0.0954878	1	139	14.5137	20.2369	13.5132	160	12.9673	18.6164	11.5488	121	11.246	16.0336	11.4948	0	0	0	0	2	0.926418	0.687862	7.40375
CNAG_05739	hypothetical protein	CP003826	738249..739801	56.7916	-4.14541	-2.05152	9.51377e-05	0.000419713	0.793258	486	51.0844	71.2286	47.2477	672	54.826	78.7108	48.5049	689	64.4645	91.908	65.4539	7	0.876037	0.785139	16.585	2	0.932599	0.692451	7.40375
CNAG_04752	hypothetical protein	CP003829	502670..504443	57.03	-4.13945	-2.04944	4.47058e-05	0.000216201	0.372757	684	58.3642	81.3791	66.4968	944	62.5213	89.7585	68.1378	661	50.2044	71.5771	62.794	6	0.609557	0.546309	14.2157	5	1.89266	1.4053	18.5094
CNAG_06554	FAD dependent oxidoreductase	CP003826	complement(101199..103583)	39.3218	-4.13847	-2.0491	9.08219e-05	0.000403019	0.757273	580	37.4089	52.1604	56.3862	741	37.0963	53.2571	53.4853	757	43.4602	61.9619	71.9138	3	0.230378	0.206473	7.10786	7	2.00289	1.48714	25.9131
CNAG_02485	ATP synthase F1, gamma subunit	CP003825	190029..191616	373.919	-4.13515	-2.04794	0.000516269	0.00184828	1	3404	369.512	515.222	330.929	5217	439.567	631.063	376.562	3236	312.678	445.789	307.415	40	5.16977	4.63335	94.7714	17	8.18655	6.07848	62.9319
CNAG_01153	small subunit ribosomal protein S13e	CP003824	complement(1064824..1065837)	185.655	-4.12616	-2.0448	4.00714e-06	2.63498e-05	0.0334115	1110	171.227	238.747	107.912	1826	218.633	313.879	131.8	1217	167.105	238.244	115.613	17	3.12227	2.7983	40.2779	3	2.05297	1.52432	11.1056
CNAG_04565	hypothetical protein	CP003829	1022105..1023957	78.548	-4.12416	-2.0441	4.26548e-06	2.78727e-05	0.0355656	995	80.7463	112.587	96.7315	1341	84.4683	121.267	96.7932	975	70.4293	100.412	92.6235	11	1.06283	0.952552	26.0621	5	1.80004	1.33652	18.5094
CNAG_03986	NAM9 protein	CP003821	complement(1334826..1336121)	72.1646	-4.12026	-2.04273	5.59506e-05	0.000262974	0.466516	613	66.2572	92.3845	59.5944	1027	86.1605	123.696	74.1287	666	64.0761	91.3543	63.2689	5	0.64345	0.576685	11.8464	6	2.87698	2.13615	22.2113
CNAG_06777	fructosyl amino acid oxidase	CP003821	64850..66921	27.0524	-4.11943	-2.04245	0.00113033	0.00365156	1	304	22.7376	31.7038	29.5541	465	26.9954	38.7558	33.5636	472	31.4241	44.8018	44.8393	3	0.267156	0.239436	7.10786	3	0.995418	0.739094	11.1056
CNAG_05273	1,2-dihydroxy-3-keto-5-methylthiopentene dioxygenase, 1,2-dihydroxy-3-keto-5-methylthiopentene dioxygenase, variant	CP003823	complement(899142..900286)	120.247	-4.11671	-2.04149	2.52456e-05	0.000130098	0.210498	889	126.599	176.521	86.4264	1241	137.172	196.93	89.5752	765	96.9703	138.252	72.6738	12	2.03461	1.8235	28.4314	2	1.26349	0.938134	7.40375
CNAG_05750	ATP synthase subunit alpha, mitochondrial	CP003826	complement(767242..769693)	770.655	-4.11387	-2.0405	0.0112128	0.0271701	1	10843	737.074	1027.72	1054.13	17297	912.636	1310.22	1248.5	10945	662.257	944.19	1039.76	191	15.4585	13.8545	452.534	23	6.93589	5.14987	85.1432
CNAG_02966	carboxypeptidase	CP003822	complement(321112..323935)	95.0173	-4.11238	-2.03997	0.000249701	0.000982542	1	1932	98.2997	137.062	187.824	2441	96.4003	138.397	176.191	1995	90.3519	128.816	189.522	20	1.21157	1.08585	47.3857	11	2.48285	1.84351	40.7206
CNAG_04299	hypothetical protein	CP003828	510570..511408	78.0129	-4.11191	-2.03981	0.000173295	0.00071039	1	547	88.156	122.919	53.178	649	81.1847	116.553	46.8447	451	64.6979	92.2408	42.8443	6	1.1513	1.03184	14.2157	2	1.42991	1.0617	7.40375
CNAG_06919	rRNA 2'-O-methyltransferase fibrillarin	CP003822	complement(1512570..1514158)	51.2177	-4.11116	-2.03955	7.96093e-05	0.000358607	0.663782	488	46.0002	64.1395	47.4422	781	57.1421	82.0358	56.3725	602	50.5109	72.0142	57.189	3	0.336693	0.301757	7.10786	6	2.50902	1.86294	22.2113
CNAG_01379	hypothetical protein	CP003824	complement(447530..448204)	61.0083	-4.10941	-2.03893	0.00694062	0.0178229	1	243	61.4962	85.746	23.6239	293	57.5539	82.6271	21.1487	284	63.9749	91.2099	26.9796	4	1.20524	1.08019	9.47714	0	0	0	0
CNAG_00046	26S proteasome regulatory subunit N8	CP003820	138051..139691	108.777	-4.10434	-2.03715	9.29258e-06	5.50018e-05	0.0774815	1133	107.848	150.376	110.148	1550	114.52	164.41	111.879	1227	103.963	148.221	116.563	10	1.13333	1.01573	23.6929	9	3.80048	2.82184	33.3169
CNAG_04566	beta-flanking protein	CP003829	complement(1018631..1020502)	467.105	-4.09485	-2.03381	0.00148351	0.00461378	1	5275	512.966	715.245	512.823	6798	513.113	736.648	490.679	4335	375.236	534.98	411.818	31	3.58922	3.2168	73.4479	45	19.413	14.414	166.584
CNAG_03230	hypothetical protein, hypothetical protein, variant	CP003827	complement(397422..398981)	133.301	-4.09436	-2.03364	0.000206562	0.00082963	1	1658	150.437	209.758	161.187	1595	112.33	161.266	115.127	1698	137.137	195.519	161.307	19	2.05256	1.83958	45.0164	6	2.41509	1.79319	22.2113
CNAG_05496	2-isopropylmalate synthase	CP003833	complement(477987..480641)	75.6125	-4.08867	-2.03163	3.51846e-05	0.000174521	0.293369	1205	66.4618	92.6697	117.147	1612	69.0105	99.0747	116.354	1861	91.3652	130.261	176.792	13	0.853691	0.765111	30.8007	10	2.4468	1.81674	37.0188
CNAG_00354	vacuolar protein 8	CP003820	complement(901677..904428)	125.338	-4.08524	-2.03042	0.000355409	0.00133067	1	2309	127.409	177.65	224.475	3105	132.985	190.919	224.118	2354	115.619	164.84	223.626	30	1.97092	1.76641	71.0786	8	1.95829	1.45403	29.615
CNAG_03968	polyadenylate-binding protein 2	CP003821	complement(1298143..1299405)	128.812	-4.07892	-2.02819	9.5768e-06	5.63127e-05	0.0798514	901	129.331	180.33	87.593	1201	133.809	192.102	86.688	965	123.297	175.787	91.6735	7	1.19632	1.07219	16.585	8	5.09424	3.78246	29.615
CNAG_06622	hypothetical protein, hypothetical protein, variant	CP003826	303744..304988	126.008	-4.0789	-2.02818	8.40446e-06	5.04147e-05	0.0700764	1001	125.03	174.333	97.3148	1238	120.023	172.311	89.3587	1196	132.972	189.58	113.618	12	1.78457	1.5994	28.4314	5	2.77053	2.05711	18.5094
CNAG_02717	aryl-alcohol dehydrogenase	CP003822	complement(924061..926473)	128.051	-4.05719	-2.02048	5.78831e-05	0.000270988	0.482629	1442	129.81	180.998	140.188	1819	127.099	182.469	131.295	1588	127.246	181.416	150.857	17	1.82207	1.63301	40.2779	7	2.79547	2.07562	25.9131
CNAG_02460	coproporphyrinogen III oxidase	CP003825	complement(266194..267765)	89.6249	-4.0556	-2.01992	9.79714e-06	5.7245e-05	0.0816886	936	83.0143	115.749	90.9957	1318	90.7314	130.258	95.1331	1205	95.1291	135.627	114.473	8	0.844772	0.757118	18.9543	9	3.54105	2.62922	33.3169
CNAG_05859	hypothetical protein	CP003826	complement(1055238..1056109)	112.077	-4.05504	-2.01972	7.61194e-05	0.000343815	0.634683	751	117.868	164.347	73.0104	984	119.872	172.093	71.025	705	98.4904	140.419	66.9739	12	2.24238	2.00971	28.4314	0	0	0	0
CNAG_00284	efflux protein EncT, efflux protein EncT, variant	CP003820	732808..735398	32.4973	-4.05334	-2.01911	9.18154e-05	0.000406346	0.765556	615	37.1563	51.8081	59.7888	688	32.2634	46.3189	49.6597	522	28.0722	40.023	49.5892	4	0.287733	0.257877	9.47714	5	1.34011	0.995025	18.5094
CNAG_04863	ESCRT-II complex subunit VPS25	CP003829	177935..179456	29.9491	-4.05067	-2.01816	0.00722625	0.0184597	1	280	34.8353	48.572	27.2209	330	31.867	45.7497	23.8194	209	23.145	32.9982	19.8547	1	0.148127	0.132757	2.36929	3	1.65575	1.22939	11.1056
CNAG_01469	CDP-diacylglycerol-serine O- phosphatidyltransferase	CP003830	35876..36993	36.9925	-4.04346	-2.01559	0.00282028	0.0081144	1	287	35.8477	49.9836	27.9014	377	36.5499	52.4728	27.2118	347	38.5797	55.0036	32.9645	5	0.743571	0.666417	11.8464	0	0	0	0
CNAG_03367	Uridine kinase	CP003827	complement(763309..765904)	38.9675	-4.03373	-2.01211	7.22663e-05	0.000329086	0.602557	587	38.7123	53.9777	57.0667	844	43.2034	62.0249	60.9198	596	34.9869	49.8814	56.6191	10	0.785205	0.703731	23.6929	0	0	0	0
CNAG_05865	20S proteasome subunit beta 6	CP003826	complement(1072598..1074986)	103.337	-4.0274	-2.00985	0.000380587	0.00141288	1	1735	104.823	146.158	168.672	2395	112.312	161.241	172.871	1727	92.8749	132.413	164.062	23	1.65446	1.48279	54.4936	6	1.60813	1.19403	22.2113
CNAG_04452	small subunit ribosomal protein S18	CP003828	904584..905411	42.0314	-4.02256	-2.00811	0.0078911	0.0199503	1	264	46.6644	65.0656	25.6654	345	47.3332	67.9538	24.9021	204	32.0968	45.7608	19.3797	3	0.631358	0.565847	7.10786	1	0.784142	0.582222	3.70188
CNAG_03871	phosphotyrosine protein phosphatase	CP003821	1052565..1053780	92.4472	-4.02235	-2.00804	6.64547e-05	0.000305335	0.554099	645	100.73	140.45	62.7053	793	96.1249	138.001	57.2386	579	80.487	114.751	55.0041	6	1.11563	0.999874	14.2157	4	2.77122	2.05762	14.8075
CNAG_03558	hypothetical protein	CP003827	1273092..1274458	79.3625	-4.02062	-2.00742	5.16562e-05	0.000245418	0.430709	776	86.9321	121.212	75.4408	884	76.8663	110.353	63.807	745	74.2889	105.915	70.7738	7	0.933661	0.836783	16.585	5	2.48486	1.845	18.5094
CNAG_01691	hypothetical protein, hypothetical protein, variant	CP003830	complement(622148..624141)	124.345	-4.01733	-2.00624	0.000763009	0.00261487	1	1754	122.468	170.761	170.52	2089	113.213	162.534	150.784	2210	137.352	195.825	209.947	28	2.32769	2.08616	66.34	4	1.23899	0.919943	14.8075
CNAG_00089	exosome complex component RRP4	CP003820	complement(248164..249658)	37.0756	-4.0155	-2.00558	0.00112102	0.00362851	1	343	35.9634	50.1449	33.3456	481	39.1451	56.1985	34.7185	387	36.1183	51.4944	36.7644	4	0.499343	0.447531	9.47714	2	0.930271	0.690723	7.40375
CNAG_01583	vacuolar-sorting protein SNF7	CP003830	complement(355523..356975)	114.222	-4.00883	-2.00318	1.30473e-05	7.38507e-05	0.108789	957	116.644	162.64	93.0372	1193	112.864	162.033	86.1106	1043	113.158	161.331	99.0834	14	2.03166	1.82085	33.17	2	1.08142	0.802949	7.40375
CNAG_01221	di-trans,poly-cis-decaprenylcistransferase	CP003824	889243..890459	94.9551	-4.0087	-2.00313	4.4198e-05	0.000214258	0.368523	760	102.004	142.228	73.8854	1003	104.489	150.01	72.3964	656	78.3716	111.736	62.319	8	1.2784	1.14576	18.9543	4	2.38165	1.76837	14.8075
CNAG_00420	dolichyl-phosphate mannosyltransferase polypeptide 3	CP003820	1101383..1102414	54.3661	-4.00713	-2.00257	0.000465686	0.00168821	1	438	57.6209	80.3426	42.5813	541	55.2419	79.3078	39.0493	429	50.2357	71.6218	40.7543	2	0.313262	0.280758	4.73857	5	2.91802	2.16662	18.5094
CNAG_05913	Alpha-glucosidase	CP003826	complement(1200515..1203099)	46.8436	-3.99985	-1.99994	2.16475e-05	0.000114166	0.180497	744	42.2558	58.9186	72.3299	1274	56.1628	80.6299	91.9571	833	42.1122	60.04	79.1337	7	0.473352	0.424237	16.585	7	1.7637	1.30954	25.9131
CNAG_04986	prefoldin subunit 1	CP003823	complement(150755..151958)	95.0557	-3.99624	-1.99864	0.000103452	0.000453514	0.862584	558	100.035	139.481	54.2474	780	108.536	155.82	56.3003	480	76.596	109.204	45.5992	5	1.06723	0.956494	11.8464	4	3.18118	2.36202	14.8075
CNAG_05095	pod-specific dehydrogenase SAC25	CP003823	422076..423650	232.508	-3.9891	-1.99606	0.00327078	0.00925244	1	2185	221.362	308.651	212.42	2709	213.022	305.825	195.535	2918	263.139	375.161	277.205	44	5.30733	4.75664	104.249	2	0.898863	0.667403	7.40375
CNAG_05573	cytochrome c oxidase assembly protein subunit 17	CP003833	675488..676464	219.364	-3.96522	-1.9874	0.000108932	0.000474293	0.908271	1575	228.946	319.226	153.118	1940	218.887	314.244	140.029	1625	210.259	299.77	154.372	19	3.28835	2.94715	45.0164	7	4.51402	3.35164	25.9131
CNAG_00776	immunoreactive mannoprotein MP88	CP003820	2037772..2039794	556.444	-3.95508	-1.98371	0.00672113	0.0173205	1	6998	577.194	804.799	680.329	9181	587.764	843.822	662.683	6870	504.375	719.095	652.639	115	11.2932	10.1214	272.468	16	5.85438	4.34685	59.23
CNAG_00131	Alcohol dehydrogenase	CP003820	358366..360435	65.5455	-3.93467	-1.97624	0.000122703	0.000521222	1	687	65.1483	90.8383	66.7885	1049	77.2124	110.85	75.7167	643	54.2758	77.3819	61.084	11	1.24197	1.1131	26.0621	1	0.420687	0.312359	3.70188
CNAG_02896	hydroxymethylglutaryl-CoA synthase	CP003822	complement(506763..508910)	41.4886	-3.93314	-1.97568	9.07347e-05	0.000402847	0.756546	531	38.2409	53.3204	51.6225	804	44.9422	64.5211	58.0326	644	41.2827	58.8574	61.179	5	0.428722	0.384237	11.8464	5	1.59741	1.18607	18.5094
CNAG_04738	fimbrin	CP003829	534006..536916	135.605	-3.93051	-1.97472	0.000288108	0.00110652	1	2353	132.269	184.427	228.753	3274	142.85	205.082	236.317	2632	131.695	187.76	250.036	31	2.07477	1.85949	73.4479	11	2.7431	2.03674	40.7206
CNAG_05697	hypothetical protein	CP003826	643412..645937	49.4608	-3.92259	-1.97181	0.000158077	0.000653794	1	567	48.1851	67.186	55.1224	683	45.0522	64.679	49.2988	729	55.1451	78.6212	69.2538	2	0.202364	0.181366	4.73857	8	3.01601	2.23938	29.615
CNAG_00821	large subunit ribosomal protein L34e	CP003820	complement(2173191..2174756)	293.003	-3.9188	-1.97041	0.0115888	0.0279594	1	2616	281.788	392.906	254.321	4166	348.313	500.055	300.701	2596	248.908	354.872	246.616	57	7.31026	6.55174	135.049	0	0	0	0
CNAG_00457	Glutamine synthetase, glutamine synthetase, variant	CP003820	1185061..1187213	711.469	-3.91584	-1.96932	0.00850647	0.0212611	1	9098	682.914	952.209	884.486	12662	737.714	1059.1	913.941	10683	713.778	1017.64	1014.87	146	13.0481	11.6942	345.916	34	11.3217	8.40633	125.864
CNAG_00180	ubiquitin carboxyl-terminal hydrolase L3	CP003820	490456..491829	107.685	-3.91375	-1.96855	7.52601e-06	4.57375e-05	0.0627518	880	110.025	153.412	85.5515	1108	107.527	154.37	79.9753	948	105.504	150.418	90.0585	7	1.04203	0.93391	16.585	8	4.43725	3.29464	29.615
CNAG_05348	cell division control protein 42	CP003833	complement(51999..54508)	118.444	-3.91266	-1.96815	0.000725289	0.00249998	1	2069	119.012	165.942	201.143	2777	123.985	177.999	200.443	2194	112.335	160.158	208.427	30	2.05458	1.84139	71.0786	6	1.53106	1.13681	22.2113
CNAG_00438	hypothetical protein	CP003820	1138182..1140324	29.6597	-3.90863	-1.96666	0.000283719	0.00109217	1	511	32.8912	45.8612	49.6782	641	32.0245	45.9758	46.2673	420	24.0634	34.3076	39.8993	5	0.383178	0.343419	11.8464	3	0.856629	0.636044	11.1056
CNAG_03228	universal stress protein	CP003827	393461..397133	63.7754	-3.90769	-1.96632	0.00358476	0.0100234	1	1741	66.3693	92.5407	169.256	2082	61.6048	88.4427	150.278	1867	63.3522	90.3222	177.362	33	1.4978	1.34239	78.1864	1	0.169115	0.125567	3.70188
CNAG_06892	preconditioning-inducible protein	CP003822	1440324..1442110	111.022	-3.90715	-1.96612	1.14769e-06	8.71534e-06	0.00956945	1347	124.916	174.175	130.952	1472	105.956	152.115	106.249	1238	102.193	145.698	117.608	16	1.76662	1.58332	37.9086	5	2.057	1.52732	18.5094
CNAG_02215	transcriptional activator, transcriptional activator, variant	CP003825	complement(899432..900400)	47.2727	-3.90479	-1.96524	0.00376833	0.0104804	1	244	39.8847	55.6125	23.7211	394	49.9894	71.7672	28.4389	357	51.9439	74.0572	33.9144	0	0	0	0	5	3.62577	2.69212	18.5094
CNAG_06128	hypothetical protein	CP003831	382273..383409	30.5806	-3.90262	-1.96444	0.0107072	0.0260586	1	277	36.6703	51.1305	26.9293	341	35.0392	50.3039	24.6133	170	20.0324	28.5605	16.1497	3	0.472855	0.423791	7.10786	1	0.587283	0.436055	3.70188
CNAG_00407	glyoxal oxidase	CP003820	complement(1070423..1073828)	701.524	-3.90205	-1.96423	0.019796	0.0445383	1	15607	647.445	902.753	1517.27	19924	641.542	921.028	1438.11	22087	815.585	1162.79	2098.23	313	15.4597	13.8556	741.586	32	5.88906	4.37261	118.46
CNAG_02144	large subunit ribosomal protein L1-A	CP003825	1083933..1085252	377.703	-3.89274	-1.96078	0.00167629	0.00512727	1	3228	350.105	488.163	313.818	5074	427.15	613.237	366.241	3686	355.852	507.344	350.164	53	6.84405	6.13391	125.572	11	5.29262	3.92975	40.7206
CNAG_02229	protein farnesyltransferase alpha subunit	CP003825	854672..856324	99.9852	-3.89184	-1.96045	0.000316591	0.00119934	1	1128	104.071	145.109	109.661	1506	107.848	154.831	108.703	1072	88.0369	125.515	101.838	18	1.97727	1.7721	42.6471	1	0.409292	0.303898	3.70188
CNAG_04383	acetyltransferase	CP003828	complement(726604..727776)	23.7366	-3.89128	-1.96024	0.0240182	0.0529658	1	187	25.589	35.6795	18.1797	277	29.4209	42.2381	19.9938	133	16.1999	23.0964	12.6348	2	0.325847	0.292037	4.73857	1	0.60705	0.450732	3.70188
CNAG_00565	dynamin GTPase	CP003820	complement(1456213..1459179)	225.446	-3.88122	-1.95651	0.00139502	0.00438575	1	4885	239.274	333.628	474.908	6449	245.182	351.995	465.488	4401	191.881	273.568	418.088	55	3.2075	2.87469	130.311	26	5.6496	4.19481	96.2488
CNAG_06714	endoplasmic reticulum vesicle protein 25	CP003821	complement(245040..246048)	136.995	-3.88075	-1.95633	3.12548e-05	0.00015699	0.260603	775	143.425	199.982	75.3436	1006	144.506	207.46	72.6129	747	123.053	175.439	70.9638	12	2.6441	2.36975	28.4314	1	0.820988	0.609581	3.70188
CNAG_04539	mitochondrial protein required for respiration	CP003828	1120284..1121636	31.242	-3.87246	-1.95325	0.00381952	0.0106051	1	255	28.0922	39.1698	24.7905	435	37.1963	53.4007	31.3982	290	28.4376	40.5439	27.5495	5	0.655824	0.587776	11.8464	0	0	0	0
CNAG_06453	benzodiazapine receptor	CP003832	complement(522275..523671)	3011.16	-3.87109	-1.95274	0.0255989	0.0559779	1	24999	3156.92	4401.79	2430.34	27837	2728.53	3917.2	2009.27	28006	3148.05	4488.22	2660.53	457	68.7115	61.5819	1082.76	37	20.7279	15.3904	136.969
CNAG_06095	large subunit ribosomal protein L13e	CP003831	293511..294667	388.688	-3.8661	-1.95088	0.000318949	0.00120662	1	2480	379.311	528.885	241.1	3782	448.984	644.582	272.984	2481	337.769	481.563	235.691	34	6.19149	5.54906	80.5557	11	7.46362	5.54171	40.7206
CNAG_02335	hypothetical protein	CP003825	complement(579399..582037)	803.931	-3.86563	-1.9507	0.0181158	0.0411468	1	11770	742.053	1034.67	1144.25	14135	691.703	993.041	1020.26	17428	978.037	1394.4	1655.63	236	17.7151	15.8769	559.151	26	7.27185	5.39932	96.2488
CNAG_03721	26S proteasome regulatory subunit N12	CP003821	complement(621385..622848)	115.175	-3.86559	-1.95069	2.85386e-06	1.93932e-05	0.0237955	1210	112.047	156.23	117.633	1722	123.769	177.688	124.294	1331	109.709	156.413	126.443	18	1.98453	1.77861	42.6471	4	1.64318	1.22006	14.8075
CNAG_03322	UDP-glucuronate decarboxylase	CP003827	complement(646312..648228)	51.4291	-3.86461	-1.95032	0.000105545	0.000461476	0.880034	554	45.8438	63.9215	53.8585	998	64.1013	92.0269	72.0355	602	44.3422	63.2193	57.189	9	0.886719	0.794713	21.3236	2	0.7342	0.54514	7.40375
CNAG_04651	hypothetical protein	CP003829	complement(773582..775419)	208.772	-3.8581	-1.94789	0.00357056	0.00999039	1	2238	217.97	303.923	217.573	2670	201.843	289.775	192.72	2382	206.504	294.415	226.286	42	4.87033	4.36498	99.51	2	0.864131	0.641614	7.40375
CNAG_04028	RNA binding protein, RNA binding protein, variant	CP003821	1439675..1442079	385.74	-3.85334	-1.94611	0.00335541	0.0094614	1	5307	359.977	501.927	515.934	7591	399.659	573.769	547.917	6585	397.585	566.844	625.565	89	7.18767	6.44187	210.866	20	6.01822	4.46851	74.0375
CNAG_02056	hypothetical protein	CP003825	1316833..1318531	67.0915	-3.85019	-1.94493	5.784e-05	0.000270938	0.48227	749	63.652	88.7519	72.816	1099	72.4925	104.074	79.3257	861	65.1302	92.8571	81.7936	5	0.505909	0.453416	11.8464	9	3.39301	2.5193	33.3169
CNAG_03433	endo alpha-1,4 polygalactosaminidase precursor	CP003827	complement(938101..940402)	145.923	-3.8498	-1.94478	0.000775227	0.00264803	1	2288	152.006	211.946	222.434	2904	149.75	214.988	209.61	2300	136.013	193.916	218.496	32	2.5312	2.26856	75.8171	7	2.06307	1.53182	25.9131
CNAG_03666	acyl-CoA dehydrogenase	CP003821	complement(482236..484857)	542.205	-3.84813	-1.94416	0.00975479	0.0239715	1	7771	527.679	735.76	755.478	12543	661.089	949.09	905.352	7244	437.846	624.243	688.169	132	10.6718	9.56453	312.746	24	7.22965	5.36799	88.845
CNAG_05080	calcofluor white hypersensitive protein	CP003823	386355..390470	84.26	-3.84692	-1.9437	0.000572871	0.00202914	1	2185	86.297	120.327	212.42	2753	84.3948	121.161	198.711	2335	82.0882	117.034	221.821	30	1.41071	1.26433	71.0786	8	1.40167	1.04074	29.615
CNAG_07860	peptidyl-prolyl cis-trans isomerase-like 2	CP003829	984623..986814	54.3266	-3.84366	-1.94248	0.000211206	0.000845839	1	708	57.0881	79.5997	68.83	919	57.5166	82.5735	66.3333	674	48.375	68.969	64.0289	0	0	0	0	10	3.57705	2.65595	37.0188
CNAG_00437	anaphase-promoting complex subunit 11	CP003820	complement(1137226..1138091)	46.7268	-3.84085	-1.94143	0.00382928	0.0106287	1	304	50.1477	69.9226	29.5541	405	51.8559	74.4467	29.2328	260	38.1769	54.4294	24.6996	2	0.392808	0.35205	4.73857	3	2.19539	1.63007	11.1056
CNAG_00293	Ras-like protein	CP003820	complement(755227..757150)	88.6795	-3.83498	-1.93922	4.12412e-05	0.000201447	0.343869	869	91.4185	127.468	84.4821	1236	100.925	144.892	89.2143	787	73.6951	105.068	74.7638	13	1.62828	1.45933	30.8007	2	0.933377	0.693029	7.40375
CNAG_02363	SCR1 protein	CP003825	512498..514890	32.4829	-3.82671	-1.9361	0.000228739	0.000906908	1	577	37.1393	51.7845	56.0945	706	35.2719	50.6379	50.959	437	25.0374	35.6962	41.5143	8	0.613085	0.549471	18.9543	1	0.285543	0.212015	3.70188
CNAG_06870	hypothetical protein	CP003824	complement(24612..26318)	66.4359	-3.82408	-1.93511	3.94937e-05	0.000193819	0.329298	760	69.2068	96.4972	73.8854	1015	71.7408	102.994	73.2626	720	58.3602	83.205	68.3989	10	1.0842	0.971698	23.6929	3	1.21191	0.899836	11.1056
CNAG_04727	hypothetical protein	CP003829	567499..569305	56.8937	-3.82151	-1.93414	0.000218373	0.000871612	1	640	47.0039	65.539	62.2193	759	43.2674	62.1167	54.7845	1230	80.4097	114.641	116.848	8	0.699546	0.626961	18.9543	6	1.95487	1.45148	22.2113
CNAG_03199	FAD dependent oxidoreductase	CP003827	complement(319487..321580)	72.9541	-3.81908	-1.93322	9.15848e-05	0.000405756	0.763634	922	62.7085	87.4365	89.6346	1388	73.2741	105.196	100.186	1369	82.8798	118.163	130.053	8	0.647826	0.580607	18.9543	11	3.31896	2.46431	40.7206
CNAG_03541	hypothetical protein	CP003827	complement(1231935..1233757)	32.3115	-3.81759	-1.93266	0.00096517	0.0031859	1	388	31.9603	44.5633	37.7204	530	33.886	48.6484	38.2553	424	31.0881	44.3228	40.2793	5	0.490368	0.439487	11.8464	2	0.730841	0.542646	7.40375
CNAG_01255	hypothetical protein	CP003824	complement(790963..793172)	133.884	-3.81532	-1.93181	0.000700356	0.00242709	1	2021	129.621	180.734	196.477	2594	129.135	185.392	187.235	2503	142.896	203.728	237.781	29	2.21452	1.98474	68.7093	9	2.56073	1.90133	33.3169
CNAG_00560	V-type H -transporting ATPase subunit E	CP003820	complement(1445867..1447324)	391.848	-3.81477	-1.93159	0.00185173	0.00561036	1	3650	426.722	594.992	354.844	4619	419.146	601.746	333.399	3168	329.676	470.024	300.955	50	6.95977	6.23762	118.464	11	5.70503	4.23596	40.7206
CNAG_02034	hypothetical protein	CP003825	1369606..1370952	20.3909	-3.81394	-1.93128	0.023397	0.0517465	1	180	21.6669	30.2108	17.4992	221	20.6482	29.6435	15.9518	176	18.8576	26.8856	16.7197	1	0.143317	0.128446	2.36929	2	1.06799	0.792979	7.40375
CNAG_05450	hypothetical protein, hypothetical protein, variant	CP003833	complement(342182..344667)	9.29943	-3.80694	-1.92863	0.0236907	0.0523231	1	155	8.60173	11.9937	15.0687	245	10.5532	15.1507	17.6841	177	8.74332	12.4655	16.8147	2	0.132147	0.118435	4.73857	1	0.246188	0.182794	3.70188
CNAG_02886	20S proteasome subunit beta 4	CP003822	529249..530626	53.0775	-3.80582	-1.92821	0.000428891	0.00156709	1	438	52.0762	72.6115	42.5813	660	60.908	87.4424	47.6387	437	46.2483	65.9369	41.5143	6	0.849355	0.761225	14.2157	2	1.05489	0.783254	7.40375
CNAG_02190	hypothetical protein	CP003825	950159..951351	101.33	-3.80499	-1.92789	2.14082e-05	0.000113119	0.178502	848	109.726	152.994	82.4405	1026	103.045	147.936	74.0565	792	91.2193	130.053	75.2387	9	1.38652	1.24266	21.3236	5	2.87009	2.13103	18.5094
CNAG_05271	transcription initiation factor TFIIE subunit beta	CP003823	895093..896525	37.718	-3.80418	-1.92759	0.00206941	0.00620229	1	356	39.9523	55.7067	34.6095	486	42.3344	60.7772	35.0794	309	30.8673	44.008	29.3545	4	0.534471	0.479014	9.47714	2	0.995713	0.739313	7.40375
CNAG_02002	hypothetical protein	CP003830	1503693..1505290	33.9252	-3.80319	-1.92721	0.00106662	0.00347809	1	379	32.9642	45.9629	36.8455	564	38.0756	54.6632	40.7094	397	30.7357	43.8203	37.7144	5	0.51778	0.464055	11.8464	2	0.771695	0.572981	7.40375
CNAG_06328	hypothetical protein	CP003832	complement(204899..205696)	40.6992	-3.80199	-1.92675	0.00978519	0.024025	1	226	41.1598	57.3904	21.9712	326	46.0838	66.16	23.5306	215	34.854	49.6919	20.4247	3	0.650517	0.583019	7.10786	1	0.807938	0.599891	3.70188
CNAG_00825	solute carrier family 25 (mitochondrial folate transporter), member 32	CP003820	2190272..2193089	32.7103	-3.79424	-1.92381	7.76464e-05	0.000350333	0.647415	694	33.9799	47.3792	67.469	852	32.3793	46.4852	61.4972	729	31.7716	45.2973	69.2538	9	0.52466	0.47022	21.3236	3	0.651624	0.483828	11.1056
CNAG_04683	hypothetical protein	CP003829	complement(704992..705854)	59.5659	-3.79136	-1.92272	0.00210562	0.0062882	1	306	54.702	76.2727	29.7486	459	63.6884	91.434	33.1306	379	60.3074	85.9812	36.0044	4	0.851362	0.763024	9.47714	2	1.58608	1.17766	7.40375
CNAG_04362	ATP-dependent RNA helicase DBP5	CP003828	672574..675106	64.0943	-3.79074	-1.92248	1.07421e-05	6.21565e-05	0.0895675	1046	66.917	93.3045	101.69	1363	67.6809	97.1659	98.3812	1013	57.6851	82.2425	96.2334	9	0.68552	0.61439	21.3236	9	2.55423	1.89651	33.3169
CNAG_00600	capsular associated protein	CP003820	complement(1544106..1546340)	26.1975	-3.78688	-1.92101	0.000452541	0.00164485	1	437	25.7599	35.9179	42.4841	657	30.0604	43.1561	47.4222	434	22.7721	32.4665	41.2293	5	0.350918	0.314507	11.8464	3	0.784509	0.582495	11.1056
CNAG_01794	2-hydroxyacid dehydrogenase	CP003830	947836..949417	32.3455	-3.78176	-1.91906	0.00515316	0.0137583	1	250	24.4432	34.0819	24.3044	335	25.4231	36.4986	24.1803	542	47.1701	67.2511	51.4891	3	0.34923	0.312994	7.10786	3	1.30123	0.966155	11.1056
CNAG_07558	hypothetical protein	CP003822	complement(1203314..1204785)	294.736	-3.77927	-1.91811	0.00776207	0.0196778	1	2307	281.734	392.83	224.281	3075	291.475	418.456	221.953	2861	310.999	443.396	271.79	51	7.41539	6.64596	120.834	1	0.541757	0.402252	3.70188
CNAG_02147	cytochrome c peroxidase	CP003825	1079343..1081139	168.054	-3.77282	-1.91564	0.000392854	0.00145454	1	1569	169.298	236.057	152.534	2285	191.373	274.743	164.931	1494	143.492	204.579	141.928	12	1.54164	1.38168	28.4314	16	7.65881	5.68664	59.23
CNAG_00085	histone chaperone ASF1	CP003820	complement(239749..240880)	26.0747	-3.76568	-1.91291	0.0248575	0.0545282	1	169	26.4912	36.9375	16.4298	244	29.6873	42.6204	17.6119	158	22.0456	31.4307	15.0098	0	0	0	0	3	2.08617	1.54897	11.1056
CNAG_00996	dolichyl-phosphate-mannose-protein mannosyltransferase	CP003824	complement(1479601..1482717)	67.0906	-3.76341	-1.91204	0.000702047	0.00243184	1	1219	55.6629	77.6125	118.508	1692	59.9691	86.0945	122.128	2107	85.6399	122.098	200.162	22	1.19607	1.07197	52.1243	6	1.21542	0.902445	22.2113
CNAG_02754	small subunit ribosomal protein S12e	CP003822	complement(839417..840376)	654.782	-3.76236	-1.91164	0.00509728	0.0136415	1	3211	619.724	864.1	312.166	4930	738.534	1060.27	355.847	3528	606.088	864.109	335.154	64	14.7065	13.1806	151.634	6	5.13715	3.81431	22.2113
CNAG_04064	hypothetical protein	CP003821	complement(1534395..1535825)	145.433	-3.75967	-1.91061	5.9818e-05	0.000279263	0.498763	1359	143.566	200.178	132.119	1843	151.12	216.955	133.027	1506	141.614	201.901	143.068	13	1.63511	1.46545	30.8007	12	5.62374	4.1756	44.4225
CNAG_03928	adaptor protein complex AP-1	CP003821	1205223..1208118	17.9875	-3.75307	-1.90807	0.00226442	0.00669291	1	364	19.7141	27.4879	35.3872	442	18.5807	26.6753	31.9035	325	15.6678	22.3378	30.8745	4	0.257933	0.23117	9.47714	2	0.480527	0.356789	7.40375
CNAG_00581	saccharopepsin	CP003820	1495668..1497878	1444.57	-3.75139	-1.90742	0.0276068	0.0598818	1	22456	1519.93	2119.29	2183.12	25480	1338.62	1921.78	1839.14	24485	1475.17	2103.17	2326.04	417	33.6047	30.1178	987.992	37	11.1098	8.24898	136.969
CNAG_06781	hypothetical protein	CP003821	complement(53608..54656)	132.217	-3.74986	-1.90684	1.65451e-05	9.02834e-05	0.137953	1058	141.099	196.739	102.856	1338	138.504	198.842	96.5767	986	117.048	166.878	93.6684	11	1.74664	1.56541	26.0621	7	4.14143	3.075	25.9131
CNAG_06144	cytoplasmic protein	CP003831	complement(416824..417751)	321.169	-3.7463	-1.90547	0.00116252	0.00373817	1	1567	298.771	416.586	152.34	2322	343.635	493.338	167.602	1892	321.1	457.797	179.737	27	6.12923	5.49326	63.9707	4	3.38332	2.5121	14.8075
CNAG_05904	small subunit ribosomal protein S14	CP003826	1171850..1172917	217.24	-3.74512	-1.90501	0.000651166	0.00226983	1	1440	205.529	286.575	139.993	2312	256.132	367.715	166.88	1496	190.06	270.972	142.118	25	4.24838	3.80756	59.2321	3	1.89952	1.41039	11.1056
CNAG_01789	hypothetical protein	CP003830	935641..936335	59.6007	-3.74338	-1.90434	0.00215808	0.00641501	1	296	53.6757	74.8418	28.7764	475	66.8568	95.9827	34.2854	361	58.2697	83.076	34.2944	5	1.07952	0.967504	11.8464	1	0.80445	0.597301	3.70188
CNAG_07426	proteasome maturation protein	CP003824	complement(617631..618729)	83.0848	-3.73791	-1.90223	0.00012214	0.000519593	1	546	81.7244	113.951	53.0808	856	99.4485	142.773	61.786	511	68.0815	97.0649	48.5442	2	0.35642	0.319437	4.73857	8	5.31205	3.94418	29.615
CNAG_00499	solute carrier family 25 (mitochondrial carnitine/acylcarnitine transporter), member 20/29	CP003820	complement(1278330..1280891)	244.725	-3.73196	-1.89993	0.00230551	0.00680473	1	3650	215.46	300.422	354.844	6164	282.424	405.461	444.917	4497	236.29	336.882	427.208	56	3.93581	3.52742	132.68	21	5.49928	4.08319	77.7394
CNAG_03612	Threonine synthase	CP003821	338659..340639	79.7106	-3.73096	-1.89955	8.21516e-05	0.000368665	0.68498	1083	79.0328	110.198	105.287	1565	88.6459	127.264	112.961	1100	71.4531	101.872	104.498	17	1.47707	1.32381	40.2779	3	0.97121	0.72112	11.1056
CNAG_01974	large subunit ribosomal protein L36	CP003830	1416237..1417128	41.7224	-3.72523	-1.89733	0.00523556	0.0139425	1	305	45.9246	64.0341	29.6514	420	49.0863	70.4706	30.3155	225	30.1563	42.9942	21.3746	2	0.358549	0.321345	4.73857	3	2.00392	1.4879	11.1056
CNAG_04448	large subunit ribosomal protein L19e	CP003828	complement(890704..891837)	468.564	-3.71908	-1.89495	0.000188074	0.000763097	1	2429	435.455	607.169	236.141	3874	539.065	773.906	279.625	2702	431.172	614.728	256.686	31	6.61683	5.93026	73.4479	17	13.52	10.0386	62.9319
CNAG_06745	Histone H3	CP003821	160334..161409	742.995	-3.71543	-1.89353	0.00598656	0.0156525	1	4800	671.41	936.167	466.644	8993	976.374	1401.73	649.114	4668	581.201	828.627	443.453	96	15.9879	14.3289	227.451	13	8.06683	5.98959	48.1244
CNAG_03354	hypothetical protein	CP003827	728019..729581	32.1012	-3.70925	-1.89113	0.0022362	0.00661185	1	325	31.9497	44.5484	31.5957	481	36.7023	52.6916	34.7185	316	27.6516	39.4232	30.0195	3	0.351137	0.314703	7.10786	3	1.30833	0.97143	11.1056
CNAG_05396	LRP16 family protein	CP003833	203583..204787	97.2534	-3.70517	-1.88954	9.78615e-05	0.000430363	0.815969	743	102.227	142.538	72.2327	964	102.948	147.797	69.5814	707	86.5853	123.446	67.1639	12	1.96576	1.76179	28.4314	1	0.610364	0.453193	3.70188
CNAG_06433	AMP-binding protein	CP003832	467863..470580	233.651	-3.70299	-1.88869	0.00404266	0.0111357	1	4309	230.893	321.941	418.911	6560	272.837	391.697	473.5	4135	197.223	281.185	392.818	73	4.65725	4.17401	172.958	14	3.32793	2.47098	51.8263
CNAG_02664	D-lactate dehydrogenase	CP003822	complement(1080239..1083340)	70.0246	-3.70181	-1.88823	0.000761346	0.00261024	1	1550	68.9778	96.178	150.687	2141	73.9537	106.171	154.537	1695	67.1424	95.7259	161.022	12	0.635816	0.569843	28.4314	17	3.35614	2.49192	62.9319
CNAG_06948	essential nuclear protein 1	CP003824	772637..774422	17.9718	-3.70125	-1.88801	0.0126454	0.0301595	1	185	15.3492	21.4018	17.9853	264	17.0013	24.4079	19.0555	292	21.5648	30.7453	27.7395	2	0.197568	0.177068	4.73857	2	0.736133	0.546576	7.40375
CNAG_05611	cysteine synthase A	CP003833	770928..773183	47.6001	-3.69948	-1.88732	0.000145927	0.000607156	1	571	45.431	63.3458	55.5112	923	57.0011	81.8334	66.622	570	40.3683	57.5536	54.1491	7	0.663111	0.594306	16.585	4	1.41185	1.04829	14.8075
CNAG_06617	hypothetical protein	CP003826	complement(289156..292440)	50.1046	-3.69259	-1.88463	0.000242487	0.000956414	1	996	48.3346	67.3945	96.8287	1517	57.1413	82.0347	109.497	1038	44.838	63.9262	98.6084	5	0.288896	0.25892	11.8464	14	3.01398	2.23787	51.8263
CNAG_01584	hydrolase	CP003830	complement(357020..358891)	141.442	-3.69145	-1.88419	0.00444759	0.0121269	1	1917	147.857	206.161	186.366	2219	132.844	190.717	160.167	2092	143.625	204.768	198.737	37	3.39776	3.04521	87.6636	2	0.684324	0.508108	7.40375
CNAG_07029	vesicle-associated membrane protein 7	CP003820	590465..591633	131.518	-3.68843	-1.88301	1.33223e-05	7.50043e-05	0.111081	937	142.448	198.62	91.0929	1078	127.204	182.62	77.8099	923	124.901	178.074	87.6835	10	1.81004	1.62223	23.6929	6	4.04651	3.00452	22.2113
CNAG_05721	multifunctional beta-oxidation protein	CP003826	693845..697712	329.222	-3.68141	-1.88026	0.0189959	0.0429351	1	7024	290.334	404.822	682.856	12946	415.35	596.296	934.441	7664	281.98	402.023	728.068	156	7.67734	6.88073	369.609	14	2.56717	1.90611	51.8263
CNAG_01204	ATP synthase F1, delta subunit	CP003824	934748..936016	222.07	-3.67744	-1.8787	0.000923275	0.00305972	1	1775	218.672	304.902	172.561	2780	265.831	381.639	200.66	1657	181.705	259.06	157.412	29	4.25369	3.81233	68.7093	5	2.73262	2.02896	18.5094
CNAG_04042	hypothetical protein	CP003821	1481621..1482993	17.0656	-3.66857	-1.87522	0.0305452	0.0655224	1	151	15.925	22.2048	14.6799	174	14.2435	20.4487	12.5593	224	21.0281	29.9801	21.2796	1	0.125567	0.112538	2.36929	2	0.935721	0.694769	7.40375
CNAG_03937	hypothetical protein	CP003821	1225411..1226329	240.658	-3.66535	-1.87395	0.00249088	0.00725435	1	1629	256.948	358.271	158.367	1843	225.639	323.939	133.027	1705	239.386	341.296	161.972	32	6.00962	5.38605	75.8171	1	0.699741	0.519555	3.70188
CNAG_01185	Hsp70-like protein	CP003824	978461..980239	124.405	-3.66293	-1.873	0.0021318	0.00635195	1	1601	120.461	167.963	155.645	2032	118.671	170.37	146.669	2002	134.082	191.162	190.187	28	2.50834	2.24807	66.34	4	1.33515	0.991342	14.8075
CNAG_03550	zinc finger HIT domain-containing protein 1	CP003827	1254767..1256842	21.4312	-3.65815	-1.87111	0.00240581	0.00706078	1	361	23.9078	33.3354	35.0955	429	22.0524	31.6594	30.9652	311	18.3334	26.1381	29.5445	5	0.394253	0.353345	11.8464	1	0.293796	0.218142	3.70188
CNAG_02260	xap5-domain-containing protein	CP003825	763854..765733	74.0373	-3.65741	-1.87082	2.39805e-05	0.000124579	0.19995	808	79.4938	110.841	78.5518	1105	84.382	121.143	79.7588	665	58.2362	83.0282	63.1739	10	1.17137	1.04983	23.6929	4	1.7458	1.29625	14.8075
CNAG_00395	structure-specific endonuclease subunit SLX1	CP003820	complement(1037175..1039906)	47.0869	-3.65731	-1.87078	2.75213e-05	0.000140522	0.229472	909	49.5504	69.0897	88.3708	1257	53.1844	76.3539	90.7301	794	38.5259	54.927	75.4287	7	0.454312	0.407172	16.585	9	2.1764	1.61597	33.3169
CNAG_05326	hypothetical protein	CP003823	1061591..1063107	36.9192	-3.65166	-1.86855	0.00137536	0.00433071	1	345	33.9158	47.2899	33.5401	577	44.0275	63.208	41.6478	375	32.8143	46.7839	35.6244	4	0.468183	0.419604	9.47714	3	1.30833	0.97143	11.1056
CNAG_02751	Short-chain dehydrogenase	CP003822	complement(843822..845801)	888.971	-3.6489	-1.86746	0.0211513	0.047256	1	8023	665.656	928.146	779.977	7733	497.997	714.948	558.167	20355	1503.26	2143.22	1933.69	181	17.8799	16.0246	428.841	45	16.563	12.298	166.584
CNAG_04830	large subunit ribosomal protein L33	CP003829	295097..295611	105.463	-3.64864	-1.86736	0.00236983	0.00696989	1	333	109.007	151.992	32.3735	424	107.731	154.664	30.6043	342	99.652	142.075	32.4895	5	1.94874	1.74653	11.8464	1	1.45219	1.07825	3.70188
CNAG_02284	2-oxoisovalerate dehydrogenase E1 component, alpha subunit	CP003825	702974..705373	58.8269	-3.64844	-1.86728	1.41991e-05	7.94044e-05	0.118392	834	57.1863	79.7366	81.0795	1277	67.9645	97.573	92.1737	841	51.33	73.1819	79.8937	8	0.653113	0.585345	18.9543	8	2.43348	1.80685	29.615
CNAG_05686	hypothetical protein	CP003826	615230..616059	585.826	-3.64737	-1.86686	0.00215726	0.00641486	1	3539	646.402	901.298	344.053	3969	562.689	807.823	286.482	3373	548.388	781.845	320.43	52	11.3083	10.135	123.203	11	8.91308	6.61793	40.7206
CNAG_00868	hypothetical protein	CP003824	complement(1781286..1781742)	0.704069	-3.64225	-1.86483	0.836411	0.99981	1	1	0.575476	0.802404	0.0972176	0	0	0	0	3	1.53673	2.19094	0.284995	0	0	0	0	0	0	0	0
CNAG_01446	heat shock protein, 12Kda	CP003824	complement(290468..291329)	13527	-3.64183	-1.86466	0.0409136	0.0847125	1	91871	16171	22547.7	8931.48	80949	11059.5	15877.5	5842.89	85211	13350.7	19034.3	8094.91	1630	341.6	306.156	3861.94	87	67.9345	50.4411	322.063
CNAG_06311	cytoplasmic protein, cytoplasmic protein, variant	CP003832	complement(156521..160528)	52.9599	-3.64048	-1.86413	8.46681e-05	0.000378735	0.705963	1534	58.5313	81.612	149.132	1800	53.309	76.5329	129.924	1385	47.0394	67.0648	131.573	17	0.772296	0.692162	40.2779	9	1.52341	1.13113	33.3169
CNAG_07865	ferro-O2-oxidoreductase	CP003829	complement(1012040..1015076)	40.1174	-3.64044	-1.86411	2.16155e-05	0.000114069	0.18023	918	43.0412	60.0137	89.2457	1137	41.3778	59.4039	82.0685	861	35.9331	51.2303	81.7936	11	0.614055	0.55034	26.0621	5	1.03998	0.772181	18.5094
CNAG_01364	Guanylate kinase	CP003824	490768..492660	70.1337	-3.63529	-1.86207	4.02135e-05	0.00019712	0.3353	667	62.8262	87.6005	64.8441	1077	78.7401	113.043	77.7377	821	68.8347	98.1387	77.9937	9	1.00932	0.904595	21.3236	5	2.08929	1.55129	18.5094
CNAG_06010	aldehyde dehydrogenase (NAD), aldehyde dehydrogenase (NAD), variant	CP003831	complement(71112..73997)	93.8122	-3.63391	-1.86152	0.000516955	0.00184994	1	1658	97.552	136.02	161.187	2046	93.4378	134.144	147.68	1727	90.4468	128.951	164.062	22	1.54116	1.38125	52.1243	8	2.08812	1.55042	29.615
CNAG_05937	hypothetical protein, hypothetical protein, variant	CP003826	complement(1262146..1263780)	181.217	-3.6282	-1.85926	0.000855317	0.00287566	1	2305	202.861	282.856	224.087	2475	169.071	242.726	178.645	2192	171.719	244.822	208.237	27	2.8292	2.53564	63.9707	12	4.68514	3.4787	44.4225
CNAG_00696	alpha-mannosidase	CP003820	1811843..1816958	109.197	-3.62413	-1.85763	0.0020854	0.00624116	1	3370	112.033	156.212	327.623	4442	114.62	164.554	320.623	3411	100.937	143.907	324.04	48	1.8999	1.70277	113.726	14	2.06471	1.53304	51.8263
CNAG_07473	valine-tRNA ligase	CP003821	complement(541125..545291)	38.5838	-3.62354	-1.8574	0.000123325	0.000523567	1	995	36.1068	50.3449	96.7315	1557	43.8551	62.9605	112.384	1108	35.7895	51.0256	105.258	10	0.432055	0.387224	23.6929	10	1.60983	1.19529	37.0188
CNAG_01435	serine-tRNA ligase	CP003824	315040..317054	56.5237	-3.62205	-1.85681	2.7312e-05	0.00013971	0.227728	716	54.3596	75.7953	69.6078	1095	64.5272	92.6382	79.037	750	50.6843	72.2614	71.2488	5	0.451966	0.405069	11.8464	9	3.03123	2.25067	33.3169
CNAG_04716	KH domain-containing protein	CP003829	603398..605087	110.026	-3.61608	-1.85443	2.04763e-06	1.45427e-05	0.0170731	1264	113.949	158.883	122.883	1700	118.954	170.776	122.706	1211	97.1756	138.545	115.043	13	1.39534	1.25056	30.8007	10	3.99924	2.96942	37.0188
CNAG_01558	chlorophyll synthesis pathway protein BchC	CP003830	273730..275817	1759.57	-3.61584	-1.85433	0.0287559	0.0620836	1	20187	1500.97	2092.86	1962.53	27027	1559.78	2239.3	1950.81	33512	2217.95	3162.16	3183.59	457	40.4567	36.2589	1082.76	60	19.7909	14.6947	222.113
CNAG_05017	GABA permease, GabA permease, variant	CP003823	complement(235637..238174)	30.3622	-3.61465	-1.85385	0.000309663	0.0011763	1	485	30.793	42.9357	47.1505	626	30.8497	44.2892	45.1846	521	29.4441	41.9788	49.4942	2	0.151187	0.135499	4.73857	7	1.97161	1.46392	25.9131
CNAG_02342	hypothetical protein	CP003825	complement(562332..564056)	37.1926	-3.61192	-1.85277	0.000298988	0.00114251	1	497	38.7123	53.9778	48.3171	602	36.3961	52.2519	43.4523	526	36.4693	51.9949	49.9692	6	0.556437	0.498701	14.2157	3	1.03664	0.769699	11.1056
CNAG_05632	hypothetical protein	CP003833	complement(831124..832365)	323.751	-3.60674	-1.8507	0.000453283	0.00164683	1	2916	349.668	487.553	283.486	3715	345.774	496.41	268.148	2584	275.81	393.227	245.476	32	4.56868	4.09463	75.8171	19	10.1073	7.50463	70.3357
CNAG_04039	iron sulfur cluster assembly protein 2, mitochondrial	CP003821	1471752..1473114	371.234	-3.60157	-1.84863	0.00282338	0.00811616	1	2962	386.437	538.822	287.958	3449	349.263	501.418	248.948	3255	378.002	538.923	309.22	53	8.2327	7.37847	125.572	7	4.0514	3.00815	25.9131
CNAG_05547	hypothetical protein	CP003833	complement(610648..612414)	166.704	-3.60057	-1.84823	0.00411603	0.0113153	1	2216	158.054	220.379	215.434	2540	140.616	201.874	183.337	3173	201.444	287.202	301.43	47	3.99121	3.57708	111.356	4	1.26563	0.939727	14.8075
CNAG_00987	prefoldin subunit	CP003824	complement(1500738..1502757)	44.8257	-3.58399	-1.84157	0.000177123	0.000725013	1	637	45.0003	62.7454	61.9276	938	51.4333	73.8401	67.7047	605	38.0435	54.2393	57.474	2	0.16822	0.150766	4.73857	10	3.13393	2.32693	37.0188
CNAG_05546	hypothetical protein	CP003833	609243..611844	52.846	-3.58379	-1.84149	7.08789e-06	4.35832e-05	0.0590988	980	54.6982	76.2674	95.2732	1257	54.4563	78.18	90.7301	994	49.3836	70.407	94.4284	9	0.598084	0.536026	21.3236	9	2.22845	1.65461	33.3169
CNAG_06023	hypothetical protein	CP003831	107649..108604	14.8766	-3.58	-1.83996	0.081218	0.152419	1	104	14.6284	20.3968	10.1106	167	18.2324	26.1754	12.054	94	11.769	16.7793	8.92985	2	0.334939	0.300185	4.73857	0	0	0	0
CNAG_05151	U3 small nucleolar RNA-associated protein 11	CP003823	563737..565061	35.4804	-3.57487	-1.83789	0.00321419	0.00910943	1	286	32.2112	44.9131	27.8042	395	34.5305	49.5737	28.511	396	39.6995	56.6002	37.6194	2	0.268191	0.240363	4.73857	4	1.99855	1.48391	14.8075
CNAG_04828	Histone H3	CP003829	298389..299885	709.966	-3.57226	-1.83684	0.00310672	0.00884052	1	5582	730.524	1018.59	542.669	6729	683.535	981.315	485.698	6145	715.84	1020.58	583.765	73	11.3747	10.1945	172.958	32	18.5784	13.7944	118.46
CNAG_00417	elongation factor 1-gamma	CP003820	complement(1094381..1096510)	234.901	-3.57214	-1.83679	0.00184486	0.00559361	1	2921	223.652	311.845	283.973	4482	266.366	382.407	323.51	3150	214.685	306.079	299.245	47	4.28461	3.84004	111.356	12	4.07601	3.02642	44.4225
CNAG_05917	hypothetical protein	CP003826	complement(1209459..1211288)	33.4717	-3.57145	-1.83651	0.000379498	0.00140981	1	496	35.1775	49.0491	48.2199	661	36.3874	52.2394	47.7109	457	28.8502	41.1322	43.4143	9	0.759974	0.681118	21.3236	0	0	0	0
CNAG_01721	porphobilinogen deaminase	CP003830	706467..708308	130.34	-3.56504	-1.83392	0.00131647	0.00416138	1	1679	118.878	165.755	163.228	2327	127.883	183.595	167.963	2289	144.26	205.674	217.451	27	2.27608	2.03991	63.9707	9	2.82688	2.09894	33.3169
CNAG_04021	large subunit ribosomal protein L24	CP003821	1417422..1418908	286.443	-3.55876	-1.83138	0.00597261	0.015621	1	1748	280.636	391.299	169.936	2637	328.607	471.764	190.338	1750	250.086	356.551	166.247	39	7.45484	6.68132	92.4022	1	0.71222	0.528821	3.70188
CNAG_01997	prephenate dehydrogenase (NADP)	CP003830	1491572..1493675	22.6239	-3.5573	-1.83078	0.00310765	0.00884052	1	288	20.848	29.069	27.9987	447	25.1157	36.0573	32.2644	340	21.9079	31.2344	32.2995	2	0.172375	0.154489	4.73857	4	1.28453	0.953761	14.8075
CNAG_01857	hypothetical protein	CP003830	complement(1104571..1105353)	0.22118	-3.55561	-1.8301	0.839358	0.99981	1	2	0.351056	0.489489	0.194435	0	0	0	0	2	0.312483	0.445511	0.189997	0	0	0	0	0	0	0	0
CNAG_03972	hypothetical protein	CP003821	complement(1303945..1304417)	0.410452	-3.55524	-1.82995	0.83928	0.99981	1	1	0.346234	0.482765	0.0972176	1	0.268742	0.385818	0.0721799	2	0.616381	0.878783	0.189997	0	0	0	0	0	0	0	0
CNAG_07916	hypothetical protein	CP003831	complement(735470..736283)	0.477288	-3.5549	-1.82981	0.839282	0.99981	1	1	0.415938	0.579955	0.0972176	2	0.64569	0.926982	0.14436	1	0.370235	0.52785	0.0949984	0	0	0	0	0	0	0	0
CNAG_07787	hypothetical protein	CP003828	1169285..1169652	0.455272	-3.55454	-1.82966	0.839398	0.99981	1	0	0	0	0	3	0.988101	1.41856	0.21654	1	0.377715	0.538514	0.0949984	0	0	0	0	0	0	0	0
CNAG_05777	hypothetical protein	CP003826	846069..847132	39.4218	-3.55276	-1.82894	0.00298855	0.00853373	1	319	40.1631	56.0007	31.0124	446	43.585	62.5727	32.1922	308	34.5173	49.2119	29.2595	3	0.449708	0.403046	7.10786	3	1.6756	1.24413	11.1056
CNAG_06515	hypothetical protein	CP003832	complement(721378..722921)	51.9673	-3.5521	-1.82867	0.000217198	0.000867334	1	500	49.7746	69.4022	48.6088	815	62.9739	90.4082	58.8266	487	43.1535	61.5245	46.2642	7	0.829675	0.743587	16.585	3	1.32487	0.983707	11.1056
CNAG_01005	glutaredoxin	CP003824	complement(1452336..1453461)	249.538	-3.54914	-1.82747	0.00209027	0.00624907	1	1889	259.335	361.598	183.644	2462	262.35	376.643	177.707	1857	226.929	323.536	176.412	31	5.06714	4.54137	73.4479	4	2.43614	1.80882	14.8075
CNAG_05652	cytoplasmic protein	CP003833	complement(882046..884338)	122.361	-3.5473	-1.82672	0.00350107	0.00982231	1	1865	120.597	168.153	181.311	2388	119.856	172.071	172.366	2200	126.628	180.536	208.997	36	2.77162	2.48404	85.2943	4	1.14745	0.851974	14.8075
CNAG_05285	hypothetical protein	CP003823	935274..936732	97.6376	-3.54581	-1.82612	3.66932e-05	0.000180927	0.305948	902	99.7178	139.04	87.6903	1201	103.056	147.952	86.688	916	90.1387	128.512	87.0186	15	1.97438	1.76951	35.5393	2	0.980865	0.728289	7.40375
CNAG_03196	Orotate phosphoribosyltransferase	CP003827	315068..315987	119.699	-3.5452	-1.82587	3.59234e-05	0.000177657	0.29953	811	124.494	173.586	78.8435	1063	126.656	181.834	76.7272	790	107.945	153.899	75.0488	14	2.55875	2.29326	33.17	1	0.68099	0.505633	3.70188
CNAG_02148	ubiquitin-conjugating enzyme E2 35, ubiquitin-conjugating enzyme E2 35, variant	CP003825	complement(1077959..1079183)	118.203	-3.54507	-1.82581	9.27309e-05	0.000410181	0.77319	644	112.883	157.396	62.6081	990	134.692	193.371	71.4581	686	107.033	152.598	65.1689	11	2.29566	2.05746	26.0621	2	1.5552	1.15473	7.40375
CNAG_05235	protein BMH2	CP003823	complement(802490..804754)	1110.42	-3.53889	-1.8233	0.0279228	0.06052	1	10671	1115.14	1554.87	1037.41	14590	1183.44	1698.99	1053.1	11102	1032.7	1472.34	1054.67	219	27.2484	24.4211	518.874	19	8.80827	6.5401	70.3357
CNAG_00411	nucleoporin p58/p45	CP003820	1081291..1083174	24.7908	-3.53649	-1.82232	0.00341827	0.00961916	1	336	26.5991	37.088	32.6651	469	28.8182	41.3727	33.8524	269	18.9553	27.0248	25.5546	4	0.377017	0.337897	9.47714	2	0.702378	0.521513	7.40375
CNAG_02162	U3 small nucleolar RNA-associated protein 24	CP003825	1040705..1041830	55.5038	-3.53274	-1.82079	0.00311238	0.00885096	1	327	58.1263	81.0473	31.7901	414	57.1203	82.0046	29.8825	324	51.2648	73.089	30.7795	2	0.42328	0.37936	4.73857	4	3.15426	2.34203	14.8075
CNAG_01860	ornithine cyclodeaminase	CP003830	1112791..1114355	46.7336	-3.53029	-1.81979	0.000194232	0.000785024	1	501	45.2621	63.1103	48.706	722	50.629	72.6854	52.1139	551	44.3096	63.1729	52.3441	5	0.537823	0.482018	11.8464	5	2.00392	1.4879	18.5094
CNAG_07613	hypothetical protein	CP003830	complement(1388443..1389360)	61.2426	-3.53011	-1.81971	0.001481	0.00461112	1	375	63.2677	88.2161	36.4566	499	65.3456	93.8132	36.0178	367	55.1145	78.5776	34.8644	7	1.40612	1.26022	16.585	0	0	0	0
CNAG_06114	rab family protein	CP003831	347212..349034	256.716	-3.5298	-1.81959	0.000888876	0.00296273	1	2598	266.198	371.168	252.571	3121	248.213	356.347	225.273	2804	255.737	364.608	266.376	38	4.63577	4.15476	90.0329	11	5.00002	3.7125	40.7206
CNAG_00929	hypothetical protein	CP003824	1604273..1608087	66.1516	-3.52755	-1.81867	0.000967148	0.00319117	1	1751	62.639	87.3395	170.228	2381	66.1124	94.9141	171.86	2189	69.7033	99.3771	207.952	23	0.979623	0.877976	54.4936	13	2.06307	1.53182	48.1244
CNAG_02553	Short-chain dehydrogenase	CP003825	14226..15572	28.6118	-3.52274	-1.8167	0.00639304	0.0165544	1	268	29.5243	41.1667	26.0543	334	28.5599	41.0019	24.1081	283	27.7511	39.5652	26.8846	2	0.26233	0.23511	4.73857	3	1.46615	1.08861	11.1056
CNAG_02444	hypothetical protein	CP003825	311296..312968	168.637	-3.51732	-1.81447	0.00229494	0.00677591	1	1810	179.616	250.445	175.964	2258	173.923	249.692	162.982	1725	152.372	217.239	163.872	30	3.54455	3.17676	71.0786	3	1.32069	0.980609	11.1056
CNAG_05682	hypothetical protein	CP003826	complement(603084..604058)	1184.76	-3.51558	-1.81376	0.0216806	0.048335	1	8823	1303.58	1817.63	857.751	8376	960.559	1379.02	604.579	9810	1290.15	1839.39	931.934	162	28.4977	25.5407	383.824	18	11.798	8.75995	66.6338
CNAG_04266	YEATS domain-containing protein 4	CP003828	434296..435962	17.7893	-3.51406	-1.81314	0.0149452	0.0348373	1	218	18.7283	26.1134	21.1934	297	19.8045	28.4322	21.4374	194	14.8352	21.1507	18.4297	0	0	0	0	4	1.52445	1.1319	14.8075
CNAG_00961	hypothetical protein	CP003824	complement(1553130..1555107)	348.115	-3.50632	-1.80996	0.0041025	0.0112819	1	3557	318.838	444.565	345.803	4039	281.012	403.434	291.534	5571	444.496	633.725	529.236	59	6.29666	5.64331	139.788	21	8.35061	6.20029	77.7394
CNAG_02067	vacuolar protein	CP003825	1284689..1286090	33.1066	-3.50531	-1.80954	0.00393045	0.0108733	1	267	28.7114	40.0332	25.9571	401	33.4698	48.0508	28.9441	388	37.1385	52.9489	36.8594	3	0.384094	0.34424	7.10786	3	1.43113	1.06261	11.1056
CNAG_04761	Ras family protein	CP003829	470389..471799	12.5736	-3.50344	-1.80877	0.0844703	0.157918	1	103	12.5058	17.4372	10.0134	146	13.7592	19.7533	10.5383	106	11.4559	16.3328	10.0698	1	0.144559	0.12956	2.36929	1	0.538625	0.399927	3.70188
CNAG_01544	histidyl-tRNA synthetase	CP003830	complement(246855..249106)	60.6176	-3.50271	-1.80847	2.66784e-05	0.000136805	0.222445	854	55.9984	78.0803	83.0238	1412	71.8651	103.173	101.918	925	53.9894	76.9736	87.8735	12	0.936853	0.839644	28.4314	6	1.74535	1.29591	22.2113
CNAG_05403	ribonuclease P protein subunit RPR2, ribonuclease P protein subunit RPR2, variant	CP003833	complement(216952..218618)	17.4046	-3.49808	-1.80656	0.016463	0.0378882	1	234	19.6868	27.4499	22.7489	302	19.7211	28.3126	21.7983	171	12.8057	18.2573	16.2447	3	0.300506	0.269325	7.10786	1	0.373226	0.277119	3.70188
CNAG_00270	mitochondrial protein	CP003820	704148..705057	702.048	-3.49743	-1.80629	0.00189801	0.00573273	1	3019	757.932	1056.81	293.5	3796	739.706	1061.96	273.995	2723	608.505	867.555	258.681	20	5.97819	5.35789	47.3857	34	37.8669	28.116	125.864
CNAG_04734	mitochondrial ornithine carrier protein	CP003829	547405..549023	32.5583	-3.49732	-1.80625	0.00164021	0.00503812	1	340	30.8717	43.0454	33.054	527	37.1413	53.3218	38.0388	367	29.6618	42.2892	34.8644	2	0.216214	0.19378	4.73857	5	2.01402	1.49541	18.5094
CNAG_03516	hypothetical protein	CP003827	complement(1159684..1163171)	205.314	-3.49523	-1.80539	0.00893166	0.0221643	1	5001	196.346	273.772	486.185	7543	229.866	330.007	544.453	5429	189.73	270.5	515.746	104	4.86152	4.35708	246.406	12	2.09007	1.55187	44.4225
CNAG_00678	urease accessory protein UreG	CP003820	1761229..1763892	184.46	-3.49201	-1.80406	0.00139188	0.00437942	1	3216	186.779	260.431	312.652	4528	204.119	293.043	326.83	3143	162.482	231.653	298.58	37	2.5585	2.29303	87.6636	25	6.44116	4.78254	92.5469
CNAG_01049	H/ACA ribonucleoprotein complex subunit 3	CP003824	complement(1344948..1345740)	89.622	-3.48915	-1.80288	0.000881815	0.00294574	1	407	89.0519	124.168	39.5676	537	91.1986	130.929	38.7606	455	88.6154	126.34	43.2243	8	2.08406	1.86782	18.9543	0	0	0	0
CNAG_04938	hypothetical protein, hypothetical protein, variant	CP003823	complement(24518..26353)	158.415	-3.48373	-1.80063	0.00326131	0.00923041	1	1986	166.863	232.662	193.074	2473	161.276	231.535	178.501	1967	147.107	209.733	186.862	33	3.30116	2.95863	78.1864	4	1.49091	1.107	14.8075
CNAG_04366	hypothetical protein	CP003828	686890..688045	127.833	-3.48361	-1.80058	3.13854e-05	0.000157456	0.261691	1057	138.908	193.684	102.759	1274	129.953	186.567	91.9571	980	114.638	163.441	93.0985	10	1.56468	1.40233	23.6929	9	5.24696	3.89585	33.3169
CNAG_02879	chloride channel protein, nucleotide-sensitive, 1A	CP003822	544758..545938	59.9391	-3.476	-1.79743	0.000245282	0.000966068	1	511	60.0755	83.7651	49.6782	709	64.6976	92.8828	51.1755	526	55.0442	78.4773	49.9692	6	0.839847	0.752704	14.2157	4	2.08617	1.54897	14.8075
CNAG_04852	7,8-dihydro-8-oxoguanine triphosphatase	CP003829	234687..236071	20.1435	-3.47598	-1.79742	0.0371972	0.0779881	1	169	22.0258	30.7112	16.4298	234	23.6715	33.9839	16.8901	127	14.7332	21.0054	12.0648	2	0.310347	0.278145	4.73857	1	0.578173	0.429291	3.70188
CNAG_00972	hypothetical protein	CP003824	complement(1530878..1532117)	168.713	-3.47335	-1.79633	0.000118809	0.000509059	0.99063	1454	185.66	258.872	141.354	1784	176.813	253.841	128.769	1264	143.665	204.825	120.078	21	3.19261	2.86134	49.755	5	2.83229	2.10296	18.5094
CNAG_07859	peptidyl-prolyl cis-trans isomerase-like 2	CP003829	983139..984432	30.4755	-3.47093	-1.79532	0.0159673	0.0368591	1	207	30.8369	42.9969	20.124	274	31.6823	45.4846	19.7773	218	28.9072	41.2135	20.7097	2	0.354734	0.317927	4.73857	2	1.32173	0.981382	7.40375
CNAG_03283	large subunit ribosomal protein L24e	CP003827	563358..564500	428.663	-3.46994	-1.79491	0.00488427	0.0131541	1	2547	405.811	565.835	247.613	3928	485.771	697.395	283.523	2781	394.407	562.312	264.191	55	10.4335	9.35091	130.311	5	3.53409	2.62405	18.5094
CNAG_01019	superoxide dismutase [Cu-Zn]	CP003824	1416547..1417779	810.519	-3.46795	-1.79408	0.0164969	0.0379452	1	5195	859.215	1198.03	505.045	5912	758.955	1089.59	426.727	5525	813.388	1159.66	524.866	106	20.8735	18.7076	251.144	7	5.13603	3.81348	25.9131
CNAG_05758	SFT2 domain-containing protein	CP003826	787876..789015	138.329	-3.46373	-1.79232	1.4896e-05	8.22536e-05	0.124203	986	141.371	197.117	95.8565	1313	146.121	209.778	94.7722	999	127.496	181.773	94.9034	13	2.21921	1.98894	30.8007	6	3.81633	2.83361	22.2113
CNAG_04258	ADP-ribosylation factor	CP003828	complement(418245..419125)	74.7024	-3.46297	-1.79201	0.000597915	0.00210978	1	535	86.4431	120.53	52.0114	647	81.1421	116.491	46.7004	393	56.5221	80.5844	37.3344	4	0.769501	0.689657	9.47714	5	3.58393	2.66105	18.5094
CNAG_05316	inositol oxygenase	CP003823	1035716..1038064	21.0431	-3.45914	-1.79041	0.00183039	0.00555397	1	359	21.2515	29.6317	34.9011	494	22.698	32.5863	35.6569	364	19.1799	27.3451	34.5794	5	0.352402	0.315836	11.8464	2	0.525217	0.389971	7.40375
CNAG_04054	translation initiation factor SUI1	CP003821	1508407..1509862	228.534	-3.45357	-1.78809	0.000852166	0.00286622	1	2130	234.858	327.469	207.073	2683	229.621	329.654	193.659	2253	221.124	315.259	214.031	25	3.28199	2.94145	59.2321	16	7.82632	5.81102	59.23
CNAG_01799	ubiquinol-cytochrome c reductase subunit 8	CP003830	complement(960252..961283)	525.066	-3.45305	-1.78787	0.00100974	0.00331728	1	2674	542.676	756.671	259.96	3596	566.454	813.228	259.559	2580	466.067	664.479	245.096	23	5.55751	4.98085	54.4936	28	25.2087	18.7174	103.653
CNAG_02855	oligosaccharyltransferase complex subunit delta (ribophorin II)	CP003822	complement(604147..605780)	63.6659	-3.45169	-1.7873	0.000163963	0.000676794	1	740	66.5204	92.7515	71.941	901	62.8656	90.2528	65.0341	770	61.6117	87.8407	73.1488	12	1.28433	1.15107	28.4314	2	0.797565	0.592189	7.40375
CNAG_05813	hypothetical protein	CP003826	complement(939211..941179)	23.9097	-3.44987	-1.78654	0.00208468	0.00624116	1	332	22.4232	31.2654	32.2762	452	23.6954	34.0182	32.6253	426	25.6105	36.5133	40.4693	3	0.241242	0.216211	7.10786	4	1.19848	0.88987	14.8075
CNAG_04561	monooxygenase	CP003829	complement(1029678..1033775)	47.1225	-3.43893	-1.78196	0.000178225	0.000728809	1	1404	48.1221	67.0981	136.493	2138	56.8788	81.6579	154.321	1192	36.3666	51.8485	113.238	15	0.612127	0.548612	35.5393	12	1.82462	1.35477	44.4225
CNAG_06746	Histone H2B	CP003821	158014..158905	447.337	-3.43567	-1.78059	0.000796087	0.00270378	1	2409	415.327	579.104	234.197	3832	512.796	736.194	276.593	2697	413.889	590.088	256.211	41	8.41609	7.54283	97.1407	11	8.41317	6.24674	40.7206
CNAG_06153	26S protease regulatory subunit 6A-B	CP003831	442057..444058	151.03	-3.43013	-1.77826	0.00294885	0.00843772	1	1793	147.5	205.664	174.311	2779	177.446	254.75	200.588	1750	128.144	182.697	166.247	32	3.13426	2.80905	75.8171	5	1.82472	1.35484	18.5094
CNAG_05144	Beta-type carbonic anhydrase	CP003823	545388..546952	187.722	-3.42433	-1.77582	0.00981507	0.0240771	1	1613	165.542	230.82	156.812	2089	166.409	238.904	150.784	2531	231.214	329.645	240.441	4	0.488771	0.438056	9.47714	27	12.2928	9.12733	99.9507
CNAG_00747	succinyl-CoA synthetase beta subunit	CP003820	1960131..1962410	166.833	-3.42118	-1.77449	0.00130679	0.00413824	1	1846	142.381	198.526	179.464	2998	179.48	257.67	216.395	2602	178.639	254.688	247.186	23	2.11212	1.89297	54.4936	20	6.84324	5.08108	74.0375
CNAG_00360	nuclear protein SNF4, nuclear protein SNF4, variant	CP003820	complement(913805..916166)	83.4577	-3.42002	-1.77401	2.23995e-05	0.000117464	0.186767	1303	87.0711	121.406	126.675	1559	80.8613	116.088	112.528	1386	82.4408	117.537	131.668	17	1.35254	1.2122	40.2779	8	2.37155	1.76087	29.615
CNAG_02296	ATP-binding protein	CP003825	676099..677488	41.1385	-3.41649	-1.77251	0.00106885	0.003484	1	440	44.9375	62.6577	42.7757	537	42.5692	61.1143	38.7606	395	35.9089	51.1959	37.5244	3	0.364796	0.326944	7.10786	5	2.26537	1.68203	18.5094
CNAG_01677	ER to Golgi transporter Yif1	CP003830	580665..582063	60.599	-3.41144	-1.77038	0.000186956	0.00076004	1	634	63.8709	89.0572	61.6359	812	63.4944	91.1555	58.6101	607	54.4317	77.6041	57.664	7	0.839623	0.752503	16.585	5	2.23458	1.65917	18.5094
CNAG_03978	hypothetical protein	CP003821	1320196..1322547	41.9285	-3.40913	-1.7694	6.58864e-05	0.000303179	0.549361	805	45.1909	63.011	78.2602	915	39.8695	57.2386	66.0446	815	40.7251	58.0623	77.4237	12	0.802063	0.71884	28.4314	3	0.747118	0.554732	11.1056
CNAG_01758	Polygalacturonase	CP003830	complement(806863..809200)	54.7613	-3.40905	-1.76937	0.000107158	0.000467791	0.893481	791	54.2378	75.6255	76.8991	1078	57.3733	82.3678	77.8099	863	52.6727	75.0963	81.9836	13	1.06131	0.951186	30.8007	3	0.912557	0.67757	11.1056
CNAG_03999	hypothetical protein	CP003821	complement(1362855..1364055)	235.621	-3.40362	-1.76707	0.00820823	0.0205835	1	2109	261.353	364.412	205.032	2548	245.084	351.854	183.914	1817	200.426	285.751	172.612	42	6.19686	5.55387	99.51	2	1.09949	0.816371	7.40375
CNAG_06214	hypothetical protein	CP003831	complement(645012..646451)	263.611	-3.40061	-1.76579	0.0103577	0.025267	1	2071	284.011	396.006	201.338	2188	232.899	334.361	157.93	2244	273.923	390.536	213.176	43	7.02096	6.29246	101.879	2	1.21674	0.903426	7.40375
CNAG_06847	small subunit ribosomal protein S28	CP003824	complement(80302..81786)	587.22	-3.39518	-1.76349	0.000611539	0.00214786	1	2564	603.998	842.173	249.266	3469	634.289	910.615	250.392	2496	523.373	746.181	237.116	24	6.73133	6.03288	56.8629	26	27.1709	20.1743	96.2488
CNAG_02687	hypothetical protein	CP003822	1014198..1015686	56.3394	-3.38974	-1.76117	0.000184528	0.000750535	1	558	57.314	79.9147	54.2474	822	65.5336	94.083	59.3318	505	46.1708	65.8264	47.9742	7	0.856046	0.767222	16.585	4	1.82263	1.3533	14.8075
CNAG_03618	NADPH2:quinone reductase	CP003821	352851..354380	35.1267	-3.38655	-1.75982	0.00245452	0.00716588	1	323	32.5659	45.4077	31.4013	552	43.1982	62.0173	39.8433	330	29.6159	42.2238	31.3495	5	0.600211	0.537932	11.8464	2	0.894549	0.664199	7.40375
CNAG_00300	gamma-tubulin complex component 2	CP003820	complement(770913..775659)	85.4311	-3.38529	-1.75928	0.00141357	0.00443191	1	3046	98.863	137.848	296.125	3420	86.1579	123.692	246.855	2467	71.2725	101.614	234.361	45	1.73896	1.55852	106.618	10	1.43985	1.06908	37.0188
CNAG_03708	signal recognition particle subunit SRP72	CP003821	585407..586814	82.6809	-3.38407	-1.75876	3.34193e-05	0.000166359	0.27865	795	88.2759	123.086	77.288	934	80.4984	115.567	67.416	802	79.2682	113.014	76.1887	9	1.18984	1.06639	21.3236	6	2.95556	2.19449	22.2113
CNAG_05887	pre-mRNA-splicing factor 18	CP003826	1119995..1121430	34.0867	-3.38134	-1.7576	0.00222051	0.00657712	1	350	34.327	47.8632	34.0262	491	37.3779	53.6615	35.4403	350	30.5552	43.563	33.2494	2	0.233545	0.209312	4.73857	5	2.17546	1.61527	18.5094
CNAG_02140	NADH dehydrogenase (ubiquinone) 1 alpha subcomplex 12	CP003825	complement(1089540..1092644)	105.433	-3.37994	-1.757	0.00128757	0.0040836	1	2260	108.712	151.581	219.712	3233	120.709	173.296	233.358	2029	86.8763	123.861	192.752	25	1.4318	1.28324	59.2321	19	4.05449	3.01044	70.3357
CNAG_02191	hypothetical protein	CP003825	complement(949047..949957)	58.8975	-3.37656	-1.75556	0.00226585	0.00669476	1	353	59.7961	83.3756	34.3178	451	59.298	85.131	32.5531	382	57.5985	82.119	36.2894	3	0.605051	0.54227	7.10786	4	3.00588	2.23185	14.8075
CNAG_07765	hypothetical protein	CP003828	736458..737446	1014.13	-3.37655	-1.75555	0.0166443	0.038242	1	5533	795.119	1108.66	537.905	6136	684.419	982.584	442.896	12218	1562.86	2228.2	1160.69	121	20.7028	18.5547	286.684	36	22.9502	17.0405	133.268
CNAG_06698	phosphatase	CP003826	complement(519535..521279)	281.341	-3.36596	-1.75102	0.00603784	0.0157583	1	3638	291.849	406.934	353.678	4721	293.964	422.029	340.761	3616	258.21	368.134	343.514	67	6.39944	5.73543	158.742	11	3.91472	2.90666	40.7206
CNAG_00727	mitochondrial protein with role in iron accumulation	CP003820	complement(1892899..1895428)	95.0283	-3.36389	-1.75013	0.00172439	0.00525894	1	1482	82.1712	114.574	144.076	1864	80.2201	115.168	134.543	2486	122.694	174.926	236.166	20	1.3203	1.18331	47.3857	15	3.68957	2.73949	55.5282
CNAG_06151	osomolarity two-component system, phosphorelay intermediate protein YPD1	CP003831	438509..440102	79.8814	-3.36326	-1.74986	0.000105407	0.000461355	0.878881	778	78.8189	109.9	75.6353	1067	83.9036	120.456	77.0159	853	76.9217	109.668	81.0337	9	1.08559	0.972948	21.3236	7	3.14602	2.33591	25.9131
CNAG_02979	hypothetical protein	CP003822	291519..292886	26.6443	-3.35868	-1.74789	0.00929556	0.0229105	1	265	28.4964	39.7334	25.7627	333	27.7941	39.9026	24.0359	247	23.6423	33.7072	23.4646	0	0	0	0	5	2.38521	1.77101	18.5094
CNAG_01788	tRNA(His) guanylyltransferase	CP003830	complement(933659..935499)	52.4483	-3.35705	-1.7472	0.000218901	0.000872466	1	679	55.6035	77.5297	66.0107	908	57.7143	82.8574	65.5393	604	44.027	62.7699	57.379	11	1.0725	0.961217	26.0621	2	0.726567	0.539473	7.40375
CNAG_06566	hypothetical protein	CP003826	133473..135921	99.1531	-3.35521	-1.7464	0.000188008	0.000763097	1	1365	101.974	142.185	132.702	1877	108.839	156.255	135.482	1303	86.6463	123.533	123.783	22	1.95682	1.75378	52.1243	5	1.65706	1.23036	18.5094
CNAG_03415	hypothetical protein	CP003827	894393..895479	51.0377	-3.35471	-1.74619	0.00597173	0.015621	1	309	40.272	56.1525	30.0402	354	35.8107	51.4116	25.5517	664	77.0304	109.823	63.0789	4	0.620693	0.55629	9.47714	4	2.31269	1.71716	14.8075
CNAG_05982	MFS transporter, SP family, general alpha glucoside:H symporter	CP003826	1394720..1397099	23.4208	-3.35191	-1.74498	0.00233525	0.00687789	1	363	21.4079	29.8496	35.29	698	31.9512	45.8707	50.3815	322	16.9033	24.0993	30.5895	5	0.351082	0.314654	11.8464	3	0.784876	0.582767	11.1056
CNAG_05221	histone H2A.Z	CP003823	complement(769091..770173)	147.437	-3.34999	-1.74416	6.71019e-05	0.000307415	0.559495	984	147.81	206.096	95.6621	1441	168.011	241.205	104.011	946	126.488	180.336	89.8685	16	2.86155	2.56464	37.9086	4	2.66552	1.97914	14.8075
CNAG_00462	electron-transferring-flavoprotein dehydrogenase	CP003820	1196222..1199412	141.63	-3.34956	-1.74397	0.00250021	0.00727888	1	2972	134.491	187.526	288.931	4450	156.304	224.398	321.2	3329	134.094	191.18	316.25	46	2.47843	2.22126	108.987	18	3.61353	2.68303	66.6338
CNAG_03096	UDP-glucose 4-epimerase	CP003827	complement(38623..39886)	98.9817	-3.34597	-1.74242	7.20684e-05	0.000328364	0.600906	948	112.607	157.011	92.1623	1098	101.233	145.335	79.2535	786	83.1051	118.484	74.6688	13	1.83853	1.64777	30.8007	4	2.1078	1.56503	14.8075
CNAG_00079	hypothetical protein	CP003820	223148..224648	131.932	-3.34541	-1.74218	0.000513239	0.00183902	1	1572	136.445	190.249	152.826	2173	146.396	210.173	156.847	1462	112.954	161.04	138.888	23	2.37687	2.13024	54.4936	8	3.0804	2.28719	29.615
CNAG_07676	ATP-dependent RNA helicase DBP2-A	CP003826	complement(1033736..1037021)	131.874	-3.34516	-1.74208	0.00421277	0.0115546	1	2361	121.501	169.412	229.531	3232	129.098	185.339	233.285	3166	145.025	206.764	300.765	53	3.24736	2.91041	125.572	6	1.36977	1.01705	22.2113
CNAG_01359	DNA-directed RNA polymerase II subunit RPB7	CP003824	506014..507361	242.218	-3.34423	-1.74167	0.00330015	0.00932136	1	1564	239.793	334.351	152.048	2184	259.907	373.134	157.641	1663	226.956	323.574	157.982	32	5.84147	5.23535	75.8171	3	2.04049	1.51505	11.1056
CNAG_05030	zinc finger protein 830, zinc finger protein 830, variant	CP003823	262285..263739	13.9054	-3.34339	-1.74131	0.0415439	0.0857834	1	156	14.6284	20.3968	15.1659	199	14.4841	20.794	14.3638	151	12.6037	17.9693	14.3448	1	0.111646	0.100062	2.36929	2	0.831984	0.617745	7.40375
CNAG_00491	hypothetical protein	CP003820	1256885..1258345	80.8434	-3.34232	-1.74085	0.00029723	0.00113736	1	878	85.9112	119.789	85.357	1014	77.012	110.562	73.1904	914	79.6069	113.497	86.8286	16	1.86401	1.6706	37.9086	1	0.434078	0.322302	3.70188
CNAG_05899	Pyrroline-5-carboxylate reductase	CP003826	complement(1158628..1160035)	36.5036	-3.33974	-1.73974	0.00248179	0.00723792	1	344	36.5857	51.0126	33.4428	474	39.1288	56.1751	34.2133	357	33.7964	48.184	33.9144	4	0.506507	0.453951	9.47714	3	1.41543	1.05095	11.1056
CNAG_05993	transmembrane transporter Liz1p, transmembrane transporter Liz1p, variant	CP003831	complement(27775..30757)	239.505	-3.33843	-1.73917	0.00578433	0.0152048	1	4839	267.715	373.284	470.436	4780	205.263	294.685	345.02	4986	245.538	350.067	473.662	71	4.67679	4.19153	168.219	22	5.39949	4.0091	81.4413
CNAG_05090	quinone oxidoreductase	CP003823	414381..416418	241.914	-3.33743	-1.73874	0.00487068	0.0131302	1	3253	246.972	344.36	316.249	4683	275.964	396.187	338.018	3001	202.805	289.142	285.09	59	5.3332	4.77982	139.788	11	3.70483	2.75082	40.7206
CNAG_06034	Allantoin permease	CP003831	129781..133855	68.102	-3.33632	-1.73826	0.000755688	0.00259367	1	1427	69.1972	96.4839	138.729	1772	66.6951	95.7506	127.903	1585	68.4138	97.5385	150.572	25	1.44337	1.2936	59.2321	4	0.860474	0.638899	14.8075
CNAG_05683	hypothetical protein	CP003826	605381..606408	2628.18	-3.33255	-1.73663	0.0310626	0.0665126	1	20928	2866.89	3997.39	2034.57	20009	2127.52	3054.37	1444.25	23702	2890.13	4120.5	2251.65	355	57.9007	51.8929	841.096	81	49.2245	36.549	299.852
CNAG_07363	isocitrate dehydrogenase, NAD-dependent	CP003820	1231706..1233909	191.413	-3.33229	-1.73651	0.00155582	0.00481172	1	1970	172.295	240.237	191.519	3187	216.349	310.6	230.037	2384	185.593	264.603	226.476	30	3.12393	2.79979	71.0786	15	5.81984	4.32121	55.5282
CNAG_03144	peptide-methionine (S)-S-oxide reductase	CP003827	complement(174692..176300)	67.8086	-3.33154	-1.73619	0.000269001	0.00104517	1	655	65.1018	90.7735	63.6775	918	70.8206	101.673	66.2611	763	67.5034	96.2406	72.4838	11	1.30172	1.16665	26.0621	3	1.32278	0.982156	11.1056
CNAG_03951	hypothetical protein	CP003821	complement(1264305..1265173)	65.2061	-3.33001	-1.73553	0.0049877	0.0133937	1	276	61.4559	85.6899	26.8321	407	70.342	100.986	29.3772	322	63.8205	90.9898	30.5895	3	0.795332	0.712808	7.10786	3	2.96339	2.20031	11.1056
CNAG_02768	hypothetical protein	CP003822	complement(812760..813780)	67.4561	-3.32805	-1.73468	0.000502237	0.00180658	1	465	64.2583	89.5974	45.2062	611	65.5364	94.0872	44.1019	590	72.5734	103.469	56.0491	4	0.658126	0.589838	9.47714	6	3.67824	2.73108	22.2113
CNAG_02933	quinone oxidoreductase	CP003822	complement(414032..415676)	143.736	-3.32725	-1.73433	0.00188852	0.00570938	1	1881	144.11	200.937	182.866	2305	137.07	196.784	166.375	2200	150.03	213.9	208.997	29	2.6453	2.37083	68.7093	10	3.39874	2.52355	37.0188
CNAG_03441	small subunit ribosomal protein S21	CP003827	complement(957402..959517)	30.7369	-3.32394	-1.73289	0.000431888	0.00157597	1	511	32.1522	44.8309	49.6782	677	33.0631	47.467	48.8658	482	26.9952	38.4875	45.7892	4	0.299656	0.268563	9.47714	6	1.67477	1.24351	22.2113
CNAG_01184	hypothetical protein	CP003824	complement(980392..982616)	82.5355	-3.31694	-1.72985	2.41854e-05	0.000125409	0.201658	1301	88.3426	123.179	126.48	1594	84.0131	120.613	115.055	1245	75.2509	107.286	118.273	22	1.77864	1.59409	52.1243	3	0.903706	0.670999	11.1056
CNAG_03438	hexose transporter	CP003827	complement(949211..951945)	104.549	-3.31057	-1.72708	0.0159446	0.036817	1	895	48.7872	68.0256	87.0097	1073	45.3992	65.1772	77.449	4523	219.462	312.89	429.678	21	1.36293	1.22152	49.755	19	4.59462	3.41149	70.3357
CNAG_01865	hypothetical protein	CP003830	1127671..1130325	115.091	-3.31032	-1.72697	0.00173265	0.00528028	1	1560	103.531	144.357	151.659	2561	131.923	189.395	184.853	1859	109.818	156.57	176.602	27	2.13345	1.91208	63.9707	9	2.64973	1.96741	33.3169
CNAG_07420	hypothetical protein	CP003824	complement(418291..419514)	37.1999	-3.30851	-1.72618	0.00532923	0.0141648	1	283	36.2094	50.4879	27.5126	430	42.704	61.3079	31.0373	287	32.6863	46.6014	27.2645	4	0.609351	0.546124	9.47714	2	1.13521	0.842892	7.40375
CNAG_05179	ubiquinol-cytochrome c reductase core subunit 2	CP003823	complement(643844..646426)	174.823	-3.30848	-1.72617	0.0145816	0.0341426	1	3241	171.119	238.596	315.082	4847	198.636	285.171	349.856	3292	154.713	220.577	312.735	74	4.65182	4.16914	175.327	5	1.17112	0.869553	18.5094
CNAG_00779	large subunit ribosomal protein L27e	CP003820	2051801..2053220	399.503	-3.30571	-1.72496	0.00291682	0.00835488	1	2741	394.345	549.847	266.473	4105	458.401	658.102	296.298	2700	345.764	492.961	256.496	48	8.22206	7.36893	113.726	10	6.38234	4.73886	37.0188
CNAG_04345	specific RNA polymerase II transcription factor	CP003828	complement(627984..631641)	151.826	-3.30557	-1.7249	0.00527555	0.0140356	1	3761	155.357	216.62	365.635	5208	166.98	239.725	375.913	3621	133.139	189.819	343.989	57	2.80334	2.51247	135.049	19	3.48173	2.58517	70.3357
CNAG_04718	hypothetical protein	CP003829	complement(598405..600295)	78.6965	-3.30384	-1.72415	0.000451391	0.0016421	1	1152	85.0033	118.523	111.995	1427	81.7283	117.333	103.001	1056	69.358	98.8847	100.318	17	1.4935	1.33853	40.2779	5	1.63669	1.21524	18.5094
CNAG_00364	tRNA threonylcarbamoyladenosine biosynthesis protein	CP003820	complement(928652..930373)	26.1694	-3.29759	-1.72141	0.0057347	0.0150982	1	317	28.2142	39.3399	30.818	431	29.7749	42.7463	31.1095	259	20.519	29.2543	24.6046	0	0	0	0	6	2.36904	1.759	22.2113
CNAG_06767	F-type H -transporting ATPase subunit delta	CP003821	complement(89291..91044)	209.999	-3.29707	-1.72119	0.00164941	0.00505432	1	1551	214.098	298.523	150.784	2298	246.216	353.479	165.869	1381	169.685	241.922	131.193	28	4.60183	4.12434	66.34	4	2.44948	1.81873	14.8075
CNAG_04820	hypothetical protein	CP003829	complement(312306..313450)	83.7221	-3.29664	-1.72099	0.000332402	0.00125184	1	755	99.8447	139.217	73.3993	832	85.4018	122.607	60.0536	560	65.9198	93.9828	53.1991	7	1.10217	0.987808	16.585	6	3.52	2.61359	22.2113
CNAG_06692	glucosamine-phosphate N-acetyltransferase	CP003826	505363..506403	38.5743	-3.2964	-1.72089	0.0124091	0.0297148	1	244	38.2477	53.3299	23.7211	412	50.1277	71.9656	29.7381	196	27.3477	38.99	18.6197	2	0.373265	0.334535	4.73857	3	2.08617	1.54897	11.1056
CNAG_03401	hypothetical protein	CP003827	857648..860572	84.2551	-3.29361	-1.71967	0.00145164	0.00452984	1	1868	90.6168	126.35	181.602	2436	91.7222	131.681	175.83	1631	70.4264	100.408	154.942	26	1.50168	1.34587	61.6014	10	2.15201	1.59786	37.0188
CNAG_04077	hypothetical protein	CP003821	complement(1566310..1567262)	61.1747	-3.29326	-1.71952	0.000876671	0.00293444	1	434	61.0454	85.1175	42.1924	584	63.759	91.5354	42.153	469	58.7199	83.7178	44.5543	6	1.00482	0.900556	14.2157	3	1.87196	1.38993	11.1056
CNAG_03309	pre-mRNA-splicing factor CWC21	CP003827	complement(620580..621435)	143.749	-3.29037	-1.71825	0.000255275	0.00100023	1	936	146.538	204.323	90.9957	1234	149.953	215.28	89.07	967	134.757	192.125	91.8635	4	0.745603	0.668239	9.47714	15	10.4179	7.73524	55.5282
CNAG_00648	esterase/lipase	CP003820	complement(1686382..1687933)	124.569	-3.29023	-1.71819	1.27616e-05	7.26322e-05	0.106406	1204	125.404	174.855	117.05	1514	122.399	175.721	109.28	1358	125.903	179.501	129.008	21	2.60422	2.334	49.755	4	1.84824	1.37231	14.8075
CNAG_01548	ATP-dependent RNA helicase FAL1	CP003830	complement(255139..256799)	114.882	-3.2876	-1.71703	5.49205e-06	3.47177e-05	0.0457927	1127	107.765	150.261	109.564	1687	125.209	179.756	121.767	1312	111.671	159.21	124.638	17	1.93543	1.73461	40.2779	8	3.39358	2.51972	29.615
CNAG_01342	hypothetical protein	CP003824	547955..550178	32.2153	-3.28528	-1.71601	0.000266091	0.00103483	1	559	33.8866	47.2492	54.3446	679	31.9486	45.8669	49.0101	571	30.8107	43.9273	54.2441	6	0.433052	0.388118	14.2157	5	1.34462	0.998375	18.5094
CNAG_04194	protein transporter SEC13	CP003828	257335..258934	126.097	-3.28084	-1.71406	0.000121961	0.000519361	1	1266	123.207	171.791	123.077	1784	134.76	193.468	128.769	1389	120.324	171.548	131.953	20	2.31742	2.07696	47.3857	7	3.02212	2.24392	25.9131
CNAG_05844	mitochondrial import inner membrane translocase subunit TIM8	CP003826	complement(1022387..1023306)	108.483	-3.28011	-1.71374	0.000308595	0.00117331	1	526	107.441	149.809	51.1364	820	130.007	186.643	59.1875	484	87.9996	125.462	45.9792	7	1.70238	1.52574	16.585	4	3.62459	2.69124	14.8075
CNAG_00827	ribose 5-phosphate isomerase	CP003820	2194712..2196000	249.848	-3.27642	-1.71212	0.0181135	0.0411468	1	2550	276.808	385.962	247.905	3043	256.393	368.09	219.643	2239	216.343	308.443	212.701	56	7.23768	6.48669	132.68	1	0.481562	0.357558	3.70188
CNAG_00370	Predicted ubiquitin-ribosomal 60s subunit protein L40a fusion protein	CP003820	complement(942060..943230)	570.828	-3.27164	-1.71001	0.00749912	0.0190982	1	3118	556.599	776.084	303.124	4645	643.602	923.985	335.275	3224	512.284	730.371	306.275	65	13.815	12.3816	154.004	9	7.12725	5.29196	33.3169
CNAG_04207	homeobox protein cut-like	CP003828	292396..295039	34.6118	-3.27148	-1.70994	0.000351444	0.00131878	1	669	37.2739	51.9721	65.0386	913	39.4834	56.6842	65.9002	546	27.0782	38.6059	51.8691	12	0.796035	0.713438	28.4314	1	0.247168	0.183521	3.70188
CNAG_07004	dihydrolipoyl dehydrogenase	CP003824	complement(244073..247927)	232.352	-3.2695	-1.70907	0.0122608	0.0294018	1	5565	219.516	306.077	541.016	8159	249.806	358.633	588.916	6486	227.733	324.683	616.16	108	5.0722	4.54591	255.883	25	4.37475	3.24824	92.5469
CNAG_04628	translation initiation factor 6	CP003829	complement(839995..841277)	52.9136	-3.26944	-1.70905	0.000740731	0.00254546	1	411	46.0427	64.1987	39.9564	647	56.2585	80.7673	46.7004	566	56.4397	80.4669	53.7691	10	1.3338	1.1954	23.6929	0	0	0	0
CNAG_02562	acyl-CoA dehydrogenase	CP003822	1363671..1367708	144.213	-3.26735	-1.70812	0.0120439	0.0289483	1	3454	143.145	199.592	335.79	5011	161.192	231.415	361.693	3478	128.302	182.922	330.404	76	3.75008	3.36097	180.066	7	1.28696	0.955564	25.9131
CNAG_05554	Cytochrome b5	CP003833	complement(629971..630902)	66.3678	-3.2595	-1.70465	0.00344105	0.00967019	1	343	67.9686	94.7707	33.3456	473	72.7513	104.445	34.1411	331	58.3837	83.2385	31.4445	6	1.41559	1.26871	14.2157	1	0.879077	0.652711	3.70188
CNAG_06465	Lipid flippase subunit CDC50	CP003832	549164..551460	117.89	-3.25609	-1.70314	0.00384129	0.0106549	1	1768	125.745	175.33	171.881	2365	130.558	187.435	170.705	1538	97.3673	138.818	146.108	30	2.54039	2.2768	71.0786	5	1.57758	1.17134	18.5094
CNAG_01834	hypothetical protein, hypothetical protein, variant	CP003830	complement(1035947..1037969)	82.945	-3.25356	-1.70202	7.77989e-05	0.000350831	0.648687	1199	86.8442	121.09	116.564	1558	87.59	125.748	112.456	1154	74.4007	106.074	109.628	17	1.46603	1.31391	40.2779	7	2.24922	1.67004	25.9131
CNAG_00414	Maintenance of killer protein 32, putative	CP003820	1087591..1089215	46.3914	-3.25278	-1.70167	0.000633858	0.00221505	1	519	50.0452	69.7797	50.4559	692	51.7925	74.3558	49.9485	435	37.3365	53.2313	41.3243	3	0.344421	0.308683	7.10786	7	2.99438	2.22331	25.9131
CNAG_03377	hypothetical protein	CP003827	complement(795282..796354)	37.1137	-3.25133	-1.70103	0.00579269	0.0152124	1	293	37.9512	52.9166	28.4848	402	40.4157	58.0226	29.0163	286	32.9742	47.0117	27.1695	5	0.771082	0.691074	11.8464	1	0.574607	0.426644	3.70188
CNAG_02967	hypothetical protein	CP003822	complement(319514..321011)	145.146	-3.2505	-1.70066	0.00574302	0.0151153	1	1585	139.397	194.366	154.09	2003	136.732	196.299	144.576	2035	159.308	227.128	193.322	34	3.56022	3.19081	80.5557	4	1.56062	1.15876	14.8075
CNAG_01103	splicing factor 3a subunit 2	CP003824	1203225..1204453	128.949	-3.24651	-1.69889	0.000107803	0.000469869	0.89886	973	138.561	193.2	94.5927	1213	134.077	192.487	87.5542	901	114.209	162.83	85.5936	15	2.54327	2.27937	35.5393	4	2.52697	1.87627	14.8075
CNAG_03081	ATP-dependent RNA helicase MRH4, mitochondrial	CP003822	complement(37998..40269)	21.7579	-3.24575	-1.69855	0.00244511	0.00714342	1	360	20.5111	28.5992	34.9983	581	25.6937	36.8871	41.9365	376	19.0688	27.1867	35.7194	3	0.203507	0.182391	7.10786	5	1.26377	0.938346	18.5094
CNAG_00999	hypothetical protein	CP003824	complement(1472015..1473417)	63.8235	-3.24222	-1.69698	0.000286255	0.00110092	1	672	69.3057	96.6352	65.3302	791	63.3201	90.9053	57.0943	641	58.8447	83.8958	60.894	11	1.35072	1.21057	26.0621	2	0.915046	0.679418	7.40375
CNAG_02394	hypothetical protein	CP003825	complement(440129..441439)	65.5595	-3.2421	-1.69693	0.000212049	0.000848805	1	633	67.1519	93.632	61.5387	854	70.3198	100.954	61.6416	627	59.2068	84.412	59.564	11	1.38938	1.24521	26.0621	2	0.941234	0.698863	7.40375
CNAG_04001	20S proteasome subunit alpha 1	CP003821	complement(1366076..1367664)	208.975	-3.23892	-1.69551	0.00443214	0.0120927	1	1906	224.078	312.439	185.297	2386	217.727	312.579	172.221	1769	185.12	263.928	168.052	37	5.17906	4.64167	87.6636	4	2.08617	1.54897	14.8075
CNAG_04724	ubiquitin-protein ligase E3 C	CP003829	574663..579074	47.1316	-3.2378	-1.69501	0.00013519	0.000566724	1	1404	51.6628	72.035	136.493	1589	45.3837	65.1549	114.694	1354	44.3485	63.2283	128.628	16	0.700976	0.628242	37.9086	11	1.79563	1.33325	40.7206
CNAG_03058	hypothetical protein	CP003822	98697..99469	16831.8	-3.23648	-1.69443	0.0537387	0.106913	1	93216	19911.8	27763.6	9062.23	71236	11810.9	16956.3	5141.8	98732	18772.7	26764.5	9379.38	1796	456.77	409.376	4255.24	162	153.514	113.983	599.704
CNAG_00562	hypothetical protein	CP003820	complement(1449220..1450747)	70.8286	-3.2289	-1.69104	0.000182892	0.000744606	1	764	75.5187	105.298	74.2742	1057	81.0963	116.426	76.2941	635	55.8707	79.6557	60.324	7	0.823818	0.738338	16.585	8	3.50803	2.6047	29.615
CNAG_03291	hypothetical protein	CP003827	complement(578260..579577)	16.3934	-3.22674	-1.69008	0.0488199	0.0982762	1	124	14.2979	19.936	12.055	212	18.9737	27.2395	15.3021	155	15.9086	22.6811	14.7248	0	0	0	0	3	1.53456	1.13941	11.1056
CNAG_06502	solute carrier family 25 (mitochondrial carnitine/acylcarnitine transporter), member 20/29	CP003832	687410..691144	39.3108	-3.22221	-1.68805	6.2345e-05	0.000289439	0.519832	1086	42.9591	59.8992	105.578	1365	41.9105	60.1687	98.5255	939	33.0628	47.1382	89.2035	14	0.659365	0.590949	33.17	7	1.22839	0.912075	25.9131
CNAG_02091	nucleosome assembly protein 1-like 1	CP003825	complement(1221546..1223537)	330.539	-3.22113	-1.68757	0.00520795	0.0138867	1	4172	353.356	492.695	405.592	5023	330.215	474.072	362.559	4086	308.046	439.186	388.164	58	5.84883	5.24195	137.419	25	9.39336	6.97454	92.5469
CNAG_05167	hypothetical protein	CP003823	608565..609265	3021.58	-3.21858	-1.68642	0.0719541	0.137164	1	14832	3332.02	4645.94	1441.93	14896	2597.43	3728.99	1075.19	15679	3135.28	4470.01	1489.48	337	90.1386	80.7857	798.449	8	7.97281	5.91978	29.615
CNAG_04601	glycine hydroxymethyltransferase	CP003829	complement(915574..918258)	97.3694	-3.21429	-1.6845	0.0016624	0.00509038	1	1463	85.8783	119.743	142.229	2094	95.4072	136.971	151.145	2121	110.823	158.002	201.492	26	1.81713	1.62858	61.6014	10	2.60407	1.93351	37.0188
CNAG_03176	endoplasmic oxidoreductin 1	CP003827	complement(256829..259172)	92.5619	-3.21373	-1.68425	0.00111211	0.00360669	1	1573	100.683	140.385	152.923	1666	82.7686	118.827	120.252	1654	94.2346	134.352	157.127	21	1.60036	1.4343	49.755	10	2.83948	2.1083	37.0188
CNAG_00261	hypothetical protein	CP003820	686605..688802	204.356	-3.21084	-1.68295	0.00327454	0.00925844	1	2997	189.138	263.722	291.361	4714	230.913	331.509	340.256	3436	193.017	275.187	326.415	45	3.38126	3.03041	106.618	24	6.7192	4.98898	88.845
CNAG_05658	L-iditol 2-dehydrogenase	CP003833	895800..897750	19.0335	-3.20691	-1.68118	0.0138369	0.0326463	1	205	16.5615	23.0923	19.9296	338	21.1948	30.4282	24.3968	269	19.3441	27.5791	25.5546	1	0.0961876	0.0862071	2.36929	4	1.43357	1.06442	14.8075
CNAG_02431	TatD DNase	CP003825	complement(341965..343551)	47.9421	-3.2061	-1.68082	0.000603322	0.00212476	1	498	50.6558	70.631	48.4144	656	51.7928	74.3561	47.35	457	41.3776	58.9927	43.4143	4	0.484431	0.434166	9.47714	6	2.70747	2.01029	22.2113
CNAG_06273	hypothetical protein	CP003832	complement(54249..55509)	20.2306	-3.20502	-1.68033	0.0255497	0.0558849	1	169	18.2042	25.3827	16.4298	249	20.8185	29.888	17.9728	226	21.6692	30.8941	21.4696	3	0.38475	0.344828	7.10786	1	0.477857	0.354807	3.70188
CNAG_03806	acyltransferase, acyltransferase, variant	CP003821	complement(895064..896939)	172.567	-3.20164	-1.67881	0.00259749	0.00751748	1	2396	187.907	262.004	232.933	2982	181.522	260.601	215.24	2124	148.272	211.394	201.777	35	3.2681	2.929	82.925	12	4.17493	3.09987	44.4225
CNAG_06399	SH3 domain-containing protein	CP003832	complement(384829..387195)	254.313	-3.19711	-1.67677	0.00370903	0.0103396	1	2703	267.182	372.54	262.779	3277	251.422	360.953	236.533	2777	244.335	348.352	263.811	52	6.11979	5.4848	123.203	8	3.50803	2.6047	29.615
CNAG_01761	hypothetical protein	CP003830	complement(816620..817949)	1169.06	-3.19681	-1.67663	0.0439145	0.0896569	1	9259	1024.5	1428.49	900.138	13093	1124.48	1614.36	945.051	13790	1358.19	1936.39	1310.03	242	31.8812	28.5732	573.367	22	10.799	8.01821	81.4413
CNAG_04636	metacaspase-1	CP003829	812920..814845	84.7887	-3.1955	-1.67604	5.41042e-05	0.000255592	0.45112	969	87.921	122.591	94.2038	1165	82.0465	117.79	84.0895	1045	84.3985	120.328	99.2733	13	1.40438	1.25866	30.8007	7	2.8176	2.09206	25.9131
CNAG_04086	hypothetical protein	CP003821	1586880..1589261	24.8718	-3.19301	-1.67492	0.0148945	0.034758	1	440	28.6282	39.9172	42.7757	234	11.8174	16.9656	16.8901	590	34.1698	48.7164	56.0491	0	0	0	0	7	2.02047	1.50019	25.9131
CNAG_00926	alpha-1,3/alpha-1,6-mannosyltransferase	CP003824	complement(1612427..1614160)	59.1949	-3.18983	-1.67348	0.000104361	0.000457018	0.870163	782	61.7511	86.1015	76.0241	930	57.0015	81.8341	67.1273	837	58.8319	83.8776	79.5137	6	0.564108	0.505575	14.2157	10	3.50309	2.60103	37.0188
CNAG_01900	hypothetical protein	CP003830	complement(1205599..1207321)	48.4959	-3.18399	-1.67083	0.000374602	0.00139751	1	504	47.6152	66.3914	48.9977	759	55.6573	79.9043	54.7845	502	42.2152	60.1868	47.6892	8	0.899866	0.806495	18.9543	3	1.25733	0.933563	11.1056
CNAG_02922	hypothetical protein	CP003822	442606..445294	19.1428	-3.17957	-1.66883	0.00385904	0.0106899	1	311	18.2728	25.4783	30.2347	479	21.8446	31.3612	34.5742	331	17.311	24.6805	31.4445	3	0.209864	0.188088	7.10786	4	1.0426	0.774125	14.8075
CNAG_03365	hypothetical protein, hypothetical protein, variant	CP003827	753864..755453	147.32	-3.17211	-1.66544	0.00274858	0.00791903	1	1621	153.835	214.497	157.59	1892	139.367	200.082	136.564	1761	148.758	212.087	167.292	29	3.27675	2.93675	68.7093	5	2.10502	1.56297	18.5094
CNAG_03961	hypothetical protein	CP003821	1282428..1284065	21.4325	-3.16644	-1.66286	0.00733663	0.018713	1	253	19.466	27.1421	24.596	425	25.3812	36.4384	30.6764	284	19.4502	27.7305	26.9796	4	0.366429	0.328408	9.47714	2	0.682653	0.506867	7.40375
CNAG_00561	histone acetyltransferase type B catalytic subunit	CP003820	1447484..1449389	66.3833	-3.16205	-1.66086	0.000107325	0.000468277	0.894877	823	65.275	91.015	80.0101	1240	76.3369	109.593	89.503	815	57.5379	82.0327	77.4237	8	0.755457	0.67707	18.9543	10	3.51852	2.61249	37.0188
CNAG_07951	WD-repeat protein JIP5	CP003820	complement(1026246..1027925)	17.9689	-3.15992	-1.65989	0.0305432	0.0655224	1	154	15.1629	21.1421	14.9715	226	17.2717	24.7961	16.3126	245	21.4722	30.6132	23.2746	4	0.468914	0.42026	9.47714	0	0	0	0
CNAG_03882	hypothetical protein	CP003821	complement(1086495..1088543)	71.0569	-3.1596	-1.65974	6.08553e-05	0.00028347	0.507411	978	71.4945	99.687	95.0788	1365	77.4519	111.194	98.5255	987	64.2244	91.5658	93.7634	15	1.30556	1.1701	35.5393	6	1.9458	1.44475	22.2113
CNAG_02292	copper chaperone	CP003825	684124..685505	109.193	-3.15944	-1.65967	0.000279236	0.00107691	1	1012	108.638	151.478	98.3842	1451	120.903	173.573	104.733	1026	98.0392	139.776	97.4684	19	2.42845	2.17647	45.0164	3	1.42869	1.0608	11.1056
CNAG_05256	catalase 2	CP003823	complement(859607..864914)	76.2368	-3.1536	-1.657	0.00320334	0.00909104	1	2659	70.1364	97.7933	258.502	4016	82.2212	118.041	289.874	3252	76.3528	108.857	308.935	28	0.879337	0.788097	66.34	34	3.97848	2.954	125.864
CNAG_07541	proteasome assembly chaperone 2	CP003822	complement(1151065..1153772)	64.3327	-3.15335	-1.65688	1.61505e-05	8.83038e-05	0.134663	1274	69.0289	96.2491	123.855	1403	59.0044	84.7095	101.268	1347	64.9648	92.6213	127.963	20	1.29022	1.15635	47.3857	6	1.4422	1.07083	22.2113
CNAG_05692	sphingosine-1-phosphate phosphatase	CP003826	625711..628108	39.8008	-3.14455	-1.65285	0.000258857	0.00101188	1	598	42.8944	59.809	58.1361	740	41.1999	59.1485	53.4131	553	35.3081	50.3392	52.5341	8	0.683222	0.61233	18.9543	4	1.27284	0.945076	14.8075
CNAG_02327	xaa-Pro dipeptidase	CP003825	complement(600914..603137)	86.1314	-3.14454	-1.65285	0.000454535	0.00165066	1	1251	81.3952	113.492	121.619	2061	104.084	149.428	148.763	1259	72.9149	103.956	119.603	24	1.8592	1.66628	56.8629	5	1.44319	1.07157	18.5094
CNAG_03268	hypothetical protein	CP003827	complement(527673..528658)	814.768	-3.14217	-1.65176	0.0123233	0.0295264	1	5359	902.928	1258.98	520.989	5480	716.664	1028.88	395.546	5499	824.712	1175.81	522.396	95	19.0575	17.0801	225.082	20	14.949	11.0996	74.0375
CNAG_04460	RNA polymerase II transcription factor	CP003828	921018..923182	57.5082	-3.14053	-1.65101	7.5257e-05	0.000340474	0.627493	884	58.1471	81.0763	85.9403	1246	63.6149	91.3286	89.9361	867	50.7626	72.373	82.3636	14	1.09642	0.982653	33.17	5	1.45901	1.08331	18.5094
CNAG_00734	dihydroorotase, homodimeric type, dihydroorotase, homodimeric type, variant	CP003820	1918162..1920985	20.3775	-3.13841	-1.65003	0.00120771	0.00386411	1	424	20.8491	29.0706	41.2203	591	22.5567	32.3834	42.6583	405	17.7267	25.2732	38.4744	6	0.351274	0.314826	14.2157	3	0.65442	0.485905	11.1056
CNAG_01507	protein CGI121	CP003830	137289..138626	14.9509	-3.13763	-1.64968	0.0549516	0.109066	1	142	15.3089	21.3457	13.8049	212	17.7402	25.4686	15.3021	123	11.8035	16.8284	11.6848	3	0.385079	0.345123	7.10786	0	0	0	0
CNAG_04719	solute carrier family 41	CP003829	complement(595142..597582)	32.6814	-3.13567	-1.64878	0.000307679	0.00117036	1	525	31.1513	43.4352	51.0392	699	32.1928	46.2175	50.4537	657	34.7001	49.4725	62.414	6	0.423878	0.379896	14.2157	6	1.57936	1.17267	22.2113
CNAG_05041	NADH-ubiquinone oxidoreductase subunit 8	CP003823	complement(283741..286037)	82.7617	-3.13239	-1.64726	0.000170353	0.000700396	1	1290	80.206	111.834	125.411	1953	94.2508	135.311	140.967	1334	73.8282	105.258	126.728	19	1.40651	1.26057	45.0164	10	2.75823	2.04797	37.0188
CNAG_07554	capsular associated protein	CP003822	complement(1190190..1192419)	58.7599	-3.12993	-1.64613	9.83342e-05	0.000432214	0.81991	951	57.9004	80.7323	92.4539	1419	67.0577	96.2711	102.423	947	51.3216	73.17	89.9635	11	0.797381	0.714644	26.0621	10	2.70093	2.00543	37.0188
CNAG_02543	hypothetical protein	CP003825	39428..41873	33.4154	-3.12956	-1.64596	0.000509329	0.00182815	1	698	39.1318	54.5627	67.8579	776	33.7677	48.4785	56.0116	548	27.3467	38.9886	52.0591	10	0.667494	0.598234	23.6929	3	0.746121	0.553992	11.1056
CNAG_05793	hypothetical protein	CP003826	complement(888046..889523)	34.9642	-3.12918	-1.64579	0.00217871	0.0064648	1	377	35.8859	50.0369	36.651	520	38.4195	55.1568	37.5335	361	30.5872	43.6086	34.2944	7	0.79333	0.711013	16.585	1	0.422276	0.313538	3.70188
CNAG_00622	Acetylornithine aminotransferase	CP003820	1594030..1595688	40.6702	-3.12499	-1.64385	0.000525949	0.0018781	1	472	38.1075	53.1344	45.8867	746	46.749	67.1151	53.8462	517	37.1542	52.9713	49.1142	6	0.576756	0.516911	14.2157	5	1.79082	1.32967	18.5094
CNAG_06048	hypothetical protein	CP003831	complement(170630..171956)	116.254	-3.11795	-1.6406	0.000466431	0.00169018	1	997	127.435	177.687	96.9259	1146	113.696	163.227	82.7181	946	107.63	153.45	89.8685	19	2.89148	2.59146	45.0164	1	0.567032	0.421019	3.70188
CNAG_03508	hypothetical protein	CP003827	1147254..1148178	73.9365	-3.11183	-1.63776	0.000789034	0.0026842	1	460	74.516	103.9	44.7201	621	78.0816	112.098	44.8237	480	69.2121	98.6767	45.5992	8	1.54296	1.38286	18.9543	2	1.43726	1.06716	7.40375
CNAG_02752	Short-chain dehydrogenase	CP003822	complement(841789..843596)	43.0063	-3.11175	-1.63773	0.000859642	0.00288787	1	448	42.041	58.6191	43.5535	701	51.0597	73.3037	50.5981	430	35.9181	51.2089	40.8493	5	0.558647	0.500682	11.8464	5	2.08151	1.54551	18.5094
CNAG_03636	DNA-directed RNA polymerase I and III subunit RPAC2	CP003821	400346..401177	74.6968	-3.10589	-1.63501	0.00235909	0.00694074	1	350	71.7239	100.007	34.0262	482	76.667	110.067	34.7907	415	75.6996	107.926	39.4243	3	0.731964	0.656015	7.10786	5	4.54547	3.375	18.5094
CNAG_01813	mannose-1-phosphate guanyltransferase	CP003830	985985..987950	183.049	-3.10496	-1.63457	0.00244432	0.00714342	1	1830	175.253	244.361	177.908	2780	206.645	296.67	200.66	1962	167.249	238.449	186.387	25	2.85054	2.55477	59.2321	17	7.22233	5.36255	62.9319
CNAG_02789	nitrogen permease regulator 2	CP003822	complement(761604..764647)	66.9711	-3.10206	-1.63323	0.00460736	0.0125093	1	1325	61.7562	86.1085	128.813	1842	66.6376	95.6681	132.955	1748	72.5196	103.392	166.057	32	1.77577	1.59152	75.8171	3	0.620296	0.460567	11.1056
CNAG_05076	hypothetical protein	CP003823	complement(372228..373883)	33.473	-3.09298	-1.629	0.00241825	0.00708645	1	382	35.141	48.9982	37.1371	475	33.9164	48.6919	34.2854	383	31.3616	44.7128	36.3844	8	0.87622	0.785302	18.9543	0	0	0	0
CNAG_04806	golgi phosphoprotein 3	CP003829	complement(347779..349693)	142.63	-3.09213	-1.6286	0.00396657	0.0109659	1	1858	146.81	204.702	180.63	2325	142.593	204.713	167.818	1969	138.486	197.441	187.052	32	3.01046	2.69809	75.8171	8	2.80423	2.08213	29.615
CNAG_06229	hypothetical protein	CP003831	686820..688301	64.3894	-3.09036	-1.62778	0.000375037	0.0013985	1	534	63.1921	88.1107	51.9142	813	74.6754	107.207	58.6822	525	55.3006	78.843	49.8742	8	1.12716	1.0102	18.9543	4	2.09988	1.55915	14.8075
CNAG_06669	hypothetical protein	CP003826	429639..430552	166.55	-3.0893	-1.62728	0.000231815	0.000916922	1	816	166.407	232.027	79.3295	1189	188.204	270.195	85.8219	799	145.037	206.781	75.9037	7	1.69963	1.52327	16.585	11	9.95149	7.38895	40.7206
CNAG_06147	hypothetical protein	CP003831	426987..428506	44.2144	-3.08832	-1.62682	0.000851652	0.00286622	1	464	45.2612	63.1092	45.109	622	47.0939	67.6102	44.8959	464	40.288	57.4392	44.0793	7	0.812979	0.728623	16.585	3	1.2982	0.963911	11.1056
CNAG_01013	chromatin binding protein	CP003824	1436571..1438559	62.7756	-3.08211	-1.62392	0.00121791	0.00389376	1	739	53.557	74.6762	71.8438	780	43.8765	62.9911	56.3003	1409	90.8933	129.588	133.853	14	1.20801	1.08267	33.17	6	1.92902	1.43229	22.2113
CNAG_02117	NAD-binding Rossmann fold oxidoreductase	CP003825	complement(1146221..1147818)	118.049	-3.08167	-1.62371	0.000726429	0.00250288	1	1391	117.184	163.393	135.23	2109	137.905	197.984	152.227	1321	99.0585	141.229	125.493	21	2.10635	1.8878	49.755	10	3.73725	2.7749	37.0188
CNAG_01095	BEM46 family protein	CP003824	1224355..1226225	88.3577	-3.08077	-1.62329	0.000164739	0.00067966	1	1002	89.5612	124.878	97.412	1250	86.7216	124.502	90.2248	1116	88.7903	126.59	106.018	17	1.80915	1.62143	40.2779	5	1.9826	1.47207	18.5094
CNAG_04858	hypothetical protein	CP003829	196346..198196	44.5261	-3.07735	-1.62169	0.000507066	0.00182159	1	673	50.8194	70.8591	65.4274	787	46.127	66.222	56.8056	545	36.632	52.2268	51.7741	7	0.62934	0.564039	16.585	6	2.00992	1.49236	22.2113
CNAG_03097	hypothetical protein	CP003827	40914..42571	15.2027	-3.0764	-1.62124	0.0300233	0.0645524	1	180	15.1235	21.0872	17.4992	253	16.4993	23.6872	18.2615	187	13.9853	19.939	17.7647	2	0.20007	0.179311	4.73857	2	0.745457	0.553499	7.40375
CNAG_06544	non-histone chromosomal protein 6	CP003826	complement(68841..70602)	401.985	-3.07499	-1.62058	0.00614901	0.015997	1	2758	387.07	539.703	268.126	3929	427.998	614.455	283.595	3129	390.886	557.291	297.25	57	9.5245	8.53623	135.049	11	6.84858	5.08504	40.7206
CNAG_01331	hypothetical protein	CP003824	581415..582908	129.442	-3.07371	-1.61998	1.52203e-05	8.37667e-05	0.126906	1268	134.857	188.035	123.272	1676	138.354	198.628	120.973	1216	115.116	164.123	115.518	18	2.27928	2.04278	42.6471	9	4.24628	3.15284	33.3169
CNAG_03772	high-affinity glucose transporter	CP003821	complement(772402..775011)	696.946	-3.07261	-1.61947	0.042571	0.087514	1	12037	672.733	938.013	1170.21	17157	744.271	1068.51	1238.39	13545	673.834	960.695	1286.75	274	18.2326	16.3407	649.184	40	9.91739	7.36363	148.075
CNAG_02969	thioesterase, thioesterase, variant	CP003822	complement(315973..318260)	63.7562	-3.06934	-1.61793	0.000238484	0.00094196	1	832	56.8327	79.2436	80.885	1078	57.1556	82.0553	77.8099	1271	77.2804	110.18	120.743	13	1.05728	0.947577	30.8007	8	2.42425	1.8	29.615
CNAG_03642	hypothetical protein	CP003821	417809..418973	23.43	-3.06917	-1.61785	0.0594039	0.116243	1	134	23.0709	32.1685	13.0272	171	22.8519	32.8072	12.3428	159	24.3672	34.7408	15.1047	1	0.20499	0.18372	2.36929	2	1.52758	1.13422	7.40375
CNAG_05814	small subunit ribosomal protein S10e	CP003826	complement(941815..943201)	254.61	-3.06861	-1.61759	0.00181549	0.0055166	1	2392	246.292	343.413	232.544	3650	291.708	418.789	263.457	2464	225.829	321.968	234.076	36	4.41331	3.95538	85.2943	19	8.67873	6.44393	70.3357
CNAG_06640	cathepsin A (carboxypeptidase C)	CP003826	356890..359183	319.394	-3.06709	-1.61687	0.0152562	0.0354659	1	5106	343.753	479.305	496.393	5538	289.39	415.462	399.732	5424	325.038	463.412	515.271	99	7.93548	7.11208	234.559	18	5.37589	3.99158	66.6338
CNAG_04805	peptidyl-prolyl isomerase cwc27	CP003829	349795..352039	38.0376	-3.06707	-1.61686	0.000665461	0.00231482	1	519	39.8108	55.5094	50.4559	717	42.6892	61.2866	51.753	463	31.6129	45.0709	43.9843	7	0.639299	0.572965	16.585	4	1.36115	1.01065	14.8075
CNAG_01912	NAD synthetase	CP003830	complement(1246976..1250198)	257.992	-3.06648	-1.61658	0.0327016	0.0696109	1	4877	263.231	367.031	474.13	6188	259.239	372.175	446.649	5235	251.507	358.577	497.317	118	7.58296	6.79615	279.576	7	1.67608	1.24448	25.9131
CNAG_03331	Phosphatidylserine decarboxylase	CP003827	666806..668864	35.5062	-3.06342	-1.61514	0.000418547	0.00153535	1	502	33.1934	46.2826	48.8032	767	39.3649	56.5141	55.362	577	33.9604	48.4179	54.8141	12	0.944718	0.846693	28.4314	0	0	0	0
CNAG_04080	3-hydroxyanthranilate 3,4-dioxygenase	CP003821	1573097..1574742	103.398	-3.05387	-1.61064	0.000113403	0.000491198	0.945555	1086	96.658	134.773	105.578	1349	93.1934	133.793	97.3706	1519	120.341	171.573	144.303	14	1.48357	1.32963	33.17	12	4.73808	3.518	44.4225
CNAG_05731	glyoxal oxidase	CP003826	complement(718819..721339)	103.469	-3.05369	-1.61055	0.00340599	0.0095943	1	1832	111.485	155.447	178.103	2302	108.733	156.102	166.158	1665	90.1892	128.584	158.172	28	2.02872	1.81822	66.34	10	2.69963	2.00446	37.0188
CNAG_04953	hypothetical protein	CP003823	66271..68478	603.471	-3.05098	-1.60927	0.0348118	0.0735209	1	8380	632.41	881.789	814.683	9754	571.351	820.258	704.042	9031	606.652	864.913	857.931	175	15.7241	14.0925	414.625	27	9.03923	6.71159	99.9507
CNAG_01116	beta-ketoacyl reductase	CP003824	1167172..1169939	196.532	-3.05079	-1.60918	0.00507706	0.013603	1	3662	205.943	287.153	356.011	4976	217.208	311.833	359.167	3325	166.445	237.303	315.87	48	3.21398	2.88049	113.726	30	7.48451	5.55722	111.056
CNAG_02366	4-aminobutyrate aminotransferase	CP003825	complement(505430..507584)	62.2123	-3.04462	-1.60626	0.000132553	0.000557352	1	857	63.0514	87.9145	83.3155	1077	61.5028	88.2963	77.7377	948	62.0828	88.5124	90.0585	14	1.22635	1.0991	33.17	5	1.63191	1.21169	18.5094
CNAG_02974	voltage-dependent anion channel protein 2	CP003822	303441..304798	888.059	-3.03728	-1.60278	0.0311214	0.0666213	1	7771	882.318	1230.24	755.478	10719	944.643	1356.17	773.696	8284	837.216	1193.63	786.967	162	21.8996	19.6273	383.824	32	16.118	11.9676	118.46
CNAG_02295	phosphotransferase enzyme family protein	CP003825	complement(677347..679080)	156.386	-3.03728	-1.60278	0.0192523	0.0434206	1	1794	152.665	212.865	174.408	2615	172.724	247.971	188.75	1898	143.768	204.972	180.307	46	4.66065	4.17706	108.987	2	0.755021	0.5606	7.40375
CNAG_04764	Dihydrofolate reductase	CP003829	464461..466495	15.1704	-3.03471	-1.60156	0.0190359	0.0430023	1	189	12.7924	17.8369	18.3741	351	18.4401	26.4735	25.3351	237	14.2787	20.3574	22.5146	1	0.0805868	0.0722251	2.36929	4	1.20106	0.891782	14.8075
CNAG_06063	cytochrome c oxidase assembly protein subunit 15	CP003831	complement(206035..207639)	51.6763	-3.02956	-1.59911	0.000250594	0.000984663	1	582	48.4792	67.596	56.5806	859	55.5381	79.733	62.0025	688	51.0117	72.7282	65.3589	9	0.89258	0.799965	21.3236	5	1.84763	1.37186	18.5094
CNAG_00144	hypothetical protein, hypothetical protein, variant	CP003820	complement(388360..390362)	35.5186	-3.02856	-1.59863	0.000777814	0.00265469	1	514	37.2079	51.8802	49.9698	709	39.8368	57.1915	51.1755	458	29.5112	42.0746	43.5093	4	0.34475	0.308979	9.47714	7	2.24793	1.66908	25.9131
CNAG_00355	hypothetical protein	CP003820	904126..905654	108.317	-3.02205	-1.59553	0.00164478	0.00504383	1	1104	112.57	156.96	107.328	1508	119.349	171.343	108.847	1025	93.0306	132.635	97.3734	21	2.54944	2.28491	49.755	3	1.35702	1.00758	11.1056
CNAG_00984	glucose and ribitol dehydrogenase	CP003824	1505337..1507351	633.017	-3.02003	-1.59456	0.0359202	0.0756512	1	8895	665.694	928.199	864.75	7848	455.883	654.487	566.468	11671	777.475	1108.46	1108.73	177	15.7716	14.1351	419.364	37	12.2841	9.12091	136.969
CNAG_06377	solute carrier family 25 (mitochondrial phosphate transporter), member 3	CP003832	332513..334219	580.937	-3.01851	-1.59383	0.0406408	0.0841895	1	6048	541.737	755.361	587.972	9218	640.883	920.082	665.354	7026	560.189	798.67	667.459	159	16.9569	15.1974	376.716	12	4.76838	3.54051	44.4225
CNAG_06443	glucose-regulated protein	CP003832	complement(498973..501910)	343.45	-3.01798	-1.59358	0.0246459	0.0541353	1	7419	388.132	541.185	721.257	7804	316.896	454.951	563.292	6986	325.321	463.815	663.659	137	8.5335	7.64806	324.592	27	6.2663	4.6527	99.9507
CNAG_06417	AP-2 complex subunit sigma	CP003832	428683..429606	87.0995	-3.01671	-1.59297	0.00324345	0.00918611	1	380	93.1733	129.914	36.9427	474	90.2094	129.509	34.2133	357	77.9158	111.086	33.9144	5	1.45966	1.3082	11.8464	3	3.26319	2.42291	11.1056
CNAG_03865	cytoplasmic protein	CP003821	1040596..1042307	246.208	-3.01309	-1.59124	0.00320811	0.00909839	1	2493	234.471	326.93	242.363	3015	220.099	315.985	217.622	3393	284.053	404.979	322.33	43	4.81512	4.3155	101.879	18	7.51021	5.5763	66.6338
CNAG_01986	hypothetical protein	CP003830	complement(1453944..1455658)	39.4681	-3.01035	-1.58993	0.00143749	0.00449749	1	442	39.5351	55.125	42.9702	550	38.1846	54.8196	39.6989	511	40.6846	58.0047	48.5442	5	0.532479	0.477229	11.8464	5	1.98401	1.47312	18.5094
CNAG_01790	upstream activation factor subunit UAF30	CP003830	complement(936301..937887)	30.9325	-3.00741	-1.58852	0.00588205	0.0154276	1	328	32.6521	45.5279	31.8874	455	35.1572	50.4733	32.8418	282	24.9883	35.6261	26.7896	2	0.23705	0.212453	4.73857	5	2.20811	1.63951	18.5094
CNAG_01228	hypothetical protein	CP003824	complement(878156..879393)	64.4071	-3.00357	-1.58668	0.000512626	0.0018384	1	557	67.89	94.6611	54.1502	764	72.2785	103.766	55.1454	489	53.0529	75.6383	46.4542	11	1.5963	1.43067	26.0621	1	0.540709	0.401474	3.70188
CNAG_06414	cytochrome c oxidase-assembly factor COX23, mitochondrial	CP003832	419494..421277	33.4468	-3.00352	-1.58665	0.0025266	0.00734547	1	407	34.3332	47.8719	39.5676	562	36.7978	52.8287	40.5651	389	29.2092	41.644	36.9544	8	0.803495	0.720123	18.9543	1	0.374226	0.277861	3.70188
CNAG_01347	co-chaperone	CP003824	536409..539028	138.216	-3.00296	-1.58638	0.00802214	0.020208	1	2477	143.134	199.576	240.808	3338	149.716	214.939	240.936	2368	121.8	173.652	224.956	53	3.6464	3.26804	125.572	7	1.79443	1.33236	25.9131
CNAG_07803	hypothetical protein	CP003823	complement(248865..250378)	15.8574	-3.00286	-1.58634	0.0340402	0.0720558	1	182	16.3139	22.7469	17.6936	244	16.9762	24.3719	17.6119	179	14.282	20.362	17.0047	2	0.213446	0.191299	4.73857	2	0.795296	0.590504	7.40375
CNAG_04777	S-adenosylmethionine-dependent methyltransferase	CP003829	432714..434384	46.3257	-3.00162	-1.58574	0.00222924	0.00659362	1	388	37.8185	52.7315	37.7204	516	39.038	56.0448	37.2448	716	62.1205	88.5661	68.0189	7	0.81235	0.72806	16.585	4	1.7296	1.28422	14.8075
CNAG_03819	sterol 24-C-methyltransferase	CP003821	922605..924403	78.6744	-3.00132	-1.5856	0.000282797	0.00108963	1	793	78.8179	109.898	77.0935	1071	82.6241	118.619	77.3046	843	74.5811	106.331	80.0837	12	1.42006	1.27271	28.4314	6	2.64555	1.96431	22.2113
CNAG_05525	small subunit ribosomal protein S26	CP003833	553910..554801	557.112	-3.00024	-1.58508	0.00351035	0.00984172	1	2527	538.876	751.372	245.669	4054	671.016	963.342	292.617	2431	461.443	657.886	230.941	26	6.6013	5.91634	61.6014	32	30.2724	22.4771	118.46
CNAG_05574	phosphatidylinositol glycan, class C	CP003833	complement(675644..677732)	33.3959	-2.99988	-1.58491	0.000869064	0.00291483	1	518	35.7716	49.8774	50.3587	602	32.2679	46.3252	43.4523	523	32.1484	45.8344	49.6842	10	0.822206	0.736893	23.6929	1	0.306352	0.227465	3.70188
CNAG_05241	U6 snRNA-associated Sm-like protein LSm7	CP003823	814499..815434	94.447	-2.99906	-1.58451	0.00170215	0.00519684	1	416	89.6207	124.961	40.4425	639	106.852	153.401	46.1229	453	86.8686	123.85	43.0343	9	2.3085	2.06897	21.3236	1	0.955715	0.709614	3.70188
CNAG_01373	septin ring protein	CP003824	complement(467120..470084)	30.5833	-2.99695	-1.58349	0.000641582	0.00223922	1	618	33.2562	46.3702	60.0805	819	34.2085	49.1113	59.1153	507	24.2852	34.6238	48.1642	13	0.832914	0.74649	30.8007	0	0	0	0
CNAG_02883	Ras-like GTP-binding protein, putative	CP003822	complement(533920..536049)	178.273	-2.99602	-1.58305	0.00347816	0.00976461	1	2061	185.931	259.25	200.365	3088	216.231	310.431	222.891	1652	132.658	189.133	156.937	30	3.22232	2.88797	71.0786	15	6.00315	4.45731	55.5282
CNAG_04743	oligosaccharyltransferase complex subunit beta	CP003829	complement(522013..523786)	50.8016	-2.99585	-1.58296	0.000355129	0.00133022	1	698	57.3084	79.9069	67.8579	842	53.6587	77.0349	60.7754	567	41.4377	59.0783	53.8641	7	0.684279	0.613278	16.585	7	2.54961	1.89308	25.9131
CNAG_07402	pantothenate transporter	CP003824	94550..98567	58.8128	-2.9929	-1.58155	0.00082324	0.0027824	1	1492	65.3355	91.0993	145.049	1638	55.6749	79.9295	118.231	1422	55.428	79.0245	135.088	26	1.35558	1.21493	61.6014	5	0.971322	0.721203	18.5094
CNAG_06482	Amidase	CP003832	complement(632168..634487)	36.6564	-2.99147	-1.58085	0.000547562	0.0019501	1	560	38.6932	53.9511	54.4418	782	41.939	60.2096	56.4447	477	29.3369	41.826	45.3142	5	0.411329	0.368649	11.8464	7	2.14564	1.59313	25.9131
CNAG_05059	pyruvate dehydrogenase E1 component subunit beta	CP003823	322952..325101	102.162	-2.99088	-1.58057	0.00022067	0.000879094	1	1206	97.2432	135.589	117.244	1755	109.839	157.689	126.676	1385	99.4057	141.724	131.573	22	2.11207	1.89292	52.1243	7	2.50394	1.85916	25.9131
CNAG_07509	Xaa-Pro aminopeptidase	CP003822	complement(346858..349283)	42.8981	-2.98888	-1.57961	0.000551945	0.00196252	1	537	40.5255	56.506	52.2058	738	43.2291	62.0617	53.2687	669	44.9397	64.0712	63.5539	7	0.628963	0.563701	16.585	6	2.00872	1.49147	22.2113
CNAG_05215	hypothetical protein	CP003823	complement(752927..754862)	63.2102	-2.98723	-1.57881	0.000243505	0.00095952	1	905	65.3244	91.0839	87.9819	1221	68.4082	98.2099	88.1316	870	55.8979	79.6945	82.6486	16	1.37505	1.23238	37.9086	4	1.28085	0.95103	14.8075
CNAG_07423	hypothetical protein	CP003824	complement(521563..523200)	20.8227	-2.98143	-1.576	0.0104295	0.0254273	1	258	20.4887	28.568	25.0821	376	23.1765	33.2732	27.1396	266	18.8029	26.8076	25.2696	5	0.472756	0.423702	11.8464	1	0.352296	0.261578	3.70188
CNAG_03249	THO complex subunit 4	CP003827	446630..448153	118.278	-2.9795	-1.57507	0.000329693	0.00124388	1	1047	123.32	171.949	101.787	1389	126.986	182.307	100.258	997	104.528	149.027	94.7134	20	2.80472	2.5137	47.3857	3	1.56755	1.1639	11.1056
CNAG_05123	hypothetical protein	CP003823	complement(489298..490772)	23.1962	-2.97743	-1.57407	0.0189118	0.0427682	1	233	24.5936	34.2917	22.6517	282	23.1037	33.1687	20.3547	233	21.8913	31.2108	22.1346	2	0.251344	0.225265	4.73857	3	1.40476	1.04303	11.1056
CNAG_02153	glucose repression regulatory protein TUP1	CP003825	1066044..1068743	46.3056	-2.97394	-1.57237	0.000334313	0.0012579	1	765	45.1792	62.9947	74.3714	1116	51.1571	73.4436	80.5527	810	42.5805	60.7077	76.9487	9	0.632837	0.567173	21.3236	9	2.35794	1.75076	33.3169
CNAG_07376	hypothetical protein	CP003820	1617777..1619875	32.2356	-2.97219	-1.57153	0.000500893	0.0018033	1	554	34.0586	47.489	53.8585	681	32.496	46.6528	49.1545	551	30.1521	42.9884	52.3441	7	0.512375	0.45921	16.585	5	1.36364	1.0125	18.5094
CNAG_02207	hypothetical protein	CP003825	complement(918543..920232)	26.9332	-2.97158	-1.57123	0.00671042	0.0173064	1	334	29.3132	40.8723	32.4707	437	29.7689	42.7377	31.5426	278	21.7175	30.963	26.4096	3	0.31348	0.280953	7.10786	4	1.55736	1.15634	14.8075
CNAG_00684	Ribulose-phosphate 3-epimerase	CP003820	complement(1782286..1783698)	141.468	-2.96904	-1.57	5.25036e-05	0.000249019	0.437775	1237	143.817	200.529	120.258	1693	152.779	219.337	122.201	1235	127.808	182.218	117.323	24	3.3222	2.97748	56.8629	4	2.06307	1.53182	14.8075
CNAG_04167	hypothetical protein	CP003828	complement(179820..181706)	99.424	-2.96869	-1.56983	0.000247777	0.000975432	1	1460	116.163	161.97	141.938	1583	97.7602	140.349	114.261	1191	84.3484	120.257	113.143	23	2.17879	1.95272	54.4936	6	2.11778	1.57244	22.2113
CNAG_01111	translation initiation factor 3 subunit K	CP003824	complement(1183060..1184494)	93.6373	-2.9671	-1.56906	0.000199927	0.000806477	1	798	90.6048	126.333	77.5796	1156	101.876	146.258	83.4399	875	88.4312	126.078	83.1236	14	1.89256	1.69618	33.17	5	2.51844	1.86993	18.5094
CNAG_06113	hypothetical protein	CP003831	345316..347069	252.157	-2.96512	-1.56809	0.00590628	0.0154669	1	2777	240.043	334.7	269.973	4438	297.76	427.478	320.334	2842	218.669	311.76	269.986	52	5.35167	4.79638	123.203	16	6.13545	4.55555	59.23
CNAG_01540	dehydrogenase	CP003830	complement(238023..240162)	55.5584	-2.96352	-1.56731	0.000604253	0.00212495	1	529	44.5949	62.1801	51.4281	985	64.4513	92.5293	71.0972	768	57.6289	82.1624	72.9588	6	0.602218	0.539731	14.2157	9	3.36578	2.49908	33.3169
CNAG_00356	survival factor 1	CP003820	905761..907801	136.776	-2.96157	-1.56636	0.00679512	0.0174977	1	1791	134.757	187.896	174.117	2550	148.923	213.801	184.059	1891	126.648	180.563	179.642	35	3.13543	2.81009	82.925	7	2.33651	1.73485	25.9131
CNAG_00195	exosome complex protein LRP1	CP003820	complement(529461..530493)	44.0152	-2.96095	-1.56606	0.00628441	0.0162984	1	326	47.0624	65.6206	31.6929	427	47.8465	68.6907	30.8208	289	37.1368	52.9464	27.4545	4	0.687526	0.616188	9.47714	3	1.92128	1.42654	11.1056
CNAG_01368	hypothetical protein, hypothetical protein, variant	CP003824	480921..483410	7.642	-2.96057	-1.56588	0.0706761	0.135098	1	134	7.74675	10.8015	13.0272	133	5.96804	8.56799	9.59992	179	9.21122	13.1326	17.0047	0	0	0	0	3	0.769394	0.571272	11.1056
CNAG_03289	methionine aminopeptidase, type II	CP003827	573411..575693	51.4372	-2.9528	-1.56209	0.000298171	0.00113991	1	606	48.1549	67.1439	58.9139	892	55.0172	78.9852	64.3844	723	51.1394	72.9102	68.6839	11	1.04072	0.932732	26.0621	4	1.41007	1.04697	14.8075
CNAG_04667	hypothetical protein	CP003829	733651..734543	88.6781	-2.95235	-1.56186	0.000868749	0.00291483	1	480	89.356	124.592	46.6644	631	91.1753	130.896	45.5455	516	85.503	121.903	49.0192	9	1.99479	1.78781	21.3236	2	1.65168	1.22636	7.40375
CNAG_05876	hypothetical protein, hypothetical protein, variant 1, hypothetical protein, variant 2	CP003826	1096863..1097497	31.7752	-2.95145	-1.56143	0.0697662	0.133512	1	135	32.8454	45.7974	13.1244	207	39.091	56.1209	14.9412	108	23.3892	33.3463	10.2598	3	0.869031	0.778859	7.10786	0	0	0	0
CNAG_04256	hypothetical protein	CP003828	complement(414327..416760)	47.503	-2.94635	-1.55893	0.000115171	0.000496534	0.960297	758	48.9898	68.308	73.6909	964	48.3592	69.4267	69.5814	785	45.1602	64.3855	74.5738	10	0.769501	0.689657	23.6929	7	2.007	1.49019	25.9131
CNAG_01320	large subunit ribosomal protein L17	CP003824	601419..603054	38.501	-2.94501	-1.55827	0.00163863	0.00503607	1	449	39.9626	55.7212	43.6507	582	40.2065	57.7223	42.0087	446	35.3339	50.3761	42.3693	7	0.741786	0.664817	16.585	3	1.18452	0.879501	11.1056
CNAG_06213	hypothetical protein	CP003831	complement(641592..644780)	163.275	-2.94438	-1.55796	0.00978173	0.0240236	1	3769	182.064	253.857	366.413	4097	153.613	220.534	295.721	3585	154.147	219.77	340.569	65	3.73838	3.35048	154.004	17	3.643	2.70491	62.9319
CNAG_01239	Chitin deacetylase	CP003824	complement(838809..841369)	44.0852	-2.94042	-1.55602	0.000596588	0.00210599	1	728	44.2165	61.6525	70.7744	1184	55.8175	80.1342	85.461	596	32.2217	45.939	56.6191	14	1.0124	0.907356	33.17	3	0.808327	0.60018	11.1056
CNAG_05218	adenylyl cyclase-associated protein	CP003823	759344..761385	121.149	-2.93764	-1.55466	0.00439272	0.011989	1	1604	121.924	170.003	155.937	2245	132.455	190.159	162.044	1612	109.069	155.501	153.137	20	1.81004	1.62223	47.3857	17	5.73256	4.2564	62.9319
CNAG_00075	hypothetical protein	CP003820	complement(208302..209325)	188.906	-2.93607	-1.55388	0.000892421	0.00297165	1	1408	200.962	280.207	136.882	1649	182.682	262.267	119.025	1441	183.073	261.01	136.893	26	4.41831	3.95986	61.6014	5	3.16587	2.35065	18.5094
CNAG_04204	transcription elongation factor spt4	CP003828	complement(285049..286283)	55.6467	-2.93476	-1.55324	0.00101256	0.00332288	1	519	60.7327	84.6815	50.4559	659	59.8558	85.9318	47.5665	445	46.3516	66.0842	42.2743	5	0.696623	0.624341	11.8464	6	3.11472	2.31267	22.2113
CNAG_05288	HUS1 checkpoint protein, HUS1 checkpoint protein, variant	CP003823	complement(938437..940557)	22.8079	-2.93469	-1.55321	0.0116458	0.0280888	1	288	25.2937	35.2677	27.9987	346	23.5863	33.8617	24.9742	250	19.5438	27.8639	23.7496	6	0.627398	0.562298	14.2157	0	0	0	0
CNAG_00739	hypothetical protein	CP003820	1932673..1934713	70.7799	-2.92919	-1.5505	0.000708067	0.0024477	1	916	68.8388	95.9841	89.0513	1350	78.7476	113.054	97.4428	968	64.7534	92.3199	91.9585	21	1.87901	1.68405	49.755	1	0.333389	0.24754	3.70188
CNAG_05327	hypothetical protein	CP003823	complement(1063135..1066555)	19.2157	-2.92898	-1.5504	0.00328282	0.00927555	1	412	20.4184	28.47	40.0536	524	20.1568	28.938	37.8222	387	17.072	24.3398	36.7644	5	0.295031	0.264418	11.8464	4	0.879423	0.652968	14.8075
CNAG_05339	hypothetical protein	CP003833	18334..19627	149.584	-2.92896	-1.55039	0.0057515	0.0151277	1	1302	154.802	215.845	126.577	1738	160.391	230.265	125.449	1262	133.559	190.417	119.888	35	4.95457	4.44048	82.925	0	0	0	0
CNAG_02234	large subunit ribosomal protein L6e	CP003825	835667..837402	194.41	-2.92526	-1.54857	0.00398035	0.0109895	1	2222	187.316	261.18	216.017	3553	232.483	333.763	256.455	2178	163.432	233.007	206.907	38	3.81405	3.4183	90.0329	16	5.9836	4.4428	59.23
CNAG_03263	translation elongation factor Tu	CP003827	514736..516621	176.509	-2.92369	-1.54779	0.00314296	0.00893183	1	2201	173.369	241.734	213.976	3330	203.592	292.286	240.359	2176	152.567	217.516	206.717	27	2.53214	2.2694	63.9707	25	8.73583	6.48632	92.5469
CNAG_00688	hypothetical protein	CP003820	complement(1792646..1793844)	72.4973	-2.92003	-1.54599	0.000788934	0.0026842	1	577	81.5234	113.671	56.0945	702	76.9855	110.524	50.6703	469	58.9832	84.0933	44.5543	11	1.85042	1.65842	26.0621	1	0.626786	0.465386	3.70188
CNAG_03649	hypothetical protein	CP003821	439385..440695	25.651	-2.91998	-1.54596	0.0212234	0.0474043	1	210	25.0864	34.9787	20.4157	283	26.2404	37.6719	20.4269	241	25.6262	36.5357	22.8946	2	0.28446	0.254944	4.73857	3	1.58984	1.18045	11.1056
CNAG_01097	short-chain dehydrogenase/reductase SDR	CP003824	1221471..1223346	137.276	-2.91849	-1.54522	0.00506791	0.0135872	1	1748	148.05	206.431	169.936	2064	135.689	194.801	148.979	1699	128.089	182.618	161.402	28	2.82357	2.5306	66.34	10	3.75735	2.78982	37.0188
CNAG_01772	hypothetical protein	CP003830	complement(847816..849796)	57.7239	-2.9148	-1.5434	0.000715901	0.00247273	1	522	50.3731	70.2367	50.7476	839	62.8428	90.22	60.5589	698	59.956	85.4802	66.3089	7	0.804264	0.720813	16.585	7	2.99667	2.22502	25.9131
CNAG_04346	dihydrodipicolinate synthase	CP003828	631910..633774	104.979	-2.9074	-1.53973	0.000642648	0.00224201	1	1228	96.9091	135.123	119.383	2056	125.937	180.802	148.402	1311	92.0912	131.296	124.543	16	1.50335	1.34736	37.9086	15	5.25134	3.8991	55.5282
CNAG_01637	COPII-coated vesicle component Erv46	CP003830	479716..482057	69.2881	-2.90096	-1.53653	0.000325702	0.00122938	1	927	71.7623	100.06	90.1207	1327	79.7357	114.472	95.7827	818	56.3663	80.3623	77.7087	14	1.29038	1.15649	33.17	7	2.40396	1.78493	25.9131
CNAG_01380	Phosphatidylserine decarboxylase	CP003824	445387..447849	97.0295	-2.89955	-1.53583	0.00172813	0.00526842	1	1429	102.037	142.274	138.924	1856	102.865	147.679	133.966	1356	86.1857	122.876	128.818	28	2.38044	2.13344	66.34	4	1.26707	0.940792	14.8075
CNAG_02681	Phytase	CP003822	complement(1035566..1038054)	73.5717	-2.89744	-1.53478	0.00026353	0.00102726	1	1367	85.7977	119.63	132.896	1594	77.6535	111.483	115.055	1025	57.2639	81.6419	97.3734	23	1.71873	1.54039	54.4936	5	1.39216	1.03368	18.5094
CNAG_00858	hypothetical protein	CP003820	2275538..2277849	12.6579	-2.89666	-1.53439	0.0228142	0.0505916	1	250	14.7506	20.5672	24.3044	272	12.4567	17.8835	19.6329	205	10.7665	15.3499	19.4747	1	0.0702494	0.0629602	2.36929	4	1.04699	0.777387	14.8075
CNAG_03984	hypothetical protein	CP003821	complement(1332379..1333748)	98.1877	-2.89527	-1.5337	0.000623175	0.00218245	1	766	110.33	153.836	74.4687	875	97.822	140.438	63.1574	674	86.4116	123.198	64.0289	8	1.37191	1.22956	18.9543	8	5.11171	3.79542	29.615
CNAG_05575	hypothetical protein	CP003833	677764..679090	39.6125	-2.895	-1.53356	0.00462824	0.0125578	1	362	42.0872	58.6835	35.1928	456	41.1502	59.0772	32.914	344	35.6	50.7554	32.6795	6	0.83055	0.744371	14.2157	2	1.03154	0.765912	7.40375
CNAG_07335	cystinosin	CP003820	582881..584887	61.2298	-2.89197	-1.53205	0.000778915	0.00265736	1	1027	67.4828	94.0933	99.8425	1392	70.9949	101.924	100.474	773	45.2118	64.4591	73.4338	6	0.469403	0.420698	14.2157	15	4.37247	3.24654	55.5282
CNAG_02130	RNA-binding protein 39	CP003825	complement(1116622..1119683)	85.0559	-2.8909	-1.53152	0.00622992	0.0161974	1	1836	91.4222	127.473	178.491	2333	90.1694	129.451	168.396	1660	73.576	104.898	157.697	13	0.770717	0.690747	30.8007	27	5.96425	4.42843	99.9507
CNAG_05693	hypothetical protein	CP003826	629099..630839	22.6014	-2.89038	-1.53126	0.02507	0.054888	1	230	24.3996	34.0211	22.36	323	26.5964	38.183	23.3141	178	16.8083	23.9639	16.9097	4	0.505228	0.452805	9.47714	1	0.470617	0.349431	3.70188
CNAG_05786	hypothetical protein, hypothetical protein, variant	CP003826	complement(867266..869398)	33.8206	-2.88719	-1.52967	0.000717183	0.00247614	1	515	34.2688	47.782	50.0671	684	35.3275	50.7178	49.371	538	31.8656	45.4313	51.1091	8	0.633802	0.568038	18.9543	4	1.18077	0.876715	14.8075
CNAG_02127	cyclin-dependent protein kinase regulator	CP003825	1125641..1126958	47.983	-2.88689	-1.52952	0.00183045	0.00555397	1	443	50.0726	69.8178	43.0674	562	49.3058	70.7857	40.5651	443	44.5707	63.5451	42.0843	4	0.538305	0.48245	9.47714	6	3.00857	2.23385	22.2113
CNAG_02115	Non-histone chromosomal protein 6, putative	CP003825	1149871..1151251	80.8589	-2.88625	-1.5292	0.000449854	0.00163794	1	680	85.9577	119.854	66.108	938	92.0331	132.127	67.7047	574	64.5858	92.081	54.5291	7	1.05353	0.944214	16.585	8	4.4862	3.33099	29.615
CNAG_05384	CDP-diacylglycerol-inositol 3- phosphatidyltransferase	CP003833	complement(161725..163781)	92.7962	-2.88424	-1.52819	0.00486642	0.0131252	1	1038	90.1573	125.709	100.912	1362	91.8219	131.824	98.309	1247	96.4094	137.452	118.463	28	2.89557	2.59512	66.34	1	0.385316	0.286095	3.70188
CNAG_02506	3,4-dihydroxy-2-butanone-4-phosphate synthase	CP003825	complement(138547..139786)	37.1184	-2.8837	-1.52792	0.00800184	0.0201752	1	290	36.4028	50.7576	28.1931	439	42.7728	61.4066	31.687	288	32.1795	45.8788	27.3595	5	0.747274	0.669736	11.8464	2	1.11373	0.826941	7.40375
CNAG_05808	syntaxin 18	CP003826	complement(929339..930749)	41.2371	-2.8828	-1.52747	0.00269238	0.00776248	1	484	46.5279	64.8754	47.0533	625	46.6352	66.9517	45.1124	357	30.5482	43.5531	33.9144	4	0.457827	0.410322	9.47714	6	2.55878	1.89988	22.2113
CNAG_04737	hypothetical protein	CP003829	complement(536863..541076)	629.365	-2.88244	-1.52729	0.0626187	0.121733	1	17777	642.507	895.867	1728.24	20919	586.848	842.506	1509.93	20476	658.739	939.175	1945.19	412	17.7292	15.8896	976.146	59	9.45985	7.0239	218.411
CNAG_04529	cytochrome c oxidase-assembly factor COX16	CP003828	complement(1098869..1099650)	22.8899	-2.88218	-1.52716	0.080703	0.151623	1	146	25.5559	35.6334	14.1938	221	30.0259	43.1066	15.9518	84	13.0878	18.6595	7.97987	1	0.208406	0.186782	2.36929	2	1.55304	1.15312	7.40375
CNAG_01778	hypothetical protein	CP003830	862812..864478	122.328	-2.87988	-1.52601	0.00298185	0.00852263	1	1351	120.927	168.612	131.341	1740	120.888	173.552	125.593	1571	125.168	178.454	149.243	30	3.19714	2.86541	71.0786	3	1.19125	0.884498	11.1056
CNAG_03380	hypothetical protein	CP003827	800875..802079	30.8296	-2.8786	-1.52537	0.0134984	0.0319925	1	235	28.643	39.9378	22.8461	340	32.1658	46.1788	24.5412	292	31.6798	45.1664	27.7395	5	0.725593	0.650305	11.8464	1	0.540709	0.401474	3.70188
CNAG_02360	hypothetical protein	CP003825	520761..522464	183.241	-2.87807	-1.5251	0.0113705	0.0275122	1	2234	191.4	266.875	217.184	2519	167.514	240.491	181.821	2502	190.807	272.037	237.686	49	4.99835	4.47972	116.095	7	2.66054	1.97544	25.9131
CNAG_00761	coiled-coil domain-containing protein 12	CP003820	complement(2000156..2001207)	103.082	-2.87514	-1.52363	0.0009646	0.00318528	1	699	106.781	148.888	67.9551	969	114.896	164.951	69.9423	644	87.5694	124.849	61.179	12	2.18258	1.95612	28.4314	4	2.71075	2.01272	14.8075
CNAG_05816	hypothetical protein	CP003826	complement(947853..949653)	13.2053	-2.87476	-1.52344	0.0413494	0.0854664	1	159	12.4696	17.3867	15.4576	251	15.279	21.9352	18.1171	170	11.8673	16.9194	16.1497	2	0.186749	0.167372	4.73857	2	0.695822	0.516645	7.40375
CNAG_01180	hypothetical protein	CP003824	complement(989492..991972)	63.8921	-2.87078	-1.52144	0.000289797	0.00111164	1	999	63.2679	88.2164	97.1204	1423	69.9501	100.424	102.712	1037	58.4583	83.3449	98.5134	16	1.20645	1.08127	37.9086	8	2.24761	1.66884	29.615
CNAG_02131	iron-sulfur cluster assembly protein	CP003825	1114319..1115729	85.0076	-2.86707	-1.51958	0.000181355	0.000739795	1	825	83.8501	116.915	80.2045	1062	83.7798	120.278	76.655	966	87.3928	124.597	91.7685	14	1.69414	1.51836	33.17	6	2.70529	2.00867	22.2113
CNAG_04679	histone deacetylase complex subunit	CP003829	711208..712471	46.0251	-2.86655	-1.51931	0.0020534	0.00616093	1	386	42.3388	59.0343	37.526	644	54.828	78.7136	46.4838	419	40.9086	58.324	39.8043	8	1.04475	0.936348	18.9543	2	0.973182	0.722584	7.40375
CNAG_03507	mitochondrial-processing peptidase subunit beta	CP003827	complement(1145515..1147239)	189.431	-2.86411	-1.51809	0.00696813	0.017877	1	2031	179.625	250.456	197.449	3296	226.261	324.83	237.905	2063	162.407	231.546	195.982	42	4.4226	3.96371	99.51	10	3.92346	2.91315	37.0188
CNAG_07691	hypothetical protein	CP003826	complement(1304654..1306350)	59.9536	-2.85904	-1.51553	0.000383208	0.00142198	1	899	73.9558	103.119	87.3986	904	57.7226	82.8693	65.2506	658	48.1823	68.6942	62.509	6	0.587674	0.526696	14.2157	11	4.01438	2.98066	40.7206
CNAG_01181	small subunit ribosomal protein S27Ae	CP003824	988540..989624	494.654	-2.85788	-1.51494	0.0118036	0.0284281	1	3569	490.51	683.934	346.97	5088	542.768	779.223	367.251	3684	450.683	642.545	349.974	55	8.99989	8.06605	130.311	31	18.9006	14.0337	114.758
CNAG_07352	hypothetical protein	CP003820	868926..871253	83.0146	-2.85597	-1.51398	0.00264345	0.00763723	1	1419	82.9478	115.657	137.952	2147	97.4136	139.852	154.97	1320	68.6824	97.9216	125.398	25	1.73994	1.5594	59.2321	9	2.33388	1.73289	33.3169
CNAG_05827	methionine-tRNA ligase, beta subunit	CP003826	975462..977743	29.3323	-2.85415	-1.51306	0.0013932	0.00438192	1	463	29.2489	40.7826	45.0117	705	34.5687	49.6284	50.8868	430	24.1794	34.473	40.8493	3	0.225643	0.20223	7.10786	8	2.24198	1.66466	29.615
CNAG_02921	hypothetical protein	CP003822	445523..447091	130.225	-2.85003	-1.51098	0.0137795	0.032557	1	1502	134.252	187.192	146.021	1977	137.159	196.912	142.7	1499	119.262	170.034	142.403	38	4.04397	3.62437	90.0329	2	0.79304	0.588829	7.40375
CNAG_01709	translation initiation factor 5	CP003830	complement(675655..677775)	189.844	-2.84816	-1.51003	0.0048826	0.0131538	1	2589	190.367	265.435	251.696	3686	210.369	302.015	266.055	2579	168.796	240.654	245.001	50	4.37726	3.92308	118.464	12	3.9143	2.90636	44.4225
CNAG_04611	ubiquitin-conjugating enzyme E2 H	CP003829	888298..889859	132.116	-2.84791	-1.50991	0.00163769	0.00503607	1	1201	136.731	190.648	116.758	1415	125.039	179.512	102.135	1328	134.577	191.868	126.158	29	3.93092	3.52304	68.7093	2	1.0101	0.749999	7.40375
CNAG_01578	hypothetical protein	CP003830	341833..343839	46.9327	-2.84528	-1.50857	0.000426095	0.00155892	1	704	46.648	65.0428	68.4412	904	46.4937	66.7486	65.2506	808	47.6564	67.9445	76.7587	9	0.710028	0.636355	21.3236	8	2.3516	1.74605	29.615
CNAG_05440	pyridoxamine 5'-phosphate oxidase	CP003833	complement(315181..316936)	26.2466	-2.84196	-1.50689	0.00554993	0.0146952	1	331	26.0723	36.3534	32.179	483	29.53	42.3947	34.8629	330	23.1374	32.9873	31.3495	4	0.375132	0.336208	9.47714	4	1.39773	1.03781	14.8075
CNAG_06029	peptidyl-tRNA hydrolase ICT1	CP003831	117741..118603	41.629	-2.83922	-1.50549	0.0142963	0.0335688	1	250	41.5663	57.9573	24.3044	336	43.3617	62.2521	24.2524	270	39.959	56.9702	25.6496	3	0.593876	0.532255	7.10786	3	2.21277	1.64297	11.1056
CNAG_03275	glutaryl-CoA dehydrogenase, glutaryl-CoA dehydrogenase, variant	CP003827	complement(545792..548615)	54.138	-2.8385	-1.50513	0.000617811	0.00216623	1	778	50.8298	70.8736	75.6353	1213	61.5127	88.3106	87.5542	861	50.0716	71.3878	81.7936	18	1.40018	1.2549	42.6471	2	0.579671	0.430404	7.40375
CNAG_00689	beta-1,4-mannosyltransferase	CP003820	1793991..1795943	55.1257	-2.8374	-1.50457	0.000807615	0.00273735	1	886	61.9999	86.4484	86.1348	1073	58.2804	83.6701	77.449	724	45.0968	64.2951	68.7789	16	1.33306	1.19474	37.9086	3	0.931304	0.69149	11.1056
CNAG_06711	signal recognition particle receptor subunit beta	CP003821	complement(250304..251618)	40.9616	-2.83707	-1.5044	0.00395195	0.0109291	1	387	42.2645	58.9308	37.6232	513	43.4859	62.4303	37.0283	382	37.1345	52.9433	36.2894	5	0.650141	0.582682	11.8464	4	1.93793	1.43891	14.8075
CNAG_07695	gamma-aminobutyric acid transporter	CP003826	complement(1323168..1326508)	71.7025	-2.83644	-1.50408	0.0149437	0.0348373	1	1142	51.9961	72.4998	111.022	1362	48.1335	69.1027	98.309	2837	114.978	163.925	269.511	24	1.30103	1.16604	56.8629	15	3.02977	2.24959	55.5282
CNAG_07348	phosphopantothenoylcysteine decarboxylase	CP003820	764495..765922	42.0195	-2.83611	-1.50391	0.00623659	0.0162097	1	337	37.82	52.7336	32.7623	435	37.8919	54.3993	31.3982	504	50.3467	71.7801	47.8792	4	0.534471	0.479014	9.47714	5	2.48928	1.84828	18.5094
CNAG_00866	transketolase, transketolase, variant	CP003824	complement(1786826..1790169)	338.882	-2.83548	-1.50359	0.0523765	0.104627	1	6559	312.052	435.104	637.65	8672	320.239	459.75	625.944	9076	384.355	547.981	862.206	183	10.366	9.29045	433.579	17	3.58799	2.66407	62.9319
CNAG_05545	bis(5'-adenosyl)-triphosphatase	CP003833	complement(608430..609465)	43.0337	-2.83543	-1.50357	0.00894353	0.0221872	1	306	45.1052	62.8916	29.7486	397	45.4214	65.2091	28.6554	294	38.5746	54.9964	27.9295	4	0.702001	0.62916	9.47714	3	1.96173	1.45658	11.1056
CNAG_06231	large subunit ribosomal protein L13	CP003831	691629..693458	116.999	-2.83158	-1.50161	0.00058135	0.00205655	1	1019	107.109	149.345	99.0647	1682	137.228	197.011	121.407	1140	106.661	152.068	108.298	22	2.75326	2.46758	52.1243	5	2.3315	1.73113	18.5094
CNAG_06799	uroporphyrinogen decarboxylase	CP003821	complement(6638..7980)	55.3013	-2.82985	-1.50073	0.000674934	0.00234288	1	511	52.4865	73.1835	49.6782	785	62.5837	89.8482	56.6612	556	50.8336	72.4742	52.8191	7	0.856046	0.767222	16.585	6	2.73395	2.02995	22.2113
CNAG_00189	hypothetical protein	CP003820	510548..512168	49.5041	-2.82894	-1.50026	0.00112544	0.00364	1	541	53.5179	74.6217	52.5947	728	55.8983	80.2502	52.5469	444	39.0962	55.74	42.1793	7	0.824465	0.738918	16.585	5	2.19424	1.62922	18.5094
CNAG_00028	high-affinity nicotinic acid transporter, high-affinity nicotinic acid transporter, variant	CP003820	complement(87681..90146)	24.4719	-2.82247	-1.49696	0.00404105	0.0111349	1	379	24.8906	34.7057	36.8455	515	26.2524	37.6891	37.1726	381	22.2726	31.7543	36.1944	8	0.625545	0.560638	18.9543	1	0.291346	0.216323	3.70188
CNAG_02489	alcohol dehydrogenase, propanol-preferring	CP003825	complement(178002..179698)	421.38	-2.82213	-1.49679	0.0159942	0.036911	1	4988	410.872	572.891	484.921	6356	406.377	583.414	458.775	6095	446.892	637.141	579.015	101	9.90544	8.87764	239.298	30	10.9626	8.1397	111.056
CNAG_07801	aldo-keto reductase	CP003823	180138..181483	132.646	-2.82177	-1.4966	0.000437428	0.00159548	1	1176	130.467	181.914	114.328	1652	142.255	204.228	119.241	1268	125.216	178.523	120.458	27	3.56639	3.19634	63.9707	2	0.984319	0.730853	7.40375
CNAG_06729	hypothetical protein	CP003821	complement(208226..208910)	34.8379	-2.82003	-1.49571	0.0446334	0.09088	1	159	33.4535	46.6452	15.4576	231	37.7243	54.1588	16.6735	178	33.336	47.5277	16.9097	4	1.00202	0.89805	9.47714	0	0	0	0
CNAG_02021	N-terminal acetyltransferase A complex catalytic subunit ard1	CP003825	complement(1411996..1413335)	119.615	-2.81826	-1.49481	0.000412323	0.00151719	1	890	128.631	179.354	86.5236	1129	126.653	181.828	81.4911	805	103.562	147.65	76.4737	14	2.4091	2.15913	33.17	6	3.84697	2.85636	22.2113
CNAG_02348	hypothetical protein	CP003825	complement(551024..552110)	21.6623	-2.81752	-1.49443	0.0482294	0.0972754	1	171	22.4256	31.2687	16.6242	175	17.8136	25.574	12.6315	212	24.7476	35.283	20.1397	2	0.312284	0.279881	4.73857	2	1.16357	0.863943	7.40375
CNAG_02783	hypothetical protein	CP003822	complement(775153..776015)	66.9755	-2.81583	-1.49356	0.00422626	0.0115878	1	368	66.4452	92.6466	35.7761	541	75.819	108.849	39.0493	365	58.6621	83.6355	34.6744	9	1.93478	1.73402	21.3236	0	0	0	0
CNAG_07325	hypothetical protein	CP003820	complement(557428..558415)	89.4004	-2.81561	-1.49345	0.000729258	0.00250951	1	724	97.9025	136.509	70.3855	845	88.6905	127.328	60.992	678	81.6083	116.35	64.4089	12	1.93201	1.73154	28.4314	4	2.39954	1.78165	14.8075
CNAG_05267	NADH dehydrogenase (ubiquinone) Fe-S protein 5	CP003823	887865..890404	115.068	-2.81476	-1.49301	0.00556271	0.0147197	1	1702	118.969	165.883	165.464	2382	129.236	185.537	171.932	1559	96.9998	138.294	148.103	31	2.57994	2.31224	73.4479	9	2.79081	2.07217	33.3169
CNAG_07954	hypothetical protein	CP003820	1353818..1354822	5.64496	-2.81417	-1.49271	0.304877	0.469426	1	44	5.90552	8.23425	4.27757	60	6.25061	8.97366	4.33079	40	4.77876	6.81314	3.79994	1	0.1598	0.143219	2.36929	0	0	0	0
CNAG_00933	hypothetical protein	CP003824	complement(1597791..1598781)	36.019	-2.81322	-1.49222	0.0158227	0.0365861	1	245	35.6549	49.7147	23.8183	360	40.665	58.3806	25.9848	245	31.7372	45.2482	23.2746	2	0.346542	0.310584	4.73857	4	2.58242	1.91743	14.8075
CNAG_02769	hypothetical protein	CP003822	811274..812941	19.9568	-2.81127	-1.49122	0.0157556	0.0364815	1	251	20.2259	28.2016	24.4016	346	21.6409	31.0687	24.9742	251	18.0035	25.6679	23.8446	5	0.479708	0.429933	11.8464	1	0.357476	0.265425	3.70188
CNAG_03678	hypothetical protein	CP003821	complement(514357..516405)	50.0215	-2.80659	-1.48882	0.000952071	0.00314515	1	600	46.0521	64.2118	58.3305	856	50.9961	73.2124	61.786	776	53.0163	75.5861	73.7188	13	1.18799	1.06473	30.8007	3	1.02149	0.758449	11.1056
CNAG_04505	guanine nucleotide-binding protein subunit alpha	CP003828	complement(1035860..1039071)	91.2232	-2.80646	-1.48875	0.00508404	0.0136173	1	1939	93.3068	130.101	188.505	2658	99.2787	142.529	191.854	1893	81.0841	115.603	179.832	21	1.20317	1.07833	49.755	25	5.33689	3.96262	92.5469
CNAG_04818	hypothetical protein	CP003829	315774..317622	115.683	-2.80642	-1.48873	0.0207142	0.0463913	1	1410	120.967	168.669	137.077	1746	116.268	166.919	126.026	1438	109.814	156.563	136.608	2	0.204292	0.183095	4.73857	25	9.51486	7.06475	92.5469
CNAG_06605	small subunit ribosomal protein S2	CP003826	complement(251182..252561)	183.866	-2.79933	-1.48508	0.0178451	0.0406536	1	1633	171.077	238.538	158.756	2589	210.525	302.239	186.874	1823	169.997	242.367	173.182	46	5.73767	5.14233	108.987	3	1.39425	1.03522	11.1056
CNAG_05171	CCR4-NOT transcription complex subunit 7/8	CP003823	complement(619920..621268)	111.994	-2.79884	-1.48483	0.000203158	0.000817928	1	995	117.967	164.485	96.7315	1337	123.037	176.637	96.5045	900	94.9795	135.414	85.4986	16	2.25855	2.0242	37.9086	7	3.6817	2.73365	25.9131
CNAG_01171	hypothetical protein	CP003824	1015508..1016189	26.2719	-2.79643	-1.48359	0.094866	0.17368	1	121	26.3833	36.787	11.7633	116	19.6321	28.1848	8.37286	169	32.8004	46.764	16.0547	3	0.77882	0.698009	7.10786	0	0	0	0
CNAG_06380	transcription initiation factor TFIIA large subunit	CP003832	338852..340581	52.9691	-2.79589	-1.48331	0.00109718	0.00356658	1	499	53.6592	74.8187	48.5116	644	53.752	77.1689	46.4838	538	51.4962	73.4189	51.1091	6	0.768188	0.68848	14.2157	6	2.86225	2.12521	22.2113
CNAG_05726	hypothetical protein	CP003826	708907..710488	66.514	-2.79553	-1.48312	0.00126062	0.00401248	1	611	66.7856	93.1213	59.3999	801	67.9579	97.5635	57.8161	666	64.7986	92.3843	63.2689	1	0.130141	0.116638	2.36929	12	5.81883	4.32046	44.4225
CNAG_02693	solute carrier family 25 (mitochondrial carnitine/acylcarnitine transporter), member 20/29	CP003822	1002454..1004335	36.4124	-2.79431	-1.48249	0.00415282	0.0114015	1	389	38.361	53.4879	37.8176	520	39.8024	57.1421	37.5335	354	31.0737	44.3022	33.6294	8	0.939297	0.841834	18.9543	1	0.437475	0.324824	3.70188
CNAG_02765	3-hydroxyisobutyrate dehydrogenase	CP003822	817694..819338	41.3221	-2.79203	-1.48131	0.0024264	0.0071062	1	436	39.1931	54.6482	42.3869	762	53.1672	76.3293	55.0011	395	31.606	45.0611	37.5244	4	0.42811	0.383689	9.47714	7	2.79148	2.07266	25.9131
CNAG_05536	hypothetical protein	CP003833	584791..586142	39.2902	-2.79025	-1.48039	0.0044669	0.0121716	1	362	38.6632	53.9093	35.1928	530	43.937	63.078	38.2553	371	35.2706	50.2858	35.2444	5	0.635816	0.569843	11.8464	4	1.89523	1.4072	14.8075
CNAG_00319	hypothetical protein, hypothetical protein, variant	CP003820	complement(816933..818237)	68.5811	-2.78991	-1.48022	0.00150424	0.00467475	1	667	74.7213	104.186	64.8441	852	74.0838	106.358	61.4972	571	56.9382	81.1777	54.2441	15	2.0007	1.79311	35.5393	0	0	0	0
CNAG_03814	small nuclear ribonucleoprotein Sm D2, small nuclear ribonucleoprotein Sm D2, variant	CP003821	complement(912265..913271)	241.12	-2.78816	-1.47931	0.0280911	0.0608372	1	1459	242.581	338.239	141.84	2058	265.591	381.294	148.546	1454	215.187	306.795	138.128	2	0.395917	0.354837	4.73857	27	19.9149	14.7868	99.9507
CNAG_01391	cell division cycle protein 37	CP003824	complement(420861..422969)	48.1524	-2.78799	-1.47923	0.000216986	0.000866905	1	704	46.1866	64.3995	68.4412	986	50.2095	72.0831	71.1693	823	48.061	68.5213	78.1837	12	0.937341	0.840082	28.4314	6	1.74626	1.29659	22.2113
CNAG_03284	rRNA biogenesis protein RRP36	CP003827	complement(564445..566037)	7.4527	-2.78508	-1.47772	0.163247	0.276152	1	63	5.76604	8.03977	6.12471	112	7.95647	11.4227	8.08414	106	8.6356	12.3119	10.0698	2	0.217941	0.195328	4.73857	0	0	0	0
CNAG_05225	bud site selection protein 31	CP003823	778194..779027	198.749	-2.78342	-1.47686	0.00103362	0.00337708	1	1217	227.563	317.298	118.314	1468	213.06	305.879	105.96	935	155.622	221.873	88.8235	17	3.78471	3.39201	40.2779	9	7.46563	5.54321	33.3169
CNAG_07590	V-type H -transporting ATPase subunit C	CP003830	complement(162410..164565)	81.0094	-2.78248	-1.47637	0.000852001	0.00286622	1	1029	87.9214	122.592	100.037	1325	87.874	126.156	95.6383	884	67.2327	95.8547	83.9786	7	0.712114	0.638225	16.585	16	6.06474	4.50305	59.23
CNAG_06938	hypothetical protein	CP003831	complement(4923..5354)	0.364459	-2.78214	-1.4762	0.870193	0.99981	1	2	0.787682	1.09829	0.194435	1	0.305694	0.438868	0.0721799	0	0	0	0	0	0	0	0	0	0	0	0
CNAG_08011	hypothetical protein	CP003830	1307595..1308922	16.9755	-2.78204	-1.47614	0.0514594	0.103067	1	186	18.7381	26.1272	18.0825	266	20.7999	29.8613	19.1998	127	11.3885	16.2368	12.0648	0	0	0	0	4	1.78767	1.32734	14.8075
CNAG_07882	hypothetical protein	CP003833	442160..443128	0.269408	-2.78186	-1.47605	0.870187	0.99981	1	1	0.316656	0.441524	0.0972176	2	0.491568	0.705718	0.14436	0	0	0	0	0	0	0	0	0	0	0	0
CNAG_07919	hypothetical protein	CP003832	complement(1497..3161)	0.113826	-2.78186	-1.47605	0.870192	0.99981	1	1	0.133789	0.186546	0.0972176	2	0.20769	0.298169	0.14436	0	0	0	0	0	0	0	0	0	0	0	0
CNAG_06689	cytoplasmic protein	CP003826	complement(496970..499033)	43.6469	-2.78107	-1.47564	0.00164171	0.00503812	1	465	45.1839	63.0014	45.2062	629	47.4403	68.1075	45.4011	443	38.3164	54.6282	42.0843	5	0.57846	0.518439	11.8464	6	2.5864	1.92039	22.2113
CNAG_00788	NADH dehydrogenase	CP003820	complement(2072658..2075291)	18.7518	-2.7795	-1.47483	0.00676811	0.0174336	1	310	17.8724	24.92	30.1374	477	21.3454	30.6445	34.4298	332	17.0376	24.2908	31.5395	5	0.343213	0.307601	11.8464	3	0.767282	0.569704	11.1056
CNAG_00676	ESCRT-I complex subunit VPS28	CP003820	1756285..1757434	95.004	-2.77931	-1.47473	0.000707435	0.00244653	1	686	99.8337	139.201	66.6913	871	98.3868	141.249	62.8687	670	86.7915	123.74	63.6489	11	1.90598	1.70821	26.0621	5	3.22802	2.39679	18.5094
CNAG_01943	hypothetical protein	CP003830	1331218..1333034	29.2756	-2.77693	-1.47349	0.0053686	0.0142563	1	358	28.4659	39.6909	34.8039	557	34.3766	49.3526	40.2042	353	24.9842	35.6204	33.5344	2	0.189341	0.169695	4.73857	7	2.46918	1.83336	25.9131
CNAG_05383	hypothetical protein, hypothetical protein, variant 1, hypothetical protein, variant 2	CP003833	complement(159165..161361)	83.1246	-2.7745	-1.47223	0.00109453	0.00356076	1	1125	75.3362	105.044	109.37	1299	67.519	96.9334	93.7616	1787	106.519	151.865	169.762	19	1.51488	1.35769	45.0164	12	3.56489	2.64691	44.4225
CNAG_01279	ubiquitin-conjugating enzyme E2 S, ubiquitin-conjugating enzyme E2 S, variant	CP003824	complement(703288..706467)	24.9939	-2.77351	-1.47171	0.00078793	0.00268372	1	519	24.5714	34.2607	50.4559	764	28.0751	40.306	55.1454	530	22.3351	31.8435	50.3492	8	0.450947	0.404156	18.9543	5	1.05014	0.779723	18.5094
CNAG_02422	hypothetical protein	CP003825	complement(366526..367306)	188.992	-2.76266	-1.46606	0.00176509	0.00537522	1	1033	193.157	269.326	100.426	1352	196.225	281.709	97.5872	1067	177.593	253.197	101.363	23	5.12049	4.58918	54.4936	2	1.65903	1.23182	7.40375
CNAG_02657	translation initiation factor 3 subunit G	CP003822	1106312..1108438	32.6504	-2.76142	-1.46541	0.00243851	0.00713164	1	392	28.9247	40.3307	38.1093	641	36.7119	52.7053	46.2673	492	32.3145	46.0713	46.7392	10	0.878528	0.787371	23.6929	1	0.327338	0.243047	3.70188
CNAG_03651	syntaxin 7	CP003821	complement(441863..443298)	127.039	-2.76005	-1.46469	0.000309484	0.00117615	1	1067	139.35	194.301	103.731	1260	127.726	183.37	90.9466	981	114.041	162.59	93.1934	14	2.17693	1.95105	33.17	10	5.79371	4.30181	37.0188
CNAG_01028	hypothetical protein	CP003824	1398098..1399486	60.071	-2.75765	-1.46344	0.000812503	0.00274945	1	552	63.0146	87.8632	53.6641	708	62.7337	90.0634	51.1033	536	54.4648	77.6513	50.9192	11	1.49509	1.33996	26.0621	2	1.01285	0.752037	7.40375
CNAG_06394	hypothetical protein	CP003832	371364..372464	18.8019	-2.75683	-1.46301	0.0868218	0.161553	1	138	21.1325	29.4657	13.416	158	18.7799	26.9613	11.4044	121	16.4932	23.5147	11.4948	0	0	0	0	3	2.03801	1.51321	11.1056
CNAG_03557	transcription initiation factor TFIIA small subunit	CP003827	complement(1270115..1272973)	119.705	-2.75266	-1.46083	0.00549984	0.0145765	1	2403	131.845	183.836	233.614	2746	116.943	167.89	198.206	2259	110.325	157.293	214.601	30	1.95976	1.75642	71.0786	24	5.84163	4.33739	88.845
CNAG_04625	cerevisin	CP003829	848157..850490	281.271	-2.74877	-1.45878	0.0214987	0.0479678	1	4848	303.673	423.42	471.311	4722	229.58	329.596	340.833	5570	310.562	442.772	529.141	94	7.01041	6.28301	222.713	26	7.22486	5.36443	96.2488
CNAG_06467	hypothetical protein	CP003832	complement(553329..554199)	54.1425	-2.74573	-1.45719	0.00724783	0.0185092	1	341	57.1489	79.6845	33.1512	424	55.1549	79.183	30.6043	336	50.1236	71.4619	31.9195	8	1.5963	1.43067	18.9543	0	0	0	0
CNAG_00690	hypothetical protein	CP003820	1796103..1797872	55.1375	-2.74527	-1.45695	0.00111428	0.0036123	1	672	54.2547	75.649	65.3302	955	59.8462	85.9181	68.9318	714	51.3116	73.1558	67.8289	14	1.34576	1.20613	33.17	3	1.07449	0.797805	11.1056
CNAG_06102	ADP,ATP carrier protein, ADP,ATP carrier protein, variant 1, ADP,ATP carrier protein, variant 2, ADP,ATP carrier protein, variant 3	CP003831	complement(310279..312123)	85.8983	-2.74483	-1.45672	0.00293997	0.00841519	1	1127	92.5309	129.019	109.564	1383	88.1354	126.531	99.8248	1054	77.0287	109.821	100.128	23	2.24835	2.01506	54.4936	3	1.09269	0.811318	11.1056
CNAG_04979	hypothetical protein	CP003823	complement(133811..136000)	24.6804	-2.74197	-1.45521	0.0077116	0.0195796	1	315	24.1626	33.6907	30.6235	410	24.4108	35.0453	29.5937	373	25.4678	36.3098	35.4344	4	0.365314	0.327409	9.47714	4	1.36115	1.01065	14.8075
CNAG_07887	hypothetical protein	CP003833	complement(715017..716271)	87.5424	-2.74192	-1.45519	0.000343172	0.00128949	1	783	89.7099	125.085	76.1214	1066	94.7984	136.097	76.9437	766	78.119	111.375	72.7688	11	1.50053	1.34483	26.0621	8	4.06613	3.01909	29.615
CNAG_00094	NAD-dependent epimerase/dehydratase	CP003820	261099..266618	23.3125	-2.73976	-1.45405	0.00090153	0.002996	1	793	18.8711	26.3125	77.0935	1353	24.9912	35.8785	97.6594	1231	26.0754	37.1761	116.943	10	0.283332	0.253933	23.6929	14	1.47797	1.09738	51.8263
CNAG_06880	mitochondrial protein	CP003822	complement(1411126..1412073)	150.566	-2.73942	-1.45387	0.000404991	0.00149549	1	917	149.314	208.193	89.1485	1185	149.766	215.011	85.5331	1053	152.619	217.591	100.033	9	1.7448	1.56376	21.3236	14	10.1128	7.50871	51.8263
CNAG_06526	hypothetical protein, hypothetical protein, variant	CP003826	12693..14311	169.472	-2.73754	-1.45288	0.00663853	0.0171369	1	1899	178.471	248.847	184.616	2288	166.903	239.614	165.148	1949	163.044	232.454	185.152	27	3.02119	2.70771	63.9707	18	7.5046	5.57214	66.6338
CNAG_01660	translation initiation factor eif-2b subunit alpha	CP003830	547986..549734	26.453	-2.73446	-1.45125	0.0118364	0.0284989	1	274	25.8473	36.0397	26.6376	404	29.5809	42.4677	29.1607	285	23.9309	34.1186	27.0745	4	0.449259	0.402644	9.47714	3	1.25545	0.932166	11.1056
CNAG_01382	aspartyl-tRNA(Asn)/glutamyl-tRNA (Gln) amidotransferase subunit A	CP003824	442374..444466	28.6944	-2.7334	-1.4507	0.00313103	0.00890096	1	393	28.0144	39.0614	38.2065	608	33.6401	48.2954	43.8854	385	24.4286	34.8283	36.5744	3	0.254614	0.228195	7.10786	7	2.2136	1.64359	25.9131
CNAG_04808	XPG N-terminal domain-containing protein	CP003829	339175..342747	64.4877	-2.73215	-1.45004	0.00659062	0.0170343	1	1697	66.7722	93.1026	164.978	2365	72.2288	103.695	170.705	1555	54.462	77.6474	147.723	31	1.45227	1.30158	73.4479	10	1.74553	1.29605	37.0188
CNAG_03067	hydroxymethylglutaryl-CoA lyase	CP003822	complement(67941..69937)	128.485	-2.72978	-1.44878	0.00691856	0.0177717	1	1813	129.091	179.995	176.255	2649	146.401	210.181	191.204	1735	109.963	156.776	164.822	27	2.28894	2.05144	63.9707	18	5.68569	4.2216	66.6338
CNAG_02956	transcription factor iws1	CP003822	351676..353542	59.9898	-2.72885	-1.44829	0.000256386	0.00100411	1	735	58.1126	81.0282	71.4549	1090	66.8921	96.0334	78.6761	781	54.9646	78.3639	74.1938	12	1.12963	1.01242	28.4314	7	2.45524	1.82301	25.9131
CNAG_04715	oligosaccharyltransferase complex subunit alpha (ribophorin I)	CP003829	605631..607422	80.6319	-2.72511	-1.44631	0.000601854	0.00212189	1	1087	87.6479	122.21	105.676	1382	86.4939	124.175	99.7526	944	67.7538	96.5976	89.6785	17	1.63205	1.46271	40.2779	8	2.86164	2.12476	29.615
CNAG_00351	hypothetical protein	CP003820	897645..898583	26.8521	-2.72426	-1.44586	0.0533719	0.106285	1	176	29.379	40.964	17.1103	231	29.9296	42.9684	16.6735	143	21.2476	30.293	13.5848	2	0.39749	0.356246	4.73857	2	1.48104	1.09967	7.40375
CNAG_04687	stearoyl-CoA desaturase (delta-9 desaturase)	CP003829	693987..696901	1564.11	-2.72401	-1.44573	0.0810918	0.15225	1	32769	1527.88	2130.37	3185.72	31976	1157.22	1661.35	2308.02	48364	2007.23	2861.73	4594.5	737	40.9134	36.6681	1746.16	194	40.1273	29.7944	718.164
CNAG_02427	hypothetical protein, hypothetical protein, variant	CP003825	complement(354961..356368)	132.035	-2.71927	-1.44322	0.00156907	0.0048491	1	1134	144.799	201.898	110.245	1312	130.033	186.681	94.7	1067	121.274	172.902	101.363	20	3.04058	2.72509	47.3857	6	3.39874	2.52355	22.2113
CNAG_02176	hypothetical protein	CP003825	complement(987294..991082)	110.872	-2.71763	-1.44235	0.0114598	0.0276962	1	3510	122.301	170.528	341.234	4179	113.021	162.259	301.64	3137	97.2941	138.714	298.01	52	2.15724	1.9334	123.203	28	4.32806	3.21357	103.653
CNAG_02794	dihydroorotate dehydrogenase (fumarate)	CP003822	752118..754489	31.7667	-2.7134	-1.4401	0.00116109	0.00373503	1	537	30.5267	42.5643	52.2058	843	37.1962	53.4006	60.8476	545	27.5773	39.3173	51.7741	6	0.406096	0.36396	14.2157	8	2.01748	1.49797	29.615
CNAG_05677	phospholipase	CP003826	complement(589055..592717)	92.6468	-2.70803	-1.43725	0.00653055	0.0168843	1	2026	96.6446	134.755	196.963	2549	94.3786	135.494	183.986	2047	86.9172	123.919	194.462	35	1.98783	1.78157	82.925	14	2.96264	2.19975	51.8263
CNAG_00750	hypothetical protein	CP003820	1969161..1970174	48.8117	-2.70765	-1.43704	0.00938559	0.0231188	1	339	52.1023	72.6479	32.9568	488	58.216	83.5776	35.2238	264	36.1169	51.4924	25.0796	7	1.28094	1.14803	16.585	1	0.681821	0.506249	3.70188
CNAG_03509	pyruvate dehydrogenase X component	CP003827	complement(1148131..1150104)	58.6211	-2.70762	-1.43703	0.000416607	0.00152948	1	661	51.423	71.7007	64.2608	1031	62.2558	89.3774	74.4174	898	62.1844	88.6573	85.3086	10	0.926251	0.830142	23.6929	9	3.10607	2.30625	33.3169
CNAG_02993	solute carrier family 39 (zinc transporter), member 7	CP003822	257205..258873	64.9748	-2.70741	-1.43691	0.00154712	0.00479015	1	718	68.9177	96.0941	69.8022	853	63.5508	91.2364	61.5694	731	62.4558	89.0442	69.4438	5	0.571411	0.512121	11.8464	12	5.10976	3.79398	44.4225
CNAG_04396	hypothetical protein	CP003828	754496..755413	91.4401	-2.70284	-1.43447	0.00126043	0.00401248	1	611	107.397	149.747	59.3999	665	90.7275	130.253	47.9996	487	76.1957	108.633	46.2642	5	1.04639	0.937818	11.8464	8	6.23814	4.63179	29.615
CNAG_02362	hypothetical protein	CP003825	515146..517261	75.5491	-2.70149	-1.43375	0.00116436	0.00374266	1	635	76.8766	107.191	61.7332	728	68.4096	98.212	52.5469	755	81.3611	115.998	71.7238	13	1.87386	1.67942	30.8007	3	1.61122	1.19632	11.1056
CNAG_07802	class III aminotransferase	CP003823	complement(181532..183681)	13.1394	-2.70057	-1.43326	0.0388684	0.0808796	1	190	12.4522	17.3625	18.4713	209	10.6317	15.2634	15.0856	280	16.3343	23.288	26.5996	1	0.0780305	0.069934	2.36929	4	1.16296	0.863493	14.8075
CNAG_07791	hypothetical protein	CP003828	1184099..1185510	5.2211	-2.6973	-1.43152	0.326617	0.496777	1	34	4.42664	6.17221	3.3054	55	5.55807	7.97942	3.96989	49	5.6786	8.09606	4.65492	0	0	0	0	1	0.577575	0.428848	3.70188
CNAG_05120	Nicotinate phosphoribosyltransferase	CP003823	complement(481020..483735)	46.8337	-2.69668	-1.43118	0.00102554	0.00335727	1	867	49.0648	68.4126	84.2876	1233	54.1601	77.7547	88.9978	740	37.2762	53.1453	70.2988	17	1.14544	1.02659	40.2779	4	1.00421	0.745621	14.8075
CNAG_04785	hypothetical protein	CP003829	408773..411997	30.2877	-2.6956	-1.4306	0.00131679	0.00416138	1	700	31.3617	43.7286	68.0523	992	34.4968	49.5252	71.6024	627	25.0045	35.6493	59.564	7	0.373398	0.334654	16.585	10	1.98753	1.47574	37.0188
CNAG_02477	hypothetical protein	CP003825	211508..213339	30.3615	-2.69558	-1.43059	0.00409887	0.0112756	1	370	28.4855	39.7183	35.9705	551	32.926	47.2701	39.7711	433	29.6729	42.3051	41.1343	6	0.549979	0.492913	14.2157	4	1.36614	1.01435	14.8075
CNAG_00783	hypothetical protein	CP003820	complement(2060132..2061719)	44.7549	-2.69276	-1.42908	0.00514746	0.0137474	1	400	45.375	63.2678	38.887	599	52.7411	75.7176	43.2357	358	36.1484	51.5374	34.0094	9	1.21555	1.08942	21.3236	1	0.503234	0.373649	3.70188
CNAG_07866	transcription initiation factor TFIIA small subunit, transcription initiation factor TFIIA small subunit, variant 1, transcription initiation factor TFIIA small subunit, variant 2	CP003829	complement(1020823..1021949)	49.4538	-2.68642	-1.42568	0.00509798	0.0136415	1	359	49.9939	69.7081	34.9011	480	51.8835	74.4864	34.6463	375	46.484	66.2729	35.6244	3	0.497412	0.4458	7.10786	6	3.70669	2.75221	22.2113
CNAG_00556	Casein kinase I	CP003820	complement(1433978..1436557)	56.7427	-2.68566	-1.42528	0.000322481	0.00121833	1	934	58.4175	81.4533	90.8012	1302	63.2081	90.7444	93.9782	873	48.6026	69.2935	82.9336	12	0.893614	0.800892	28.4314	11	3.05212	2.26619	40.7206
CNAG_01702	Integral membrane protein	CP003830	656263..657934	42.6494	-2.68455	-1.42468	0.00189831	0.00573273	1	527	47.4071	66.1012	51.2337	673	46.9909	67.4623	48.577	419	33.5503	47.8332	39.8043	8	0.856832	0.767926	18.9543	4	1.59627	1.18522	14.8075
CNAG_06365	derlin-2/3	CP003832	307593..309646	48.8	-2.68295	-1.42382	0.00104392	0.00340674	1	746	57.6442	80.3752	72.5243	778	46.6619	66.99	56.1559	612	42.0938	60.0137	58.139	9	0.828004	0.742089	21.3236	7	2.39954	1.78165	25.9131
CNAG_02841	cytochrome P450 monooxygenase pc-2, cytochrome P450 monooxygenase pc-2, variant	CP003822	complement(637774..640333)	50.2674	-2.68084	-1.42269	0.000508108	0.00182455	1	960	55.7035	77.6691	93.3289	1123	50.5774	72.6113	81.058	862	44.5213	63.4747	81.8886	13	0.898105	0.804917	30.8007	9	2.31668	1.72013	33.3169
CNAG_07987	hypothetical protein	CP003825	550258..551174	53.082	-2.67906	-1.42173	0.00889793	0.022107	1	287	48.6161	67.7869	27.9014	471	61.9276	88.9062	33.9967	323	48.7024	69.4357	30.6845	7	1.41179	1.2653	16.585	1	0.751469	0.557963	3.70188
CNAG_06017	hypothetical protein	CP003831	87704..89242	23.9714	-2.67895	-1.42167	0.0133213	0.0315996	1	293	25.4315	35.4599	28.4848	370	24.9271	35.7865	26.7066	279	21.5555	30.732	26.5046	2	0.206684	0.185238	4.73857	5	1.92525	1.42949	18.5094
CNAG_07342	cytoplasmic protein	CP003820	602134..603933	58.8269	-2.67874	-1.42156	0.000828897	0.00279925	1	780	63.9992	89.2361	75.8297	1046	66.6158	95.6367	75.5001	628	45.8658	65.3915	59.659	7	0.683834	0.612878	16.585	11	4.00392	2.9729	40.7206
CNAG_07315	T-cell immuno-modulatory protein homolog	CP003820	complement(459837..462769)	35.9862	-2.67657	-1.42038	0.00102761	0.00336272	1	655	37.5053	52.2948	63.6775	818	36.3555	52.1936	59.0431	669	34.0978	48.6138	63.5539	12	0.818097	0.733211	28.4314	4	1.01607	0.754429	14.8075
CNAG_01984	transaldolase	CP003830	complement(1448355..1450354)	779.297	-2.67604	-1.4201	0.0653088	0.126227	1	9313	766.129	1068.24	905.387	12299	785.322	1127.44	887.74	10740	786.441	1121.24	1020.28	236	23.1152	20.7167	559.151	37	13.5029	10.0259	136.969
[truncated: 6,824 more rows]
