# Supplementary material for: Golgi Reassembly and Stacking Protein (GRASP) Participates in Vesicle-Mediated RNA Export in Cryptococcus neoformans
Source: Genes (Basel). 2018 Aug 8;9(8):400. doi: 10.3390/genes9080400 (PMC6115741; doi:10.3390/genes9080400)
Supplement: Supplementary file 1 [file genes-09-00400-s001.zip › genes-329952-SI/Table S4 Perses da Silva ncRNA GRASP.xlsx]

## Sheet: Sheet1
Feature ID	Baggerley's test: ncRNA GRASP vs ncRNA H99 normalized values - Weighted proportions fold change	Baggerley's test: ncRNA GRASP vs ncRNA H99 normalized values - P-value	Baggerley's test: ncRNA GRASP vs ncRNA H99 normalized values - FDR p-value correction	ncRNA H99 - Normalized means	ncRNA GRASP - Normalized means	Type
21S_rRNA	1.41834	4.66786e-07	6.82473e-06	8285.51	11751.7	rRNA
RUF22	2.83865	7.18029e-07	9.82078e-06	264.322	750.318	ncRNA
RUF5-1	2.85259	0.0044671	0.033229	409.235	1167.38	ncRNA
snR14	4.58062	1.85239e-05	0.000206688	326.054	1493.53	snRNA
snR191	4.90467	0.000521366	0.00491243	70.9122	347.801	snoRNA
snR32	3.9185	0.00290329	0.0219821	276.742	1084.41	snoRNA
snR35	4.07032	0.00091393	0.00807305	237.418	966.368	snoRNA
snR36	#DIV/0!	0.00615447	0.0449913	522.581	0	snoRNA
snR38	-1.5361	1.06403e-07	2.05067e-06	981.767	639.129	snoRNA
snR58	5.24332	0.00649092	0.0466466	215.896	1132.01	snoRNA
snR64	22.0324	1.00553e-09	2.56881e-08	3009.03	66296.2	snoRNA
snR66	18.1675	8.01581e-14	3.08973e-12	43.3862	788.219	snoRNA
snR67	12.1117	6.95739e-11	2.1071e-09	43.4696	526.489	snoRNA
snR7-L	-57.76	4.99529e-38	2.35333e-36	133034	2303.22	snRNA
snR7-S	-58.8985	1.00872e-66	5.34619e-65	136334	2314.72	snRNA
snR82	7.74656	4.21692e-07	6.38563e-06	31.1952	241.656	snoRNA
snR84	1.79328	0	0	652.369	1169.88	snoRNA
snR9	5.55547	4.23523e-08	8.55112e-07	350.602	1947.76	snoRNA
tA(AGC)J	4.15175	2.22045e-16	9.41469e-15	155.576	645.911	tRNA
tA(AGC)K2	6.30891	1.02995e-09	2.56881e-08	2732.97	17242.1	tRNA
tA(UGC)E	6.05583	3.15704e-05	0.000343227	43.6583	264.387	tRNA
tA(UGC)O	3.24197	1.33202e-07	2.45555e-06	199.234	645.911	tRNA
tD(GUC)B	#DIV/0!	0	0	0	264.515	tRNA
tE(CUC)D	2.8218	0.00063086	0.00581488	1323.03	3733.34	tRNA
tE(UUC)B	6.04715	0.00025495	0.00251393	199.33	1205.38	tRNA
tF(GAA)B	10.3732	0	0	188.072	1950.91	tRNA
tG(CCC)D	1.69941	0.00226322	0.0181058	155.651	264.515	tRNA
tG(GCC)B	3.60627	0.000407706	0.0039288	252.665	911.178	tRNA
tG(GCC)F1	28.6714	2.22323e-06	2.94578e-05	258.214	7403.35	tRNA
tG(GCC)P2	6.53097	1.48024e-10	4.18415e-09	121.564	793.928	tRNA
tI(AAU)B	7.74656	4.21692e-07	6.38563e-06	34.1132	264.26	tRNA
tI(AAU)E1	#DIV/0!	5.38226e-06	6.71199e-05	111.864	0	tRNA
tI(AAU)I2	#DIV/0!	0	0	0	264.26	tRNA
tI(AAU)L1	-3.53064	1.52797e-08	3.40978e-07	933.005	264.26	tRNA
tI(AAU)L2	3.66592	0.00151711	0.0126128	504.599	1849.82	tRNA
tI(AAU)P1	3.40898	0.00287076	0.0219821	111.864	381.34	tRNA
tK(CUU)D2	5.98117	1.35125e-05	0.000154846	599.261	3584.28	tRNA
tK(CUU)E2	3.80973	5.17756e-06	6.65237e-05	485.785	1850.71	tRNA
tK(CUU)G1	58.489	3.75263e-07	6.36447e-06	43.6583	2553.53	tRNA
tK(UUU)D	#DIV/0!	0	0	0	261.486	tRNA
tK(UUU)G1	#DIV/0!	0.00112079	0.00969824	0	668.607	tRNA
tL(CAA)G3	-2.12067	2.35586e-07	4.16202e-06	4516.79	2129.88	tRNA
tL(UAA)B2	6.50579	0.000114907	0.0011883	449.271	2922.86	tRNA
tM(CAU)J1	8.32253	4.40226e-12	1.43581e-10	427.054	3554.17	tRNA
tM(CAU)J2	5.09217	7.92047e-05	0.00083957	305.608	1556.21	tRNA
tM(CAU)Q1	1.48851	0.00256336	0.0201271	2521.25	3752.9	tRNA
tN(GUU)K	2.26588	9.37243e-06	0.000110386	233.251	528.52	tRNA
tP(AGG)N	15.1396	1.3094e-12	4.62654e-11	87.3588	1322.57	tRNA
tP(UGG)M	7.74656	4.21692e-07	6.38563e-06	33.6428	260.616	tRNA
tP(UGG)O3	3.39882	3.46635e-09	8.16519e-08	76.6054	260.368	tRNA
tR(ACG)K	2.28098	4.87512e-07	6.89017e-06	1132.69	2583.65	tRNA
tR(UCU)K	11.8276	0	0	330.368	3907.47	tRNA
tS(CGA)C	3.20266	0.00142852	0.0121139	162.904	521.728	tRNA
tS(UGA)Q2	1.79369	0.000648058	0.00584631	1462	2622.37	tRNA
tT(UGU)H	9.42452	0.000122998	0.00124169	121.505	1145.13	tRNA
tV(AAC)O	3.01396	0.00192527	0.0156984	214.203	645.6	tRNA
tX(XXX)D	2.86317	8.11989e-06	9.83667e-05	273.46	782.964	tRNA
tY(GUA)J2	3.54351	3.12226e-08	6.6192e-07	222.121	787.087	tRNA
tY(GUA)O	12.5202	0	0	207.164	2593.74	tRNA
