# Supplementary material for: Golgi Reassembly and Stacking Protein (GRASP) Participates in Vesicle-Mediated RNA Export in Cryptococcus neoformans
Source: Genes (Basel). 2018 Aug 8;9(8):400. doi: 10.3390/genes9080400 (PMC6115741; doi:10.3390/genes9080400)
Supplement: Supplementary file 1 [file genes-09-00400-s001.zip › genes-329952-SI/Table S5 Perses da Silva ncRNA ATG7.xlsx]

## Sheet: Sheet1
Feature ID	Baggerley's test: ncRNA ATG7 vs ncRNA H99 normalized values - Weighted proportions fold change	Baggerley's test: ncRNA ATG7 vs ncRNA H99 normalized values - FDR p-value correction	ncRNA H99 - Normalized means	ncRNA ATG7 - Normalized means	Type
RDN5-1	8.51887	5.07609e-11	33.3572	284.166	rRNA
RUF20	38.7395	0.0113255	86.8818	3365.76	ncRNA
snR33	18.1105	0.00121246	41.4584	750.833	snoRNA
snR60	8.41424	0.00560041	1497.67	12601.8	snoRNA
snR66	11.722	9.5269e-05	43.3862	508.575	snoRNA
snR9	4.49579	8.52754e-11	350.602	1576.23	snoRNA
tA(UGC)L	4.5062	0.00131668	1262.11	5687.3	tRNA
tA(UGC)O	5.07791	6.20698e-10	199.234	1011.69	tRNA
tC(GCA)P1	4.9364	0.000154946	146.118	721.295	tRNA
tC(GCA)P2	24.4258	0.0354982	204.877	5004.28	tRNA
tE(UUC)B	5.83727	0	199.33	1163.55	tRNA
tF(GAA)B	5.70052	6.64467e-06	188.072	1072.11	tRNA
tG(GCC)J1	5.28095	0.0113255	68.3252	360.822	tRNA
tK(CUU)E2	7.39607	0.00601343	485.785	3592.9	tRNA
tK(CUU)K	11.5865	2.97208e-10	87.3166	1011.69	tRNA
tK(UUU)D	#DIV/0!	1.0262e-12	1e-05	793.704	tRNA
tK(UUU)L	9.26811	7.28283e-07	76.9343	713.036	tRNA
tL(CAA)A	6.51049	0.00601343	119.091	775.34	tRNA
tL(CAA)M	5.50446	0.00824077	128.435	706.964	tRNA
tL(GAG)G	8.51887	5.07609e-11	33.9821	289.489	tRNA
tL(UAA)Q	5.28095	0.0113255	67.8664	358.399	tRNA
tM(CAU)P	4.21028	0	345.448	1454.43	tRNA
tQ(UUG)E1	5.16067	1.05278e-05	1537.44	7934.24	tRNA
tR(UCU)B	6.65958	1.08983e-06	43.6794	290.886	tRNA
tS(AGA)D3	7.06479	0.00357417	111.38	786.878	tRNA
tS(AGA)G	#DIV/0!	1.26226e-08	0	358.915	tRNA
tS(CGA)C	4.78893	0.0252227	162.904	780.137	tRNA
tS(GCU)F	7.05355	0.00102525	211.45	1491.48	tRNA
tV(AAC)G1	4.1679	0.0119745	189.614	790.293	tRNA
tV(AAC)O	7.48937	3.82972e-07	214.203	1604.25	tRNA
